# Supplementary material for: Microbiota assembly, structure, and dynamics among Tsimane horticulturalists of the Bolivian Amazon
Source: Nat Commun. 2020 Jul 29;11:3772. doi: 10.1038/s41467-020-17541-6 (PMC7391733; doi:10.1038/s41467-020-17541-6)
Supplement: Supplementary file 5 — Supplementary Data 1 [file 41467_2020_17541_MOESM5_ESM.xls]

## Sheet: Supplementary_Table_2.txt
Supplementary Data 1. Detailed sample data. This table includes the per-sample metadata for sample type, subject age, gender, family structure, geography, diet, and neopterin levels.
Sample_Label	Sample_ID	Sample_Type	Subject_ID	Sex	Country	Age_Days	Age_Months	Age_Years	Days_After_Birth	Months_After_Birth	Age_Group	Age_Class	Feeding_Status_Corrected	Study_Code	AgeGroup_By_SampleType	Dyad	Delivery_Mode	Community	Community_Type	Community_Subtype	Complete_Dyads_Feces	Complete_Dyads_Saliva	Chicha_Day_Prior	Chicha_Manioc_Or_Corn	Total_Liquid_Types_Day_Prior	Liquids_Given_By_Mouth	Meals_Snacks_Day_Prior	Mom_Premasticated_Food_Day_Prior	FoodGroup_Basic	FoodGroup_Legumes	FoodGroup_Dairy	FoodGroup_Flesh_Meats	FoodGroup_Egg	FoodGroup_Vitmin_A	FoodGroup_Fruit_Veg	Total_Diet_Diversity	Total_Market_Foods	Neopterin_Mean	Neopterin_NEOngml
BF1	100.BF1	Feces	922032	Female	Bolivia	320	10.7	0.88	320	10.7	10_to_12months	Infant	Complementary_Foods	Sprockett_2020	Infant_Feces	Dyad_19	Vaginal	River_4	River	Distal_River	TRUE	TRUE	Yes	Yes	2	No	4	Yes	Yes	No	No	Yes	Yes	No	Yes	4	1	NA	NA
BF9A	101.BF9A	Feces	922032	Female	Bolivia	324	10.8	0.89	324	10.8	10_to_12months	Infant	Complementary_Foods	Sprockett_2020	Infant_Feces	Dyad_19	Vaginal	River_4	River	Distal_River	TRUE	TRUE	NA	NA	NA	NA	NA	NA	NA	NA	NA	NA	NA	NA	NA	NA	NA	3.696	467.544
BF36A	102.BF36A	Feces	922032	Female	Bolivia	344	11.5	0.94	344	11.5	10_to_12months	Infant	Complementary_Foods	Sprockett_2020	Infant_Feces	Dyad_19	Vaginal	River_4	River	Distal_River	TRUE	TRUE	Yes	No	3	No	4	No	Yes	No	No	Yes	No	No	Yes	3	2	2.436	308.154
BF53A	103.BF53A	Feces	922032	Female	Bolivia	363	12.1	0.99	363	12.1	10_to_12months	Infant	Complementary_Foods	Sprockett_2020	Infant_Feces	Dyad_19	Vaginal	River_4	River	Distal_River	TRUE	TRUE	NA	NA	NA	NA	NA	NA	NA	NA	NA	NA	NA	NA	NA	NA	NA	4.414	558.371
BF83A	104.BF83A	Feces	922032	Female	Bolivia	383	12.8	1.05	383	12.8	10_to_12months	Infant	Complementary_Foods	Sprockett_2020	Infant_Feces	Dyad_19	Vaginal	River_4	River	Distal_River	TRUE	TRUE	No	No	1	No	2	Yes	Yes	No	No	Yes	No	No	No	2	0	3.098	391.897
BF128A	105.BF128A	Feces	922032	Female	Bolivia	414	13.8	1.13	414	13.8	13_to_15months	Infant	Complementary_Foods	Sprockett_2020	Infant_Feces	Dyad_19	Vaginal	River_4	River	Distal_River	TRUE	TRUE	NA	NA	NA	NA	NA	NA	NA	NA	NA	NA	NA	NA	NA	NA	NA	3.689	466.659
BF140A	107.BF140A	Feces	922032	Female	Bolivia	436	14.5	1.19	436	14.5	13_to_15months	Infant	Complementary_Foods	Sprockett_2020	Infant_Feces	Dyad_19	Vaginal	River_4	River	Distal_River	TRUE	TRUE	No	No	1	No	0	No	No	No	No	No	No	No	No	0	0	2.674	338.261
BF166A	108.BF166A	Feces	922032	Female	Bolivia	506	16.9	1.39	506	16.9	16_to_18months	Infant	Complementary_Foods	Sprockett_2020	Infant_Feces	Dyad_19	Vaginal	River_4	River	Distal_River	TRUE	TRUE	No	No	1	No	2	No	Yes	No	No	Yes	No	No	No	2	0	2.342	296.263
MF2	109.MF2	Feces	22098	Female	Bolivia	7498	249.9	20.54	320	10.7	Adult	Adult	Complementary_Foods	Sprockett_2020	Adult_Feces	Dyad_19	Vaginal	River_4	River	Distal_River	TRUE	TRUE	NA	NA	NA	NA	NA	NA	NA	NA	NA	NA	NA	NA	NA	NA	NA	NA	NA
MF130A	11.MF130A	Feces	15094	Female	Bolivia	10956	365.2	30.02	320	10.7	Adult	Adult	Complementary_Foods	Sprockett_2020	Adult_Feces	Dyad_1	Vaginal	River_2	River	Proximal_River	TRUE	TRUE	NA	NA	NA	NA	NA	NA	NA	NA	NA	NA	NA	NA	NA	NA	NA	NA	NA
MF32A	110.MF32A	Feces	22098	Female	Bolivia	7520	250.7	20.6	342	11.4	Adult	Adult	Complementary_Foods	Sprockett_2020	Adult_Feces	Dyad_19	Vaginal	River_4	River	Distal_River	TRUE	TRUE	NA	NA	NA	NA	NA	NA	NA	NA	NA	NA	NA	NA	NA	NA	NA	NA	NA
MF58A	111.MF58A	Feces	22098	Female	Bolivia	7541	251.4	20.66	363	12.1	Adult	Adult	Complementary_Foods	Sprockett_2020	Adult_Feces	Dyad_19	Vaginal	River_4	River	Distal_River	TRUE	TRUE	NA	NA	NA	NA	NA	NA	NA	NA	NA	NA	NA	NA	NA	NA	NA	NA	NA
MF76A	112.MF76A	Feces	22098	Female	Bolivia	7562	252.1	20.72	384	12.8	Adult	Adult	Complementary_Foods	Sprockett_2020	Adult_Feces	Dyad_19	Vaginal	River_4	River	Distal_River	TRUE	TRUE	NA	NA	NA	NA	NA	NA	NA	NA	NA	NA	NA	NA	NA	NA	NA	NA	NA
MF117A	113.MF117A	Feces	22098	Female	Bolivia	7614	253.8	20.86	436	14.5	Adult	Adult	Exclusively_Breastfed	Sprockett_2020	Adult_Feces	Dyad_19	Vaginal	River_4	River	Distal_River	TRUE	TRUE	NA	NA	NA	NA	NA	NA	NA	NA	NA	NA	NA	NA	NA	NA	NA	NA	NA
MF139A	114.MF139A	Feces	22098	Female	Bolivia	7684	256.1	21.05	506	16.9	Adult	Adult	Complementary_Foods	Sprockett_2020	Adult_Feces	Dyad_19	Vaginal	River_4	River	Distal_River	TRUE	TRUE	NA	NA	NA	NA	NA	NA	NA	NA	NA	NA	NA	NA	NA	NA	NA	NA	NA
BF6A	115.BF6A	Feces	922042	Male	Bolivia	145	4.8	0.4	145	4.8	4_to_6months	Infant	Complementary_Foods	Sprockett_2020	Infant_Feces	Dyad_20	Vaginal	River_4	River	Distal_River	TRUE	TRUE	No	No	2	No	2	Yes	Yes	No	No	Yes	No	No	No	2	2	1.973	249.584
BF33A	116.BF33A	Feces	922042	Male	Bolivia	165	5.5	0.45	165	5.5	4_to_6months	Infant	Complementary_Foods	Sprockett_2020	Infant_Feces	Dyad_20	Vaginal	River_4	River	Distal_River	TRUE	TRUE	Yes	Yes	3	No	5	Yes	Yes	No	No	Yes	No	No	Yes	3	2	NA	NA
BF124A	119.BF124A	Feces	922042	Male	Bolivia	237	7.9	0.65	237	7.9	7_to_9months	Infant	Complementary_Foods	Sprockett_2020	Infant_Feces	Dyad_20	Vaginal	River_4	River	Distal_River	TRUE	TRUE	NA	NA	NA	NA	NA	NA	NA	NA	NA	NA	NA	NA	NA	NA	NA	6.084	769.626
BF43A	12.BF43A	Feces	T1518	Male	Bolivia	250	8.3	0.68	250	8.3	7_to_9months	Infant	Complementary_Foods	Sprockett_2020	Infant_Feces	Dyad_2	Vaginal	River_2	River	Proximal_River	TRUE	FALSE	Yes	Yes	3	No	6	Yes	Yes	No	No	Yes	Yes	No	Yes	4	4	NA	NA
BF145A	120.BF145A	Feces	922042	Male	Bolivia	264	8.8	0.72	264	8.8	7_to_9months	Infant	Complementary_Foods	Sprockett_2020	Infant_Feces	Dyad_20	Vaginal	River_4	River	Distal_River	TRUE	TRUE	Yes	No	5	No	3	Yes	Yes	No	Yes	Yes	No	No	No	3	4	2.537	320.93
BF162A	121.BF162A	Feces	922042	Male	Bolivia	322	10.7	0.88	322	10.7	10_to_12months	Infant	Complementary_Foods	Sprockett_2020	Infant_Feces	Dyad_20	Vaginal	River_4	River	Distal_River	TRUE	TRUE	No	No	3	No	3	Yes	Yes	No	No	Yes	No	No	No	2	2	4.016	508.024
MF7A	122.MF7A	Feces	22047	Female	Bolivia	8998	299.9	24.65	145	4.8	Adult	Adult	Complementary_Foods	Sprockett_2020	Adult_Feces	Dyad_20	Vaginal	River_4	River	Distal_River	TRUE	TRUE	NA	NA	NA	NA	NA	NA	NA	NA	NA	NA	NA	NA	NA	NA	NA	NA	NA
MF33A	123.MF33A	Feces	22047	Female	Bolivia	9018	300.6	24.71	165	5.5	Adult	Adult	Complementary_Foods	Sprockett_2020	Adult_Feces	Dyad_20	Vaginal	River_4	River	Distal_River	TRUE	TRUE	NA	NA	NA	NA	NA	NA	NA	NA	NA	NA	NA	NA	NA	NA	NA	NA	NA
MF74A	124.MF74A	Feces	22047	Female	Bolivia	9054	301.8	24.81	201	6.7	Adult	Adult	Complementary_Foods	Sprockett_2020	Adult_Feces	Dyad_20	Vaginal	River_4	River	Distal_River	TRUE	TRUE	NA	NA	NA	NA	NA	NA	NA	NA	NA	NA	NA	NA	NA	NA	NA	NA	NA
BF55A	125.BF55A	Feces	T2032	Male	Bolivia	21	0.7	0.06	21	0.7	0months	Infant	Exclusively_Breastfed	Sprockett_2020	Infant_Feces	Dyad_21	Vaginal	River_4	River	Distal_River	TRUE	TRUE	No	No	0	No	0	No	No	No	No	No	No	No	No	0	0	NA	NA
BF86A	126.BF86A	Feces	T2032	Male	Bolivia	43	1.4	0.12	43	1.4	1_to_3months	Infant	Exclusively_Breastfed	Sprockett_2020	Infant_Feces	Dyad_21	Vaginal	River_4	River	Distal_River	TRUE	TRUE	No	No	0	No	0	No	No	No	No	No	No	No	No	0	0	2.79	352.935
BF116A	127.BF116A	Feces	T2032	Male	Bolivia	67	2.2	0.18	67	2.2	1_to_3months	Infant	Exclusively_Breastfed	Sprockett_2020	Infant_Feces	Dyad_21	Vaginal	River_4	River	Distal_River	TRUE	TRUE	No	No	0	No	0	No	No	No	No	No	No	No	No	0	0	NA	NA
BF164A	128.BF164A	Feces	T2032	Male	Bolivia	160	5.3	0.44	160	5.3	4_to_6months	Infant	Exclusively_Breastfed	Sprockett_2020	Infant_Feces	Dyad_21	Vaginal	River_4	River	Distal_River	TRUE	TRUE	No	No	0	No	0	No	No	No	No	No	No	No	No	0	0	7.629	965.068
MF3	129.MF3	Feces	22011	Female	Bolivia	12954	431.8	35.49	-22	-0.7	Adult	Adult	NA	Sprockett_2020	Adult_Feces	Dyad_21	Vaginal	River_4	River	Distal_River	TRUE	TRUE	NA	NA	NA	NA	NA	NA	NA	NA	NA	NA	NA	NA	NA	NA	NA	NA	NA
MF45A	13.MF45A	Feces	15850	Female	Bolivia	9636	321.2	26.4	250	8.3	Adult	Adult	Complementary_Foods	Sprockett_2020	Adult_Feces	Dyad_2	Vaginal	River_2	River	Proximal_River	TRUE	FALSE	NA	NA	NA	NA	NA	NA	NA	NA	NA	NA	NA	NA	NA	NA	NA	NA	NA
MF29A	130.MF29A	Feces	22011	Female	Bolivia	12975	432.5	35.55	-1	0	Adult	Adult	NA	Sprockett_2020	Adult_Feces	Dyad_21	Vaginal	River_4	River	Distal_River	TRUE	TRUE	NA	NA	NA	NA	NA	NA	NA	NA	NA	NA	NA	NA	NA	NA	NA	NA	NA
MF60A	131.MF60A	Feces	22011	Female	Bolivia	12997	433.2	35.61	21	0.7	Adult	Adult	Exclusively_Breastfed	Sprockett_2020	Adult_Feces	Dyad_21	Vaginal	River_4	River	Distal_River	TRUE	TRUE	NA	NA	NA	NA	NA	NA	NA	NA	NA	NA	NA	NA	NA	NA	NA	NA	NA
MF79A	132.MF79A	Feces	22011	Female	Bolivia	13019	434	35.67	43	1.4	Adult	Adult	Exclusively_Breastfed	Sprockett_2020	Adult_Feces	Dyad_21	Vaginal	River_4	River	Distal_River	TRUE	TRUE	NA	NA	NA	NA	NA	NA	NA	NA	NA	NA	NA	NA	NA	NA	NA	NA	NA
MF110A	133.MF110A	Feces	22011	Female	Bolivia	13066	435.5	35.8	90	3	Adult	Adult	Exclusively_Breastfed	Sprockett_2020	Adult_Feces	Dyad_21	Vaginal	River_4	River	Distal_River	TRUE	TRUE	NA	NA	NA	NA	NA	NA	NA	NA	NA	NA	NA	NA	NA	NA	NA	NA	NA
BF20A	135.BF20A	Feces	T2201	Male	Bolivia	103	3.4	0.28	103	3.4	1_to_3months	Infant	Exclusively_Breastfed	Sprockett_2020	Infant_Feces	Dyad_22	Vaginal	River_4	River	Distal_River	TRUE	TRUE	No	No	0	No	0	No	No	No	No	No	No	No	No	0	0	3.967	501.825
BF32A	136.BF32A	Feces	T2201	Male	Bolivia	114	3.8	0.31	114	3.8	1_to_3months	Infant	Exclusively_Breastfed	Sprockett_2020	Infant_Feces	Dyad_22	Vaginal	River_4	River	Distal_River	TRUE	TRUE	No	No	0	No	0	No	No	No	No	No	No	No	No	0	0	4.727	597.966
BF51A	137.BF51A	Feces	T2201	Male	Bolivia	135	4.5	0.37	135	4.5	4_to_6months	Infant	Exclusively_Breastfed	Sprockett_2020	Infant_Feces	Dyad_22	Vaginal	River_4	River	Distal_River	TRUE	TRUE	NA	NA	NA	NA	NA	NA	NA	NA	NA	NA	NA	NA	NA	NA	NA	2.537	320.93
BF85A	138.BF85A	Feces	T2201	Male	Bolivia	157	5.2	0.43	157	5.2	4_to_6months	Infant	Exclusively_Breastfed	Sprockett_2020	Infant_Feces	Dyad_22	Vaginal	River_4	River	Distal_River	TRUE	TRUE	No	No	0	No	0	No	No	No	No	No	No	No	No	0	0	8.971	1134.83
BF127A	139.BF127A	Feces	T2201	Male	Bolivia	186	6.2	0.51	186	6.2	4_to_6months	Infant	NA	Sprockett_2020	Infant_Feces	Dyad_22	Vaginal	River_4	River	Distal_River	TRUE	TRUE	NA	NA	NA	NA	NA	NA	NA	NA	NA	NA	NA	NA	NA	NA	NA	13.947	1764.3
BF16A	14.BF16A	Feces	915048	Male	Bolivia	335	11.2	0.92	335	11.2	10_to_12months	Infant	Complementary_Foods	Sprockett_2020	Infant_Feces	Dyad_3	Vaginal	River_2	River	Proximal_River	TRUE	TRUE	Yes	No	4	No	4	Yes	Yes	No	No	Yes	No	No	No	2	4	2.342	296.263
BF137A	140.BF137A	Feces	T2201	Male	Bolivia	206	6.9	0.56	206	6.9	4_to_6months	Infant	Complementary_Foods	Sprockett_2020	Infant_Feces	Dyad_22	Vaginal	River_4	River	Distal_River	TRUE	TRUE	Yes	Yes	3	No	4	Yes	Yes	No	No	Yes	No	No	No	2	0	10.798	1365.95
BF160A	141.BF160A	Feces	T2201	Male	Bolivia	270	9	0.74	270	9	7_to_9months	Infant	Complementary_Foods	Sprockett_2020	Infant_Feces	Dyad_22	Vaginal	River_4	River	Distal_River	TRUE	TRUE	Yes	No	1	No	3	Yes	Yes	No	No	No	No	No	No	1	1	NA	NA
MF19A	142.MF19A	Feces	922015	Female	Bolivia	8898	296.6	24.38	103	3.4	Adult	Adult	Exclusively_Breastfed	Sprockett_2020	Adult_Feces	Dyad_22	Vaginal	River_4	River	Distal_River	TRUE	TRUE	NA	NA	NA	NA	NA	NA	NA	NA	NA	NA	NA	NA	NA	NA	NA	NA	NA
MF30A	143.MF30A	Feces	922015	Female	Bolivia	8909	297	24.41	114	3.8	Adult	Adult	Exclusively_Breastfed	Sprockett_2020	Adult_Feces	Dyad_22	Vaginal	River_4	River	Distal_River	TRUE	TRUE	NA	NA	NA	NA	NA	NA	NA	NA	NA	NA	NA	NA	NA	NA	NA	NA	NA
MF78A	144.MF78A	Feces	922015	Female	Bolivia	8950	298.3	24.52	155	5.2	Adult	Adult	Exclusively_Breastfed	Sprockett_2020	Adult_Feces	Dyad_22	Vaginal	River_4	River	Distal_River	TRUE	TRUE	NA	NA	NA	NA	NA	NA	NA	NA	NA	NA	NA	NA	NA	NA	NA	NA	NA
MF109A	145.MF109A	Feces	922015	Female	Bolivia	8981	299.4	24.61	186	6.2	Adult	Adult	NA	Sprockett_2020	Adult_Feces	Dyad_22	Vaginal	River_4	River	Distal_River	TRUE	TRUE	NA	NA	NA	NA	NA	NA	NA	NA	NA	NA	NA	NA	NA	NA	NA	NA	NA
MF111A	146.MF111A	Feces	922015	Female	Bolivia	9001	300	24.66	206	6.9	Adult	Adult	Complementary_Foods	Sprockett_2020	Adult_Feces	Dyad_22	Vaginal	River_4	River	Distal_River	TRUE	TRUE	NA	NA	NA	NA	NA	NA	NA	NA	NA	NA	NA	NA	NA	NA	NA	NA	NA
MF136A	147.MF136A	Feces	922015	Female	Bolivia	9065	302.2	24.84	270	9	Adult	Adult	Complementary_Foods	Sprockett_2020	Adult_Feces	Dyad_22	Vaginal	River_4	River	Distal_River	TRUE	TRUE	NA	NA	NA	NA	NA	NA	NA	NA	NA	NA	NA	NA	NA	NA	NA	NA	NA
BF11A	148.BF11A	Feces	T2203	Male	Bolivia	102	3.4	0.28	102	3.4	1_to_3months	Infant	Complementary_Foods	Sprockett_2020	Infant_Feces	Dyad_23	Vaginal	River_4	River	Distal_River	TRUE	TRUE	No	No	1	No	0	No	No	No	Yes	No	No	No	No	1	1	3.604	455.906
BF58A	149.BF58A	Feces	T2203	Male	Bolivia	142	4.7	0.39	142	4.7	4_to_6months	Infant	Complementary_Foods	Sprockett_2020	Infant_Feces	Dyad_23	Vaginal	River_4	River	Distal_River	TRUE	TRUE	NA	NA	NA	NA	NA	NA	NA	NA	NA	NA	NA	NA	NA	NA	NA	5.535	700.178
BF69A	15.BF69A	Feces	915048	Male	Bolivia	377	12.6	1.03	377	12.6	10_to_12months	Infant	Complementary_Foods	Sprockett_2020	Infant_Feces	Dyad_3	Vaginal	River_2	River	Proximal_River	TRUE	TRUE	NA	NA	NA	NA	NA	NA	NA	NA	NA	NA	NA	NA	NA	NA	NA	NA	NA
BF84A	150.BF84A	Feces	T2203	Male	Bolivia	162	5.4	0.44	162	5.4	4_to_6months	Infant	Complementary_Foods	Sprockett_2020	Infant_Feces	Dyad_23	Vaginal	River_4	River	Distal_River	TRUE	TRUE	Yes	No	1	No	4	Yes	Yes	No	No	Yes	No	No	No	2	2	5.472	692.208
BF122A	151.BF122A	Feces	T2203	Male	Bolivia	190	6.3	0.52	190	6.3	4_to_6months	Infant	Complementary_Foods	Sprockett_2020	Infant_Feces	Dyad_23	Vaginal	River_4	River	Distal_River	TRUE	TRUE	NA	NA	NA	NA	NA	NA	NA	NA	NA	NA	NA	NA	NA	NA	NA	4.912	621.368
BF138A	152.BF138A	Feces	T2203	Male	Bolivia	212	7.1	0.58	212	7.1	7_to_9months	Infant	Complementary_Foods	Sprockett_2020	Infant_Feces	Dyad_23	Vaginal	River_4	River	Distal_River	TRUE	TRUE	Yes	Yes	5	No	4	No	Yes	No	Yes	Yes	No	No	No	3	9	7.533	952.924
MF1	154.MF1	Feces	22072	Female	Bolivia	16572	552.4	45.4	97	3.2	Adult	Adult	Complementary_Foods	Sprockett_2020	Adult_Feces	Dyad_23	Vaginal	River_4	River	Distal_River	TRUE	TRUE	NA	NA	NA	NA	NA	NA	NA	NA	NA	NA	NA	NA	NA	NA	NA	NA	NA
MF77A	156.MF77A	Feces	22072	Female	Bolivia	16637	554.6	45.58	162	5.4	Adult	Adult	Complementary_Foods	Sprockett_2020	Adult_Feces	Dyad_23	Vaginal	River_4	River	Distal_River	TRUE	TRUE	NA	NA	NA	NA	NA	NA	NA	NA	NA	NA	NA	NA	NA	NA	NA	NA	NA
MF112A	157.MF112A	Feces	22072	Female	Bolivia	16687	556.2	45.72	212	7.1	Adult	Adult	Complementary_Foods	Sprockett_2020	Adult_Feces	Dyad_23	Vaginal	River_4	River	Distal_River	TRUE	TRUE	NA	NA	NA	NA	NA	NA	NA	NA	NA	NA	NA	NA	NA	NA	NA	NA	NA
MF135A	158.MF135A	Feces	22072	Female	Bolivia	16750	558.3	45.89	275	9.2	Adult	Adult	Complementary_Foods	Sprockett_2020	Adult_Feces	Dyad_23	Vaginal	River_4	River	Distal_River	TRUE	TRUE	NA	NA	NA	NA	NA	NA	NA	NA	NA	NA	NA	NA	NA	NA	NA	NA	NA
BF2	159.BF2	Feces	922036	Male	Bolivia	207	6.9	0.57	207	6.9	4_to_6months	Infant	Complementary_Foods	Sprockett_2020	Infant_Feces	Dyad_24	Vaginal	River_4	River	Distal_River	TRUE	TRUE	Yes	No	2	No	4	Yes	Yes	No	No	Yes	No	No	No	2	1	NA	NA
BF110A	16.BF110A	Feces	915048	Male	Bolivia	403	13.4	1.1	403	13.4	13_to_15months	Infant	Complementary_Foods	Sprockett_2020	Infant_Feces	Dyad_3	Vaginal	River_2	River	Proximal_River	TRUE	TRUE	No	No	2	No	5	Yes	Yes	No	No	Yes	No	Yes	No	3	3	2.537	320.93
BF50A	160.BF50A	Feces	922036	Male	Bolivia	249	8.3	0.68	249	8.3	7_to_9months	Infant	Complementary_Foods	Sprockett_2020	Infant_Feces	Dyad_24	Vaginal	River_4	River	Distal_River	TRUE	TRUE	NA	NA	NA	NA	NA	NA	NA	NA	NA	NA	NA	NA	NA	NA	NA	3.057	386.711
BF81A	161.BF81A	Feces	922036	Male	Bolivia	269	9	0.74	269	9	7_to_9months	Infant	Complementary_Foods	Sprockett_2020	Infant_Feces	Dyad_24	Vaginal	River_4	River	Distal_River	TRUE	TRUE	Yes	No	3	No	6	Yes	Yes	No	No	Yes	No	Yes	Yes	4	2	2.75	347.875
BF161A	162.BF161A	Feces	922036	Male	Bolivia	385	12.8	1.05	385	12.8	10_to_12months	Infant	Complementary_Foods	Sprockett_2020	Infant_Feces	Dyad_24	Vaginal	River_4	River	Distal_River	TRUE	TRUE	No	No	1	No	5	Yes	Yes	No	No	Yes	No	No	Yes	3	0	2.429	307.269
MF38A	163.MF38A	Feces	22107	Female	Bolivia	15391	513	42.17	230	7.7	Adult	Adult	Complementary_Foods	Sprockett_2020	Adult_Feces	Dyad_24	Vaginal	River_4	River	Distal_River	TRUE	TRUE	NA	NA	NA	NA	NA	NA	NA	NA	NA	NA	NA	NA	NA	NA	NA	NA	NA
MF75A	164.MF75A	Feces	22107	Female	Bolivia	15430	514.3	42.27	269	9	Adult	Adult	Complementary_Foods	Sprockett_2020	Adult_Feces	Dyad_24	Vaginal	River_4	River	Distal_River	TRUE	TRUE	NA	NA	NA	NA	NA	NA	NA	NA	NA	NA	NA	NA	NA	NA	NA	NA	NA
MF113A	165.MF113A	Feces	22107	Female	Bolivia	15482	516.1	42.42	321	10.7	Adult	Adult	Complementary_Foods	Sprockett_2020	Adult_Feces	Dyad_24	Vaginal	River_4	River	Distal_River	TRUE	TRUE	NA	NA	NA	NA	NA	NA	NA	NA	NA	NA	NA	NA	NA	NA	NA	NA	NA
MF137A	166.MF137A	Feces	22107	Female	Bolivia	15546	518.2	42.59	385	12.8	Adult	Adult	Complementary_Foods	Sprockett_2020	Adult_Feces	Dyad_24	Vaginal	River_4	River	Distal_River	TRUE	TRUE	NA	NA	NA	NA	NA	NA	NA	NA	NA	NA	NA	NA	NA	NA	NA	NA	NA
BF54A	167.BF54A	Feces	T2036	Male	Bolivia	15	0.5	0.04	15	0.5	0months	Infant	Exclusively_Breastfed	Sprockett_2020	Infant_Feces	Dyad_25	Vaginal	River_4	River	Distal_River	TRUE	TRUE	No	No	0	No	0	No	No	No	No	No	No	No	No	0	0	4.688	593.032
BF94A	168.BF94A	Feces	T2036	Male	Bolivia	40	1.3	0.11	40	1.3	1_to_3months	Infant	Exclusively_Breastfed	Sprockett_2020	Infant_Feces	Dyad_25	Vaginal	River_4	River	Distal_River	TRUE	TRUE	No	No	0	No	0	No	No	No	No	No	No	No	No	0	0	4.17	527.505
BF115A	169.BF115A	Feces	T2036	Male	Bolivia	61	2	0.17	61	2	1_to_3months	Infant	Exclusively_Breastfed	Sprockett_2020	Infant_Feces	Dyad_25	Vaginal	River_4	River	Distal_River	TRUE	TRUE	No	No	0	No	0	No	No	No	No	No	No	No	No	0	0	5.471	692.082
BF130A	17.BF130A	Feces	915048	Male	Bolivia	422	14.1	1.16	422	14.1	13_to_15months	Infant	Complementary_Foods	Sprockett_2020	Infant_Feces	Dyad_3	Vaginal	River_2	River	Proximal_River	TRUE	TRUE	NA	NA	NA	NA	NA	NA	NA	NA	NA	NA	NA	NA	NA	NA	NA	3.155	399.108
BF146A	170.BF146A	Feces	T2036	Male	Bolivia	93	3.1	0.25	93	3.1	1_to_3months	Infant	Exclusively_Breastfed	Sprockett_2020	Infant_Feces	Dyad_25	Vaginal	River_4	River	Distal_River	TRUE	TRUE	No	No	0	No	0	No	No	No	No	No	No	No	No	0	0	8.834	1117.5
MF59A	171.MF59A	Feces	22050	Female	Bolivia	6586	219.5	18.04	15	0.5	Adult	Adult	Exclusively_Breastfed	Sprockett_2020	Adult_Feces	Dyad_25	Vaginal	River_4	River	Distal_River	TRUE	TRUE	NA	NA	NA	NA	NA	NA	NA	NA	NA	NA	NA	NA	NA	NA	NA	NA	NA
MF84A	172.MF84A	Feces	22050	Female	Bolivia	6611	220.4	18.11	40	1.3	Adult	Adult	Exclusively_Breastfed	Sprockett_2020	Adult_Feces	Dyad_25	Vaginal	River_4	River	Distal_River	TRUE	TRUE	NA	NA	NA	NA	NA	NA	NA	NA	NA	NA	NA	NA	NA	NA	NA	NA	NA
MF122A	173.MF122A	Feces	22050	Female	Bolivia	6664	222.1	18.26	93	3.1	Adult	Adult	Exclusively_Breastfed	Sprockett_2020	Adult_Feces	Dyad_25	Vaginal	River_4	River	Distal_River	TRUE	TRUE	NA	NA	NA	NA	NA	NA	NA	NA	NA	NA	NA	NA	NA	NA	NA	NA	NA
BF4A	174.BF4A	Feces	T2013	Female	Bolivia	25	0.8	0.07	25	0.8	0months	Infant	Exclusively_Breastfed	Sprockett_2020	Infant_Feces	Dyad_26	Vaginal	River_3	River	Distal_River	TRUE	TRUE	No	No	0	No	0	No	No	No	No	No	No	No	No	0	0	NA	NA
BF93A	175.BF93A	Feces	T2013	Female	Bolivia	91	3	0.25	91	3	1_to_3months	Infant	Exclusively_Breastfed	Sprockett_2020	Infant_Feces	Dyad_26	Vaginal	River_3	River	Distal_River	TRUE	TRUE	No	No	0	No	0	No	No	No	No	No	No	No	No	0	0	1.65	208.725
MF6A	176.MF6A	Feces	202060	Female	Bolivia	9585	319.5	26.26	25	0.8	Adult	Adult	Exclusively_Breastfed	Sprockett_2020	Adult_Feces	Dyad_26	Vaginal	River_3	River	Distal_River	TRUE	TRUE	NA	NA	NA	NA	NA	NA	NA	NA	NA	NA	NA	NA	NA	NA	NA	NA	NA
MF86A	177.MF86A	Feces	202060	Female	Bolivia	9652	321.7	26.44	92	3.1	Adult	Adult	Exclusively_Breastfed	Sprockett_2020	Adult_Feces	Dyad_26	Vaginal	River_3	River	Distal_River	TRUE	TRUE	NA	NA	NA	NA	NA	NA	NA	NA	NA	NA	NA	NA	NA	NA	NA	NA	NA
BF62A	178.BF62A	Feces	T2037	Male	Bolivia	12	0.4	0.03	12	0.4	0months	Infant	Exclusively_Breastfed	Sprockett_2020	Infant_Feces	Dyad_27	Vaginal	River_3	River	Distal_River	TRUE	TRUE	NA	NA	NA	NA	NA	NA	NA	NA	NA	NA	NA	NA	NA	NA	NA	1.932	244.398
BF92A	179.BF92A	Feces	T2037	Male	Bolivia	33	1.1	0.09	33	1.1	1_to_3months	Infant	Exclusively_Breastfed	Sprockett_2020	Infant_Feces	Dyad_27	Vaginal	River_3	River	Distal_River	TRUE	TRUE	No	No	0	No	0	No	No	No	No	No	No	No	No	0	0	3.445	435.793
BF147A	18.BF147A	Feces	915048	Male	Bolivia	448	14.9	1.23	448	14.9	13_to_15months	Infant	Complementary_Foods	Sprockett_2020	Infant_Feces	Dyad_3	Vaginal	River_2	River	Proximal_River	TRUE	TRUE	No	No	1	No	5	Yes	Yes	No	No	Yes	No	Yes	No	3	1	2.021	255.656
BF119A	180.BF119A	Feces	T2037	Male	Bolivia	57	1.9	0.16	57	1.9	1_to_3months	Infant	Exclusively_Breastfed	Sprockett_2020	Infant_Feces	Dyad_27	Vaginal	River_3	River	Distal_River	TRUE	TRUE	No	No	0	No	0	No	No	No	No	No	No	No	No	0	0	4.302	544.203
MF8A	181.MF8A	Feces	202012	Female	Bolivia	12854	428.5	35.22	-32	-1.1	Adult	Adult	NA	Sprockett_2020	Adult_Feces	Dyad_27	Vaginal	River_3	River	Distal_River	TRUE	TRUE	NA	NA	NA	NA	NA	NA	NA	NA	NA	NA	NA	NA	NA	NA	NA	NA	NA
MF39A	182.MF39A	Feces	202012	Female	Bolivia	12875	429.2	35.27	-11	-0.4	Adult	Adult	NA	Sprockett_2020	Adult_Feces	Dyad_27	Vaginal	River_3	River	Distal_River	TRUE	TRUE	NA	NA	NA	NA	NA	NA	NA	NA	NA	NA	NA	NA	NA	NA	NA	NA	NA
MF64A	184.MF64A	Feces	202012	Female	Bolivia	12898	429.9	35.34	12	0.4	Adult	Adult	Exclusively_Breastfed	Sprockett_2020	Adult_Feces	Dyad_27	Vaginal	River_3	River	Distal_River	TRUE	TRUE	NA	NA	NA	NA	NA	NA	NA	NA	NA	NA	NA	NA	NA	NA	NA	NA	NA
MF88A	185.MF88A	Feces	202012	Female	Bolivia	12920	430.7	35.4	34	1.1	Adult	Adult	Exclusively_Breastfed	Sprockett_2020	Adult_Feces	Dyad_27	Vaginal	River_3	River	Distal_River	TRUE	TRUE	NA	NA	NA	NA	NA	NA	NA	NA	NA	NA	NA	NA	NA	NA	NA	NA	NA
BF26A	186.BF26A	Feces	T2030	Male	Bolivia	12	0.4	0.03	12	0.4	0months	Infant	Exclusively_Breastfed	Sprockett_2020	Infant_Feces	Dyad_28	Vaginal	River_3	River	Distal_River	TRUE	TRUE	NA	NA	NA	NA	NA	NA	NA	NA	NA	NA	NA	NA	NA	NA	NA	3.595	454.767
BF40A	187.BF40A	Feces	T2030	Male	Bolivia	25	0.8	0.07	25	0.8	0months	Infant	Exclusively_Breastfed	Sprockett_2020	Infant_Feces	Dyad_28	Vaginal	River_3	River	Distal_River	TRUE	TRUE	No	No	0	No	0	No	No	No	No	No	No	No	No	0	0	3.289	416.058
BF60A	188.BF60A	Feces	T2030	Male	Bolivia	44	1.5	0.12	44	1.5	1_to_3months	Infant	Exclusively_Breastfed	Sprockett_2020	Infant_Feces	Dyad_28	Vaginal	River_3	River	Distal_River	TRUE	TRUE	No	No	0	No	0	No	No	No	No	No	No	No	No	0	0	NA	NA
BF95A	189.BF95A	Feces	T2030	Male	Bolivia	68	2.3	0.19	68	2.3	1_to_3months	Infant	Exclusively_Breastfed	Sprockett_2020	Infant_Feces	Dyad_28	Vaginal	River_3	River	Distal_River	TRUE	TRUE	No	No	0	No	0	No	No	No	No	No	No	No	No	0	0	3.346	423.269
BF157A	19.BF157A	Feces	915048	Male	Bolivia	501	16.7	1.37	501	16.7	16_to_18months	Infant	Complementary_Foods	Sprockett_2020	Infant_Feces	Dyad_3	Vaginal	River_2	River	Proximal_River	TRUE	TRUE	No	No	1	No	3	Yes	Yes	No	No	Yes	No	No	No	2	0	2.626	332.189
BF121A	190.BF121A	Feces	T2030	Male	Bolivia	91	3	0.25	91	3	1_to_3months	Infant	Complementary_Foods	Sprockett_2020	Infant_Feces	Dyad_28	Vaginal	River_3	River	Distal_River	TRUE	TRUE	No	No	1	No	0	No	No	No	Yes	No	No	No	No	1	1	NA	NA
BF141A	191.BF141A	Feces	T2030	Male	Bolivia	115	3.8	0.32	115	3.8	1_to_3months	Infant	Complementary_Foods	Sprockett_2020	Infant_Feces	Dyad_28	Vaginal	River_3	River	Distal_River	TRUE	TRUE	Yes	No	2	Yes	0	No	Yes	No	No	No	No	No	No	1	1	3.353	424.154
MF18A	192.MF18A	Feces	22075	Female	Bolivia	6421	214	17.59	80	2.7	Adult	Adult	Complementary_Foods	Sprockett_2020	Adult_Feces	Dyad_18	Vaginal	River_4	River	Distal_River	TRUE	TRUE	NA	NA	NA	NA	NA	NA	NA	NA	NA	NA	NA	NA	NA	NA	NA	NA	NA
MF41A	193.MF41A	Feces	202089	Female	Bolivia	5956	198.5	16.32	25	0.8	Adult	Adult	Exclusively_Breastfed	Sprockett_2020	Adult_Feces	Dyad_28	Vaginal	River_3	River	Distal_River	TRUE	TRUE	NA	NA	NA	NA	NA	NA	NA	NA	NA	NA	NA	NA	NA	NA	NA	NA	NA
MF89A	194.MF89A	Feces	202089	Female	Bolivia	5999	200	16.44	68	2.3	Adult	Adult	Exclusively_Breastfed	Sprockett_2020	Adult_Feces	Dyad_28	Vaginal	River_3	River	Distal_River	TRUE	TRUE	NA	NA	NA	NA	NA	NA	NA	NA	NA	NA	NA	NA	NA	NA	NA	NA	NA
MF115A	195.MF115A	Feces	202089	Female	Bolivia	6046	201.5	16.56	115	3.8	Adult	Adult	Complementary_Foods	Sprockett_2020	Adult_Feces	Dyad_28	Vaginal	River_3	River	Distal_River	TRUE	TRUE	NA	NA	NA	NA	NA	NA	NA	NA	NA	NA	NA	NA	NA	NA	NA	NA	NA
BF12A	196.BF12A	Feces	T2007	Female	Bolivia	344	11.5	0.94	344	11.5	10_to_12months	Infant	Complementary_Foods	Sprockett_2020	Infant_Feces	Dyad_29	Vaginal	River_3	River	Distal_River	TRUE	TRUE	Yes	No	2	No	3	Yes	Yes	No	No	Yes	No	No	No	2	0	4.503	569.63
BF97A	197.BF97A	Feces	T2007	Female	Bolivia	408	13.6	1.12	408	13.6	13_to_15months	Infant	Complementary_Foods	Sprockett_2020	Infant_Feces	Dyad_29	Vaginal	River_3	River	Distal_River	TRUE	TRUE	No	No	1	No	1	Yes	Yes	No	No	No	No	No	No	1	0	NA	NA
MF108A	198.MF108A	Feces	27091	Female	Bolivia	9674	322.5	26.5	429	14.3	Adult	Adult	Complementary_Foods	Sprockett_2020	Adult_Feces	Dyad_29	Vaginal	River_3	River	Distal_River	TRUE	TRUE	NA	NA	NA	NA	NA	NA	NA	NA	NA	NA	NA	NA	NA	NA	NA	NA	NA
BF27A	199.BF27A	Feces	T2008	Female	Bolivia	79	2.6	0.22	79	2.6	1_to_3months	Infant	Complementary_Foods	Sprockett_2020	Infant_Feces	Dyad_30	Vaginal	River_3	River	Distal_River	TRUE	TRUE	No	No	3	Yes	2	No	Yes	No	No	Yes	No	No	No	2	3	NA	NA
BF68A	2.BF68A	Feces	T1516	Male	Bolivia	198	6.6	0.54	198	6.6	4_to_6months	Infant	Complementary_Foods	Sprockett_2020	Infant_Feces	Dyad_1	Vaginal	River_2	River	Proximal_River	TRUE	TRUE	NA	NA	NA	NA	NA	NA	NA	NA	NA	NA	NA	NA	NA	NA	NA	7.807	987.586
MF15A	20.MF15A	Feces	15129	Female	Bolivia	7659	255.3	20.98	335	11.2	Adult	Adult	Complementary_Foods	Sprockett_2020	Adult_Feces	Dyad_3	Vaginal	River_2	River	Proximal_River	TRUE	TRUE	NA	NA	NA	NA	NA	NA	NA	NA	NA	NA	NA	NA	NA	NA	NA	NA	NA
BF45A	200.BF45A	Feces	T2008	Female	Bolivia	96	3.2	0.26	96	3.2	1_to_3months	Infant	Complementary_Foods	Sprockett_2020	Infant_Feces	Dyad_30	Vaginal	River_3	River	Distal_River	TRUE	TRUE	Yes	No	3	Yes	4	Yes	Yes	No	No	Yes	No	No	No	2	1	NA	NA
BF111A	201.BF111A	Feces	T2008	Female	Bolivia	142	4.7	0.39	142	4.7	4_to_6months	Infant	Complementary_Foods	Sprockett_2020	Infant_Feces	Dyad_30	Vaginal	River_3	River	Distal_River	TRUE	TRUE	Yes	No	2	No	3	Yes	Yes	No	No	Yes	No	No	No	2	1	NA	NA
BF149A	203.BF149A	Feces	T2008	Female	Bolivia	188	6.3	0.52	188	6.3	4_to_6months	Infant	Complementary_Foods	Sprockett_2020	Infant_Feces	Dyad_30	Vaginal	River_3	River	Distal_River	TRUE	TRUE	Yes	Yes	3	No	3	No	Yes	No	No	Yes	No	No	No	2	4	NA	NA
MF24A	204.MF24A	Feces	9201009	Female	Bolivia	15320	510.7	41.97	78	2.6	Adult	Adult	Complementary_Foods	Sprockett_2020	Adult_Feces	Dyad_30	Vaginal	River_3	River	Distal_River	TRUE	TRUE	NA	NA	NA	NA	NA	NA	NA	NA	NA	NA	NA	NA	NA	NA	NA	NA	NA
MF49A	205.MF49A	Feces	9201009	Female	Bolivia	15338	511.3	42.02	96	3.2	Adult	Adult	Complementary_Foods	Sprockett_2020	Adult_Feces	Dyad_30	Vaginal	River_3	River	Distal_River	TRUE	TRUE	NA	NA	NA	NA	NA	NA	NA	NA	NA	NA	NA	NA	NA	NA	NA	NA	NA
MF67A	206.MF67A	Feces	9201009	Female	Bolivia	15359	512	42.08	117	3.9	Adult	Adult	Complementary_Foods	Sprockett_2020	Adult_Feces	Dyad_30	Vaginal	River_3	River	Distal_River	TRUE	TRUE	NA	NA	NA	NA	NA	NA	NA	NA	NA	NA	NA	NA	NA	NA	NA	NA	NA
MF105A	207.MF105A	Feces	9201009	Female	Bolivia	15384	512.8	42.15	142	4.7	Adult	Adult	Complementary_Foods	Sprockett_2020	Adult_Feces	Dyad_30	Vaginal	River_3	River	Distal_River	TRUE	TRUE	NA	NA	NA	NA	NA	NA	NA	NA	NA	NA	NA	NA	NA	NA	NA	NA	NA
MF124A	208.MF124A	Feces	9201009	Female	Bolivia	15430	514.3	42.27	188	6.3	Adult	Adult	Complementary_Foods	Sprockett_2020	Adult_Feces	Dyad_30	Vaginal	River_3	River	Distal_River	TRUE	TRUE	NA	NA	NA	NA	NA	NA	NA	NA	NA	NA	NA	NA	NA	NA	NA	NA	NA
MF131A	209.MF131A	Feces	9201009	Female	Bolivia	15480	516	42.41	238	7.9	Adult	Adult	Complementary_Foods	Sprockett_2020	Adult_Feces	Dyad_30	Vaginal	River_3	River	Distal_River	TRUE	TRUE	NA	NA	NA	NA	NA	NA	NA	NA	NA	NA	NA	NA	NA	NA	NA	NA	NA
MF102A	21.MF102A	Feces	15129	Female	Bolivia	7725	257.5	21.16	401	13.4	Adult	Adult	Complementary_Foods	Sprockett_2020	Adult_Feces	Dyad_3	Vaginal	River_2	River	Proximal_River	TRUE	TRUE	NA	NA	NA	NA	NA	NA	NA	NA	NA	NA	NA	NA	NA	NA	NA	NA	NA
MF12A	210.MF12A	Feces	202095	Female	Bolivia	9589	319.6	26.27	237	7.9	Adult	Adult	Complementary_Foods	Sprockett_2020	Adult_Feces	Dyad_31	Vaginal	River_3	River	Distal_River	FALSE	FALSE	NA	NA	NA	NA	NA	NA	NA	NA	NA	NA	NA	NA	NA	NA	NA	NA	NA
BF14A	211.BF14A	Feces	T2012	Female	Bolivia	183	6.1	0.5	183	6.1	4_to_6months	Infant	Complementary_Foods	Sprockett_2020	Infant_Feces	Dyad_32	Vaginal	River_3	River	Distal_River	TRUE	TRUE	Yes	No	1	No	1	No	Yes	No	No	No	No	No	No	1	1	3.578	452.617
BF39A	212.BF39A	Feces	T2012	Female	Bolivia	202	6.7	0.55	202	6.7	4_to_6months	Infant	Complementary_Foods	Sprockett_2020	Infant_Feces	Dyad_32	Vaginal	River_3	River	Distal_River	TRUE	TRUE	No	No	1	No	4	No	Yes	No	No	Yes	No	No	Yes	3	1	1.77	223.905
MF40A	213.MF40A	Feces	15186	Female	Bolivia	5179	172.6	14.19	202	6.7	Adult	Adult	Complementary_Foods	Sprockett_2020	Adult_Feces	Dyad_32	Vaginal	River_3	River	Distal_River	TRUE	TRUE	NA	NA	NA	NA	NA	NA	NA	NA	NA	NA	NA	NA	NA	NA	NA	NA	NA
MF90A	214.MF90A	Feces	15186	Female	Bolivia	5223	174.1	14.31	246	8.2	Adult	Adult	Complementary_Foods	Sprockett_2020	Adult_Feces	Dyad_32	Vaginal	River_3	River	Distal_River	TRUE	TRUE	NA	NA	NA	NA	NA	NA	NA	NA	NA	NA	NA	NA	NA	NA	NA	NA	NA
MF116A	215.MF116A	Feces	15186	Female	Bolivia	5269	175.6	14.44	292	9.7	Adult	Adult	Complementary_Foods	Sprockett_2020	Adult_Feces	Dyad_32	Vaginal	River_3	River	Distal_River	TRUE	TRUE	NA	NA	NA	NA	NA	NA	NA	NA	NA	NA	NA	NA	NA	NA	NA	NA	NA
BF61A	216.BF61A	Feces	T2033	Male	Bolivia	292	9.7	0.8	292	9.7	7_to_9months	Infant	Complementary_Foods	Sprockett_2020	Infant_Feces	Dyad_33	Vaginal	River_3	River	Distal_River	TRUE	TRUE	NA	NA	NA	NA	NA	NA	NA	NA	NA	NA	NA	NA	NA	NA	NA	NA	NA
BF118A	217.BF118A	Feces	T2033	Male	Bolivia	339	11.3	0.93	339	11.3	10_to_12months	Infant	Complementary_Foods	Sprockett_2020	Infant_Feces	Dyad_33	Vaginal	River_3	River	Distal_River	TRUE	TRUE	NA	NA	NA	NA	NA	NA	NA	NA	NA	NA	NA	NA	NA	NA	NA	NA	NA
MF42A	218.MF42A	Feces	T202003	Female	Bolivia	5996	199.9	16.43	273	9.1	Adult	Adult	Complementary_Foods	Sprockett_2020	Adult_Feces	Dyad_33	Vaginal	River_3	River	Distal_River	TRUE	TRUE	NA	NA	NA	NA	NA	NA	NA	NA	NA	NA	NA	NA	NA	NA	NA	NA	NA
MF85A	219.MF85A	Feces	T202003	Female	Bolivia	6039	201.3	16.55	316	10.5	Adult	Adult	Complementary_Foods	Sprockett_2020	Adult_Feces	Dyad_33	Vaginal	River_3	River	Distal_River	TRUE	TRUE	NA	NA	NA	NA	NA	NA	NA	NA	NA	NA	NA	NA	NA	NA	NA	NA	NA
MF123A	22.MF123A	Feces	15129	Female	Bolivia	7772	259.1	21.29	448	14.9	Adult	Adult	Complementary_Foods	Sprockett_2020	Adult_Feces	Dyad_3	Vaginal	River_2	River	Proximal_River	TRUE	TRUE	NA	NA	NA	NA	NA	NA	NA	NA	NA	NA	NA	NA	NA	NA	NA	NA	NA
BF42A	220.BF42A	Feces	T2010	Female	Bolivia	173	5.8	0.47	173	5.8	4_to_6months	Infant	Complementary_Foods	Sprockett_2020	Infant_Feces	Dyad_34	Vaginal	River_3	River	Distal_River	TRUE	TRUE	No	No	1	Yes	3	Yes	Yes	No	No	Yes	No	No	No	2	0	5.983	756.85
BF59A	221.BF59A	Feces	T2010	Female	Bolivia	192	6.4	0.53	192	6.4	4_to_6months	Infant	Complementary_Foods	Sprockett_2020	Infant_Feces	Dyad_34	Vaginal	River_3	River	Distal_River	TRUE	TRUE	NA	NA	NA	NA	NA	NA	NA	NA	NA	NA	NA	NA	NA	NA	NA	NA	NA
BF96A	222.BF96A	Feces	T2010	Female	Bolivia	217	7.2	0.59	217	7.2	7_to_9months	Infant	Complementary_Foods	Sprockett_2020	Infant_Feces	Dyad_34	Vaginal	River_3	River	Distal_River	TRUE	TRUE	No	No	3	Yes	3	Yes	Yes	No	No	Yes	No	Yes	No	3	0	3.086	390.379
BF120A	223.BF120A	Feces	T2010	Female	Bolivia	239	8	0.65	239	8	7_to_9months	Infant	Complementary_Foods	Sprockett_2020	Infant_Feces	Dyad_34	Vaginal	River_3	River	Distal_River	TRUE	TRUE	NA	NA	NA	NA	NA	NA	NA	NA	NA	NA	NA	NA	NA	NA	NA	6.415	811.497
MF44A	224.MF44A	Feces	202090	Female	Bolivia	5226	174.2	14.32	173	5.8	Adult	Adult	Complementary_Foods	Sprockett_2020	Adult_Feces	Dyad_34	Vaginal	River_3	River	Distal_River	TRUE	TRUE	NA	NA	NA	NA	NA	NA	NA	NA	NA	NA	NA	NA	NA	NA	NA	NA	NA
MF62A	225.MF62A	Feces	202090	Female	Bolivia	5245	174.8	14.37	192	6.4	Adult	Adult	Complementary_Foods	Sprockett_2020	Adult_Feces	Dyad_34	Vaginal	River_3	River	Distal_River	TRUE	TRUE	NA	NA	NA	NA	NA	NA	NA	NA	NA	NA	NA	NA	NA	NA	NA	NA	NA
MF87A	226.MF87A	Feces	202090	Female	Bolivia	5269	175.6	14.44	216	7.2	Adult	Adult	Complementary_Foods	Sprockett_2020	Adult_Feces	Dyad_34	Vaginal	River_3	River	Distal_River	TRUE	TRUE	NA	NA	NA	NA	NA	NA	NA	NA	NA	NA	NA	NA	NA	NA	NA	NA	NA
BF25A	227.BF25A	Feces	T2031	Female	Bolivia	10	0.3	0.03	10	0.3	0months	Infant	Exclusively_Breastfed	Sprockett_2020	Infant_Feces	Dyad_35	Vaginal	River_3	River	Distal_River	TRUE	TRUE	NA	NA	NA	NA	NA	NA	NA	NA	NA	NA	NA	NA	NA	NA	NA	NA	NA
BF64A	229.BF64A	Feces	T2031	Female	Bolivia	44	1.5	0.12	44	1.5	1_to_3months	Infant	Complementary_Foods	Sprockett_2020	Infant_Feces	Dyad_35	Vaginal	River_3	River	Distal_River	TRUE	TRUE	No	No	4	No	1	Yes	No	No	No	No	No	No	No	0	3	NA	NA
BF44A	23.BF44A	Feces	T1519	Male	Bolivia	100	3.3	0.27	100	3.3	1_to_3months	Infant	Complementary_Foods	Sprockett_2020	Infant_Feces	Dyad_4	Vaginal	River_2	River	Proximal_River	TRUE	TRUE	Yes	Yes	2	Yes	4	Yes	Yes	No	No	Yes	No	No	No	2	3	3.111	393.541
MF43A	231.MF43A	Feces	202072	Female	Bolivia	16103	536.8	44.12	23	0.8	Adult	Adult	Complementary_Foods	Sprockett_2020	Adult_Feces	Dyad_35	Vaginal	River_3	River	Distal_River	TRUE	TRUE	NA	NA	NA	NA	NA	NA	NA	NA	NA	NA	NA	NA	NA	NA	NA	NA	NA
BF112A	232.BF112A	Feces	T2009	Male	Bolivia	249	8.3	0.68	249	8.3	7_to_9months	Infant	Complementary_Foods	Sprockett_2020	Infant_Feces	Dyad_36	Vaginal	River_3	River	Distal_River	TRUE	TRUE	Yes	No	2	No	4	Yes	Yes	No	No	Yes	No	No	No	2	1	NA	NA
MF25A	233.MF25A	Feces	T920001	Female	Bolivia	6674	222.5	18.28	185	6.2	Adult	Adult	Complementary_Foods	Sprockett_2020	Adult_Feces	Dyad_36	Vaginal	River_3	River	Distal_River	TRUE	TRUE	NA	NA	NA	NA	NA	NA	NA	NA	NA	NA	NA	NA	NA	NA	NA	NA	NA
BF38A	234.BF38A	Feces	T2014	Male	Bolivia	340	11.3	0.93	340	11.3	10_to_12months	Infant	Complementary_Foods	Sprockett_2020	Infant_Feces	Dyad_37	Vaginal	River_3	River	Distal_River	TRUE	TRUE	Yes	Yes	4	No	4	Yes	Yes	No	Yes	Yes	No	No	Yes	4	3	1.506	190.509
BF63A	235.BF63A	Feces	T2014	Male	Bolivia	363	12.1	0.99	363	12.1	10_to_12months	Infant	Complementary_Foods	Sprockett_2020	Infant_Feces	Dyad_37	Vaginal	River_3	River	Distal_River	TRUE	TRUE	NA	NA	NA	NA	NA	NA	NA	NA	NA	NA	NA	NA	NA	NA	NA	2.89	365.585
BF98A	236.BF98A	Feces	T2014	Male	Bolivia	386	12.9	1.06	386	12.9	10_to_12months	Infant	Complementary_Foods	Sprockett_2020	Infant_Feces	Dyad_37	Vaginal	River_3	River	Distal_River	TRUE	TRUE	Yes	Yes	4	No	8	Yes	Yes	No	No	Yes	No	Yes	Yes	4	4	2.365	299.173
BF117A	237.BF117A	Feces	T2014	Male	Bolivia	408	13.6	1.12	408	13.6	13_to_15months	Infant	Complementary_Foods	Sprockett_2020	Infant_Feces	Dyad_37	Vaginal	River_3	River	Distal_River	TRUE	TRUE	NA	NA	NA	NA	NA	NA	NA	NA	NA	NA	NA	NA	NA	NA	NA	4.301	544.077
BF142A	238.BF142A	Feces	T2014	Male	Bolivia	433	14.4	1.19	433	14.4	13_to_15months	Infant	Complementary_Foods	Sprockett_2020	Infant_Feces	Dyad_37	Vaginal	River_3	River	Distal_River	TRUE	TRUE	Yes	No	3	No	0	No	Yes	No	No	No	No	No	No	1	1	1.96	247.94
MF9A	239.MF9A	Feces	202011	Female	Bolivia	16497	549.9	45.2	319	10.6	Adult	Adult	Complementary_Foods	Sprockett_2020	Adult_Feces	Dyad_37	Vaginal	River_3	River	Distal_River	TRUE	TRUE	NA	NA	NA	NA	NA	NA	NA	NA	NA	NA	NA	NA	NA	NA	NA	NA	NA
BF65A	24.BF65A	Feces	T1519	Male	Bolivia	122	4.1	0.33	122	4.1	4_to_6months	Infant	Complementary_Foods	Sprockett_2020	Infant_Feces	Dyad_4	Vaginal	River_2	River	Proximal_River	TRUE	TRUE	NA	NA	NA	NA	NA	NA	NA	NA	NA	NA	NA	NA	NA	NA	NA	5.019	634.904
MF36A	240.MF36A	Feces	202011	Female	Bolivia	16518	550.6	45.25	340	11.3	Adult	Adult	Complementary_Foods	Sprockett_2020	Adult_Feces	Dyad_37	Vaginal	River_3	River	Distal_River	TRUE	TRUE	NA	NA	NA	NA	NA	NA	NA	NA	NA	NA	NA	NA	NA	NA	NA	NA	NA
MF65A	241.MF65A	Feces	202011	Female	Bolivia	16541	551.4	45.32	363	12.1	Adult	Adult	Complementary_Foods	Sprockett_2020	Adult_Feces	Dyad_37	Vaginal	River_3	River	Distal_River	TRUE	TRUE	NA	NA	NA	NA	NA	NA	NA	NA	NA	NA	NA	NA	NA	NA	NA	NA	NA
MF91A	242.MF91A	Feces	202011	Female	Bolivia	16564	552.1	45.38	386	12.9	Adult	Adult	Complementary_Foods	Sprockett_2020	Adult_Feces	Dyad_37	Vaginal	River_3	River	Distal_River	TRUE	TRUE	NA	NA	NA	NA	NA	NA	NA	NA	NA	NA	NA	NA	NA	NA	NA	NA	NA
MF118A	243.MF118A	Feces	202011	Female	Bolivia	16611	553.7	45.51	433	14.4	Adult	Adult	Complementary_Foods	Sprockett_2020	Adult_Feces	Dyad_37	Vaginal	River_3	River	Distal_River	TRUE	TRUE	NA	NA	NA	NA	NA	NA	NA	NA	NA	NA	NA	NA	NA	NA	NA	NA	NA
BF8A	244.BF8A	Feces	T2006	Female	Bolivia	29	1	0.08	29	1	1_to_3months	Infant	Exclusively_Breastfed	Sprockett_2020	Infant_Feces	Dyad_38	Vaginal	River_5	River	Distal_River	TRUE	TRUE	No	No	0	No	0	No	No	No	No	No	No	No	No	0	0	NA	NA
BF91A	245.BF91A	Feces	T2006	Female	Bolivia	92	3.1	0.25	92	3.1	1_to_3months	Infant	Exclusively_Breastfed	Sprockett_2020	Infant_Feces	Dyad_38	Vaginal	River_5	River	Distal_River	TRUE	TRUE	No	No	0	No	0	No	No	No	No	No	No	No	No	0	0	5.006	633.259
BF125A	246.BF125A	Feces	T2006	Female	Bolivia	119	4	0.33	119	4	4_to_6months	Infant	Complementary_Foods	Sprockett_2020	Infant_Feces	Dyad_38	Vaginal	River_5	River	Distal_River	TRUE	TRUE	Yes	No	1	Yes	0	No	Yes	No	No	No	No	No	No	1	0	NA	NA
MF10A	247.MF10A	Feces	201033	Female	Bolivia	8979	299.3	24.6	29	1	Adult	Adult	Exclusively_Breastfed	Sprockett_2020	Adult_Feces	Dyad_38	Vaginal	River_5	River	Distal_River	TRUE	TRUE	NA	NA	NA	NA	NA	NA	NA	NA	NA	NA	NA	NA	NA	NA	NA	NA	NA
MF63A	248.MF63A	Feces	201033	Female	Bolivia	9021	300.7	24.72	71	2.4	Adult	Adult	Exclusively_Breastfed	Sprockett_2020	Adult_Feces	Dyad_38	Vaginal	River_5	River	Distal_River	TRUE	TRUE	NA	NA	NA	NA	NA	NA	NA	NA	NA	NA	NA	NA	NA	NA	NA	NA	NA
MF83A	249.MF83A	Feces	201033	Female	Bolivia	9042	301.4	24.77	92	3.1	Adult	Adult	Exclusively_Breastfed	Sprockett_2020	Adult_Feces	Dyad_38	Vaginal	River_5	River	Distal_River	TRUE	TRUE	NA	NA	NA	NA	NA	NA	NA	NA	NA	NA	NA	NA	NA	NA	NA	NA	NA
BF113A	25.BF113A	Feces	T1519	Male	Bolivia	149	5	0.41	149	5	4_to_6months	Infant	Complementary_Foods	Sprockett_2020	Infant_Feces	Dyad_4	Vaginal	River_2	River	Proximal_River	TRUE	TRUE	Yes	No	3	Yes	5	Yes	Yes	No	No	Yes	No	Yes	No	3	4	5.954	753.181
MF119A	250.MF119A	Feces	201033	Female	Bolivia	9095	303.2	24.92	145	4.8	Adult	Adult	Exclusively_Breastfed	Sprockett_2020	Adult_Feces	Dyad_38	Vaginal	River_5	River	Distal_River	TRUE	TRUE	NA	NA	NA	NA	NA	NA	NA	NA	NA	NA	NA	NA	NA	NA	NA	NA	NA
BF90A	252.BF90A	Feces	T2040	Female	Bolivia	7	0.2	0.02	7	0.2	0months	Infant	Exclusively_Breastfed	Sprockett_2020	Infant_Feces	Dyad_39	Vaginal	River_5	River	Distal_River	TRUE	FALSE	NA	NA	NA	NA	NA	NA	NA	NA	NA	NA	NA	NA	NA	NA	NA	NA	NA
MF5A	253.MF5A	Feces	201089	Female	Bolivia	12949	431.6	35.48	-58	-1.9	Adult	Adult	NA	Sprockett_2020	Adult_Feces	Dyad_39	Vaginal	River_3	River	Distal_River	TRUE	FALSE	NA	NA	NA	NA	NA	NA	NA	NA	NA	NA	NA	NA	NA	NA	NA	NA	NA
MF73A	254.MF73A	Feces	201089	Female	Bolivia	13003	433.4	35.62	-4	-0.1	Adult	Adult	NA	Sprockett_2020	Adult_Feces	Dyad_39	Vaginal	River_3	River	Distal_River	TRUE	FALSE	NA	NA	NA	NA	NA	NA	NA	NA	NA	NA	NA	NA	NA	NA	NA	NA	NA
BF57A	256.BF57A	Feces	T2005	Female	Bolivia	120	4	0.33	120	4	4_to_6months	Infant	Complementary_Foods	Sprockett_2020	Infant_Feces	Dyad_40	Vaginal	River_5	River	Distal_River	TRUE	TRUE	NA	NA	NA	NA	NA	NA	NA	NA	NA	NA	NA	NA	NA	NA	NA	4.414	558.371
BF88A	257.BF88A	Feces	T2005	Female	Bolivia	142	4.7	0.39	142	4.7	4_to_6months	Infant	Complementary_Foods	Sprockett_2020	Infant_Feces	Dyad_40	Vaginal	River_5	River	Distal_River	TRUE	TRUE	No	No	1	Yes	3	Yes	Yes	No	No	Yes	No	No	No	2	0	3.648	461.472
BF126A	258.BF126A	Feces	T2005	Female	Bolivia	170	5.7	0.47	170	5.7	4_to_6months	Infant	Complementary_Foods	Sprockett_2020	Infant_Feces	Dyad_40	Vaginal	River_5	River	Distal_River	TRUE	TRUE	NA	NA	NA	NA	NA	NA	NA	NA	NA	NA	NA	NA	NA	NA	NA	3.76	475.64
BF144A	259.BF144A	Feces	T2005	Female	Bolivia	196	6.5	0.54	196	6.5	4_to_6months	Infant	Complementary_Foods	Sprockett_2020	Infant_Feces	Dyad_40	Vaginal	River_5	River	Distal_River	TRUE	TRUE	Yes	No	1	No	3	Yes	Yes	No	No	Yes	No	No	No	2	0	6.014	760.771
BF129A	26.BF129A	Feces	T1519	Male	Bolivia	167	5.6	0.46	167	5.6	4_to_6months	Infant	Complementary_Foods	Sprockett_2020	Infant_Feces	Dyad_4	Vaginal	River_2	River	Proximal_River	TRUE	TRUE	NA	NA	NA	NA	NA	NA	NA	NA	NA	NA	NA	NA	NA	NA	NA	7.779	984.043
MF11A	260.MF11A	Feces	201026	Female	Bolivia	7659	255.3	20.98	81	2.7	Adult	Adult	Complementary_Foods	Sprockett_2020	Adult_Feces	Dyad_40	Vaginal	River_5	River	Distal_River	TRUE	TRUE	NA	NA	NA	NA	NA	NA	NA	NA	NA	NA	NA	NA	NA	NA	NA	NA	NA
MF81A	261.MF81A	Feces	201026	Female	Bolivia	7720	257.3	21.15	142	4.7	Adult	Adult	Complementary_Foods	Sprockett_2020	Adult_Feces	Dyad_40	Vaginal	River_5	River	Distal_River	TRUE	TRUE	NA	NA	NA	NA	NA	NA	NA	NA	NA	NA	NA	NA	NA	NA	NA	NA	NA
MF121A	262.MF121A	Feces	201026	Female	Bolivia	7774	259.1	21.3	196	6.5	Adult	Adult	Complementary_Foods	Sprockett_2020	Adult_Feces	Dyad_40	Vaginal	River_5	River	Distal_River	TRUE	TRUE	NA	NA	NA	NA	NA	NA	NA	NA	NA	NA	NA	NA	NA	NA	NA	NA	NA
BF13A	263.BF13A	Feces	9201024	Female	Bolivia	238	7.9	0.65	238	7.9	7_to_9months	Infant	Complementary_Foods	Sprockett_2020	Infant_Feces	Dyad_41	Vaginal	River_5	River	Distal_River	TRUE	TRUE	Yes	No	2	No	3	Yes	Yes	No	No	Yes	No	No	No	2	0	3.615	457.298
BF48A	264.BF48A	Feces	9201024	Female	Bolivia	264	8.8	0.72	264	8.8	7_to_9months	Infant	Complementary_Foods	Sprockett_2020	Infant_Feces	Dyad_41	Vaginal	River_5	River	Distal_River	TRUE	TRUE	No	No	1	No	4	Yes	Yes	No	No	Yes	No	No	Yes	3	0	3.88	490.82
BF106A	265.BF106A	Feces	9201024	Female	Bolivia	304	10.1	0.83	304	10.1	10_to_12months	Infant	Complementary_Foods	Sprockett_2020	Infant_Feces	Dyad_41	Vaginal	River_5	River	Distal_River	TRUE	TRUE	Yes	No	3	No	5	Yes	Yes	No	No	Yes	No	Yes	No	3	1	3.595	454.767
MF13A	266.MF13A	Feces	201067	Female	Bolivia	9955	331.8	27.27	238	7.9	Adult	Adult	Complementary_Foods	Sprockett_2020	Adult_Feces	Dyad_41	Vaginal	River_5	River	Distal_River	TRUE	TRUE	NA	NA	NA	NA	NA	NA	NA	NA	NA	NA	NA	NA	NA	NA	NA	NA	NA
MF55A	267.MF55A	Feces	201067	Female	Bolivia	9981	332.7	27.35	264	8.8	Adult	Adult	Complementary_Foods	Sprockett_2020	Adult_Feces	Dyad_41	Vaginal	River_5	River	Distal_River	TRUE	TRUE	NA	NA	NA	NA	NA	NA	NA	NA	NA	NA	NA	NA	NA	NA	NA	NA	NA
MF98A	268.MF98A	Feces	201067	Female	Bolivia	10020	334	27.45	303	10.1	Adult	Adult	Complementary_Foods	Sprockett_2020	Adult_Feces	Dyad_41	Vaginal	River_5	River	Distal_River	TRUE	TRUE	NA	NA	NA	NA	NA	NA	NA	NA	NA	NA	NA	NA	NA	NA	NA	NA	NA
BF35A	269.BF35A	Feces	9201028	Male	Bolivia	109	3.6	0.3	289	9.6	1_to_3months	Infant	Complementary_Foods	Sprockett_2020	Infant_Feces	Dyad_42	Vaginal	River_5	River	Distal_River	TRUE	TRUE	Yes	No	4	Yes	4	Yes	Yes	No	No	No	No	No	No	1	0	2.276	287.914
BF150A	27.BF150A	Feces	T1519	Male	Bolivia	195	6.5	0.53	195	6.5	4_to_6months	Infant	Complementary_Foods	Sprockett_2020	Infant_Feces	Dyad_4	Vaginal	River_2	River	Proximal_River	TRUE	TRUE	Yes	Yes	3	No	5	Yes	Yes	No	No	Yes	No	No	Yes	3	5	5.234	662.101
BF89A	270.BF89A	Feces	9201028	Male	Bolivia	152	5.1	0.42	332	11.1	4_to_6months	Infant	Complementary_Foods	Sprockett_2020	Infant_Feces	Dyad_42	Vaginal	River_5	River	Distal_River	TRUE	TRUE	Yes	No	3	No	6	Yes	Yes	No	No	Yes	No	Yes	Yes	4	0	2.851	360.651
BF143A	271.BF143A	Feces	9201028	Male	Bolivia	206	6.9	0.56	386	12.9	4_to_6months	Infant	Complementary_Foods	Sprockett_2020	Infant_Feces	Dyad_42	Vaginal	River_5	River	Distal_River	TRUE	TRUE	No	No	1	No	7	Yes	Yes	No	No	Yes	No	Yes	Yes	4	0	2.075	262.488
MF34A	272.MF34A	Feces	201045	Female	Bolivia	14837	494.6	40.65	289	9.6	Adult	Adult	Complementary_Foods	Sprockett_2020	Adult_Feces	Dyad_42	Vaginal	River_5	River	Distal_River	TRUE	TRUE	NA	NA	NA	NA	NA	NA	NA	NA	NA	NA	NA	NA	NA	NA	NA	NA	NA
MF82A	273.MF82A	Feces	201045	Female	Bolivia	14880	496	40.77	332	11.1	Adult	Adult	Complementary_Foods	Sprockett_2020	Adult_Feces	Dyad_42	Vaginal	River_5	River	Distal_River	TRUE	TRUE	NA	NA	NA	NA	NA	NA	NA	NA	NA	NA	NA	NA	NA	NA	NA	NA	NA
MF120A	274.MF120A	Feces	201045	Female	Bolivia	14934	497.8	40.92	386	12.9	Adult	Adult	Complementary_Foods	Sprockett_2020	Adult_Feces	Dyad_42	Vaginal	River_5	River	Distal_River	TRUE	TRUE	NA	NA	NA	NA	NA	NA	NA	NA	NA	NA	NA	NA	NA	NA	NA	NA	NA
BF30A	275.BF30A	Feces	91044	Male	Bolivia	343	11.4	0.94	343	11.4	10_to_12months	Infant	Complementary_Foods	Sprockett_2020	Infant_Feces	Dyad_43	Vaginal	River_1	River	Proximal_River	TRUE	TRUE	No	No	2	No	2	Yes	Yes	No	No	Yes	No	No	No	2	3	7.361	931.167
BF71A	276.BF71A	Feces	91044	Male	Bolivia	381	12.7	1.04	381	12.7	10_to_12months	Infant	Complementary_Foods	Sprockett_2020	Infant_Feces	Dyad_43	Vaginal	River_1	River	Proximal_River	TRUE	TRUE	NA	NA	NA	NA	NA	NA	NA	NA	NA	NA	NA	NA	NA	NA	NA	8.033	1016.17
BF108A	277.BF108A	Feces	91044	Male	Bolivia	406	13.5	1.11	406	13.5	13_to_15months	Infant	Complementary_Foods	Sprockett_2020	Infant_Feces	Dyad_43	Vaginal	River_1	River	Proximal_River	TRUE	TRUE	No	No	1	No	5	No	Yes	No	No	Yes	No	Yes	Yes	4	0	5.488	694.232
MF28A	278.MF28A	Feces	1024	Female	Bolivia	13064	435.5	35.79	342	11.4	Adult	Adult	Complementary_Foods	Sprockett_2020	Adult_Feces	Dyad_43	Vaginal	River_1	River	Proximal_River	TRUE	TRUE	NA	NA	NA	NA	NA	NA	NA	NA	NA	NA	NA	NA	NA	NA	NA	NA	NA
BF155A	28.BF155A	Feces	T1519	Male	Bolivia	243	8.1	0.67	243	8.1	7_to_9months	Infant	Complementary_Foods	Sprockett_2020	Infant_Feces	Dyad_4	Vaginal	River_2	River	Proximal_River	TRUE	TRUE	Yes	Yes	3	No	3	Yes	Yes	No	No	Yes	No	No	No	2	1	6.023	761.909
MF47A	280.MF47A	Feces	1024	Female	Bolivia	13081	436	35.84	359	12	Adult	Adult	Complementary_Foods	Sprockett_2020	Adult_Feces	Dyad_43	Vaginal	River_1	River	Proximal_River	TRUE	TRUE	NA	NA	NA	NA	NA	NA	NA	NA	NA	NA	NA	NA	NA	NA	NA	NA	NA
MF103A	281.MF103A	Feces	1024	Female	Bolivia	13128	437.6	35.97	406	13.5	Adult	Adult	Complementary_Foods	Sprockett_2020	Adult_Feces	Dyad_43	Vaginal	River_1	River	Proximal_River	TRUE	TRUE	NA	NA	NA	NA	NA	NA	NA	NA	NA	NA	NA	NA	NA	NA	NA	NA	NA
BF131A	282.BF131A	Feces	T2043	Male	Bolivia	43	1.4	0.12	43	1.4	1_to_3months	Infant	Exclusively_Breastfed	Sprockett_2020	Infant_Feces	Dyad_44	Vaginal	River_1	River	Proximal_River	TRUE	FALSE	No	No	0	No	0	No	No	No	No	No	No	No	No	0	0	4.436	561.154
BF153A	283.BF153A	Feces	T2043	Male	Bolivia	72	2.4	0.2	72	2.4	1_to_3months	Infant	Exclusively_Breastfed	Sprockett_2020	Infant_Feces	Dyad_44	Vaginal	River_1	River	Proximal_River	TRUE	FALSE	No	No	0	No	0	No	No	No	No	No	No	No	No	0	0	5.071	641.481
MF48A	284.MF48A	Feces	22066	Female	Bolivia	15593	519.8	42.72	-23	-0.8	Adult	Adult	NA	Sprockett_2020	Adult_Feces	Dyad_44	Vaginal	River_1	River	Proximal_River	TRUE	FALSE	NA	NA	NA	NA	NA	NA	NA	NA	NA	NA	NA	NA	NA	NA	NA	NA	NA
MF127A	285.MF127A	Feces	22066	Female	Bolivia	15687	522.9	42.98	71	2.4	Adult	Adult	Exclusively_Breastfed	Sprockett_2020	Adult_Feces	Dyad_44	Vaginal	River_1	River	Proximal_River	TRUE	FALSE	NA	NA	NA	NA	NA	NA	NA	NA	NA	NA	NA	NA	NA	NA	NA	NA	NA
BF17A	286.BF17A	Feces	T1120	Male	Bolivia	142	4.7	0.39	142	4.7	4_to_6months	Infant	Exclusively_Breastfed	Sprockett_2020	Infant_Feces	Dyad_45	Vaginal	River_1	River	Proximal_River	TRUE	TRUE	No	No	0	No	0	No	No	No	No	No	No	No	No	0	0	8.806	1113.96
BF70A	287.BF70A	Feces	T1120	Male	Bolivia	185	6.2	0.51	185	6.2	4_to_6months	Infant	Complementary_Foods	Sprockett_2020	Infant_Feces	Dyad_45	Vaginal	River_1	River	Proximal_River	TRUE	TRUE	NA	NA	NA	NA	NA	NA	NA	NA	NA	NA	NA	NA	NA	NA	NA	1.406	177.859
BF109A	289.BF109A	Feces	T1120	Male	Bolivia	210	7	0.58	210	7	7_to_9months	Infant	Complementary_Foods	Sprockett_2020	Infant_Feces	Dyad_45	Vaginal	River_1	River	Proximal_River	TRUE	TRUE	Yes	No	2	No	5	Yes	Yes	No	Yes	Yes	No	Yes	No	4	4	5.192	656.788
MF16A	29.MF16A	Feces	15097	Female	Bolivia	9682	322.7	26.53	80	2.7	Adult	Adult	Complementary_Foods	Sprockett_2020	Adult_Feces	Dyad_4	Vaginal	River_2	River	Proximal_River	TRUE	TRUE	NA	NA	NA	NA	NA	NA	NA	NA	NA	NA	NA	NA	NA	NA	NA	NA	NA
BF134A	290.BF134A	Feces	T1120	Male	Bolivia	229	7.6	0.63	229	7.6	7_to_9months	Infant	Complementary_Foods	Sprockett_2020	Infant_Feces	Dyad_45	Vaginal	River_1	River	Proximal_River	TRUE	TRUE	NA	NA	NA	NA	NA	NA	NA	NA	NA	NA	NA	NA	NA	NA	NA	4.192	530.288
MF17A	292.MF17A	Feces	1114	Female	Bolivia	8871	295.7	24.3	142	4.7	Adult	Adult	Exclusively_Breastfed	Sprockett_2020	Adult_Feces	Dyad_45	Vaginal	River_1	River	Proximal_River	TRUE	TRUE	NA	NA	NA	NA	NA	NA	NA	NA	NA	NA	NA	NA	NA	NA	NA	NA	NA
MF104A	293.MF104A	Feces	1114	Female	Bolivia	8939	298	24.49	210	7	Adult	Adult	Complementary_Foods	Sprockett_2020	Adult_Feces	Dyad_45	Vaginal	River_1	River	Proximal_River	TRUE	TRUE	NA	NA	NA	NA	NA	NA	NA	NA	NA	NA	NA	NA	NA	NA	NA	NA	NA
BF18A	294.BF18A	Feces	91051	Male	Bolivia	250	8.3	0.68	250	8.3	7_to_9months	Infant	Complementary_Foods	Sprockett_2020	Infant_Feces	Dyad_46	Vaginal	River_1	River	Proximal_River	TRUE	TRUE	No	No	1	No	4	No	Yes	No	No	Yes	No	Yes	Yes	4	1	1.863	235.669
BF46A	295.BF46A	Feces	91051	Male	Bolivia	272	9.1	0.75	272	9.1	7_to_9months	Infant	Complementary_Foods	Sprockett_2020	Infant_Feces	Dyad_46	Vaginal	River_1	River	Proximal_River	TRUE	TRUE	Yes	No	3	No	6	Yes	Yes	No	Yes	Yes	No	No	Yes	4	1	NA	NA
BF66A	296.BF66A	Feces	91051	Male	Bolivia	292	9.7	0.8	292	9.7	7_to_9months	Infant	Complementary_Foods	Sprockett_2020	Infant_Feces	Dyad_46	Vaginal	River_1	River	Proximal_River	TRUE	TRUE	NA	NA	NA	NA	NA	NA	NA	NA	NA	NA	NA	NA	NA	NA	NA	3.757	475.26
BF132A	297.BF132A	Feces	91051	Male	Bolivia	337	11.2	0.92	337	11.2	10_to_12months	Infant	Complementary_Foods	Sprockett_2020	Infant_Feces	Dyad_46	Vaginal	River_1	River	Proximal_River	TRUE	TRUE	NA	NA	NA	NA	NA	NA	NA	NA	NA	NA	NA	NA	NA	NA	NA	2.885	364.952
MF46A	30.MF46A	Feces	15097	Female	Bolivia	9702	323.4	26.58	100	3.3	Adult	Adult	Complementary_Foods	Sprockett_2020	Adult_Feces	Dyad_4	Vaginal	River_2	River	Proximal_River	TRUE	TRUE	NA	NA	NA	NA	NA	NA	NA	NA	NA	NA	NA	NA	NA	NA	NA	NA	NA
MF50A	300.MF50A	Feces	1107	Female	Bolivia	6626	220.9	18.15	272	9.1	Adult	Adult	Complementary_Foods	Sprockett_2020	Adult_Feces	Dyad_46	Vaginal	River_1	River	Proximal_River	TRUE	TRUE	NA	NA	NA	NA	NA	NA	NA	NA	NA	NA	NA	NA	NA	NA	NA	NA	NA
BF47A	302.BF47A	Feces	T1021	Female	Bolivia	224	7.5	0.61	224	7.5	7_to_9months	Infant	Complementary_Foods	Sprockett_2020	Infant_Feces	Dyad_47	Vaginal	River_1	River	Proximal_River	TRUE	TRUE	Yes	Yes	2	No	3	No	Yes	No	No	Yes	Yes	No	Yes	4	1	7.418	938.377
BF72A	303.BF72A	Feces	T1021	Female	Bolivia	245	8.2	0.67	245	8.2	7_to_9months	Infant	Complementary_Foods	Sprockett_2020	Infant_Feces	Dyad_47	Vaginal	River_1	River	Proximal_River	TRUE	TRUE	NA	NA	NA	NA	NA	NA	NA	NA	NA	NA	NA	NA	NA	NA	NA	6.703	847.929
BF107A	304.BF107A	Feces	T1021	Female	Bolivia	269	9	0.74	269	9	7_to_9months	Infant	Complementary_Foods	Sprockett_2020	Infant_Feces	Dyad_47	Vaginal	River_1	River	Proximal_River	TRUE	TRUE	No	No	0	No	9	No	Yes	No	No	Yes	Yes	Yes	Yes	5	3	10.097	1277.27
BF133A	305.BF133A	Feces	T1021	Female	Bolivia	289	9.6	0.79	289	9.6	7_to_9months	Infant	Complementary_Foods	Sprockett_2020	Infant_Feces	Dyad_47	Vaginal	River_1	River	Proximal_River	TRUE	TRUE	NA	NA	NA	NA	NA	NA	NA	NA	NA	NA	NA	NA	NA	NA	NA	12.479	1578.59
BF148A	306.BF148A	Feces	T1021	Female	Bolivia	316	10.5	0.87	316	10.5	10_to_12months	Infant	Complementary_Foods	Sprockett_2020	Infant_Feces	Dyad_47	Vaginal	River_1	River	Proximal_River	TRUE	TRUE	No	No	3	No	6	No	Yes	No	Yes	Yes	No	No	Yes	4	6	4.876	616.814
BF158A	307.BF158A	Feces	T1021	Female	Bolivia	368	12.3	1.01	368	12.3	10_to_12months	Infant	Complementary_Foods	Sprockett_2020	Infant_Feces	Dyad_47	Vaginal	River_1	River	Proximal_River	TRUE	TRUE	Yes	Yes	2	No	4	No	Yes	No	No	Yes	No	Yes	Yes	4	2	2.999	379.373
MF27A	308.MF27A	Feces	1036	Female	Bolivia	11991	399.7	32.85	206	6.9	Adult	Adult	Complementary_Foods	Sprockett_2020	Adult_Feces	Dyad_47	Vaginal	River_1	River	Proximal_River	TRUE	TRUE	NA	NA	NA	NA	NA	NA	NA	NA	NA	NA	NA	NA	NA	NA	NA	NA	NA
MF106A	31.MF106A	Feces	15097	Female	Bolivia	9751	325	26.72	149	5	Adult	Adult	Complementary_Foods	Sprockett_2020	Adult_Feces	Dyad_4	Vaginal	River_2	River	Proximal_River	TRUE	TRUE	NA	NA	NA	NA	NA	NA	NA	NA	NA	NA	NA	NA	NA	NA	NA	NA	NA
MF101A	310.MF101A	Feces	1036	Female	Bolivia	12053	401.8	33.02	268	8.9	Adult	Adult	Complementary_Foods	Sprockett_2020	Adult_Feces	Dyad_47	Vaginal	River_1	River	Proximal_River	TRUE	TRUE	NA	NA	NA	NA	NA	NA	NA	NA	NA	NA	NA	NA	NA	NA	NA	NA	NA
MF128A	311.MF128A	Feces	1036	Female	Bolivia	12104	403.5	33.16	319	10.6	Adult	Adult	Complementary_Foods	Sprockett_2020	Adult_Feces	Dyad_47	Vaginal	River_1	River	Proximal_River	TRUE	TRUE	NA	NA	NA	NA	NA	NA	NA	NA	NA	NA	NA	NA	NA	NA	NA	NA	NA
MF133A	312.MF133A	Feces	1036	Female	Bolivia	12153	405.1	33.3	368	12.3	Adult	Adult	Complementary_Foods	Sprockett_2020	Adult_Feces	Dyad_47	Vaginal	River_1	River	Proximal_River	TRUE	TRUE	NA	NA	NA	NA	NA	NA	NA	NA	NA	NA	NA	NA	NA	NA	NA	NA	NA
BF67A	313.BF67A	Feces	T1022	Female	Bolivia	191	6.4	0.52	191	6.4	4_to_6months	Infant	Complementary_Foods	Sprockett_2020	Infant_Feces	Dyad_48	Vaginal	River_1	River	Proximal_River	FALSE	TRUE	NA	NA	NA	NA	NA	NA	NA	NA	NA	NA	NA	NA	NA	NA	NA	7.334	927.751
MF53A	314.MF53A	Feces	9200044	Female	Bolivia	6515	217.2	17.85	120	4	Adult	Adult	Complementary_Foods	Sprockett_2020	Adult_Feces	Dyad_90	Vaginal	River_6	River	Distal_River	FALSE	FALSE	NA	NA	NA	NA	NA	NA	NA	NA	NA	NA	NA	NA	NA	NA	NA	NA	NA
BF15A	315.BF15A	Feces	915054	Male	Bolivia	299	10	0.82	299	10	10_to_12months	Infant	Complementary_Foods	Sprockett_2020	Infant_Feces	Dyad_91	Vaginal	River_6	River	Distal_River	TRUE	FALSE	Yes	No	4	No	11	Yes	Yes	Yes	No	Yes	Yes	Yes	Yes	6	3	NA	NA
MF14A	316.MF14A	Feces	15010	Female	Bolivia	6477	215.9	17.75	299	10	Adult	Adult	Complementary_Foods	Sprockett_2020	Adult_Feces	Dyad_91	Vaginal	River_6	River	Distal_River	TRUE	FALSE	NA	NA	NA	NA	NA	NA	NA	NA	NA	NA	NA	NA	NA	NA	NA	NA	NA
BF31A	317.BF31A	Feces	922043	Male	Bolivia	579	19.3	1.59	579	19.3	19_to_21months	Infant	NA	Sprockett_2020	Infant_Feces	Dyad_94	Vaginal	River_4	River	Distal_River	FALSE	FALSE	NA	NA	NA	NA	NA	NA	NA	NA	NA	NA	NA	NA	NA	NA	NA	NA	NA
MF125A	32.MF125A	Feces	15097	Female	Bolivia	9797	326.6	26.84	195	6.5	Adult	Adult	Complementary_Foods	Sprockett_2020	Adult_Feces	Dyad_4	Vaginal	River_2	River	Proximal_River	TRUE	TRUE	NA	NA	NA	NA	NA	NA	NA	NA	NA	NA	NA	NA	NA	NA	NA	NA	NA
MF129A	33.MF129A	Feces	15097	Female	Bolivia	9843	328.1	26.97	241	8	Adult	Adult	Complementary_Foods	Sprockett_2020	Adult_Feces	Dyad_4	Vaginal	River_2	River	Proximal_River	TRUE	TRUE	NA	NA	NA	NA	NA	NA	NA	NA	NA	NA	NA	NA	NA	NA	NA	NA	NA
BF21A	34.BF21A	Feces	T2026	Male	Bolivia	71	2.4	0.19	71	2.4	1_to_3months	Infant	Exclusively_Breastfed	Sprockett_2020	Infant_Feces	Dyad_5	Vaginal	River_6	River	Distal_River	TRUE	TRUE	No	No	0	No	0	No	No	No	No	No	No	No	No	0	0	NA	NA
BF76A	35.BF76A	Feces	T2026	Male	Bolivia	114	3.8	0.31	114	3.8	1_to_3months	Infant	NA	Sprockett_2020	Infant_Feces	Dyad_5	Vaginal	River_6	River	Distal_River	TRUE	TRUE	NA	NA	NA	NA	NA	NA	NA	NA	NA	NA	NA	NA	NA	NA	NA	NA	NA
114101	358.114	Feces	114101	Female	Bolivia	NA	377.2	31	NA	NA	Adult	Adult	NA	Sprockett_2020	Adult_Feces	NA	Vaginal	Forest_1	Forest	Forest	FALSE	FALSE	NA	NA	NA	NA	NA	NA	NA	NA	NA	NA	NA	NA	NA	NA	NA	NA	NA
110076	359.11	Feces	110076	Female	Bolivia	NA	547.5	45	NA	NA	Adult	Adult	NA	Sprockett_2020	Adult_Feces	NA	Vaginal	Forest_1	Forest	Forest	FALSE	FALSE	NA	NA	NA	NA	NA	NA	NA	NA	NA	NA	NA	NA	NA	NA	NA	NA	NA
MF71A	36.MF71A	Feces	200058	Female	Bolivia	15662	522.1	42.91	114	3.8	Adult	Adult	NA	Sprockett_2020	Adult_Feces	Dyad_5	Vaginal	River_6	River	Distal_River	TRUE	TRUE	NA	NA	NA	NA	NA	NA	NA	NA	NA	NA	NA	NA	NA	NA	NA	NA	NA
73268	360.733	Feces	73268	Female	Bolivia	NA	559.7	46	NA	NA	Adult	Adult	NA	Sprockett_2020	Adult_Feces	NA	Vaginal	Forest_1	Forest	Forest	FALSE	FALSE	NA	NA	NA	NA	NA	NA	NA	NA	NA	NA	NA	NA	NA	NA	NA	NA	NA
110048	361.11	Feces	110048	Male	Bolivia	NA	121.7	10	NA	NA	3_to_12years	Child	NA	Sprockett_2020	Child_Feces	NA	Vaginal	Forest_1	Forest	Forest	FALSE	FALSE	NA	NA	NA	NA	NA	NA	NA	NA	NA	NA	NA	NA	NA	NA	NA	NA	NA
155850	362.156	Feces	155850	Female	Bolivia	NA	48.7	4	NA	NA	3_to_12years	Child	NA	Sprockett_2020	Child_Feces	NA	Vaginal	Forest_3	Forest	Forest	FALSE	FALSE	NA	NA	NA	NA	NA	NA	NA	NA	NA	NA	NA	NA	NA	NA	NA	NA	NA
155858	363.156	Feces	155858	Male	Bolivia	NA	48.7	4	NA	NA	3_to_12years	Child	Complementary_Foods	Sprockett_2020	Child_Feces	NA	Vaginal	Forest_3	Forest	Forest	FALSE	FALSE	NA	NA	NA	NA	NA	NA	NA	NA	NA	NA	NA	NA	NA	NA	NA	NA	NA
112045	364.112	Feces	112045	Male	Bolivia	NA	133.8	11	NA	NA	3_to_12years	Child	NA	Sprockett_2020	Child_Feces	NA	Vaginal	Forest_3	Forest	Forest	FALSE	FALSE	NA	NA	NA	NA	NA	NA	NA	NA	NA	NA	NA	NA	NA	NA	NA	NA	NA
110600	365.111	Feces	110600	Male	Bolivia	NA	48.7	4	NA	NA	3_to_12years	Child	NA	Sprockett_2020	Child_Feces	NA	Vaginal	Forest_1	Forest	Forest	FALSE	FALSE	NA	NA	NA	NA	NA	NA	NA	NA	NA	NA	NA	NA	NA	NA	NA	NA	NA
117951	366.118	Feces	117951	Male	Bolivia	NA	12.2	1	NA	NA	10_to_12months	Infant	Complementary_Foods	Sprockett_2020	Infant_Feces	NA	Vaginal	Forest_1	Forest	Forest	FALSE	FALSE	NA	NA	NA	NA	NA	NA	NA	NA	NA	NA	NA	NA	NA	NA	NA	NA	NA
155002	367.155	Feces	155002	Female	Bolivia	NA	596.2	49	NA	NA	Adult	Adult	NA	Sprockett_2020	Adult_Feces	NA	Vaginal	Forest_3	Forest	Forest	FALSE	FALSE	NA	NA	NA	NA	NA	NA	NA	NA	NA	NA	NA	NA	NA	NA	NA	NA	NA
155004	368.155	Feces	155004	Male	Bolivia	9708	323.6	21	NA	NA	Adult	Adult	NA	Sprockett_2020	Adult_Feces	NA	Vaginal	Forest_3	Forest	Forest	FALSE	FALSE	NA	NA	NA	NA	NA	NA	NA	NA	NA	NA	NA	NA	NA	NA	NA	NA	NA
155001	369.155	Feces	155001	Male	Bolivia	NA	547.5	45	NA	NA	Adult	Adult	NA	Sprockett_2020	Adult_Feces	NA	Vaginal	Forest_3	Forest	Forest	FALSE	FALSE	NA	NA	NA	NA	NA	NA	NA	NA	NA	NA	NA	NA	NA	NA	NA	NA	NA
BF79A	37.BF79A	Feces	T2039	Male	Bolivia	11	0.4	0.03	11	0.4	0months	Infant	Exclusively_Breastfed	Sprockett_2020	Infant_Feces	Dyad_6	Vaginal	River_6	River	Distal_River	TRUE	TRUE	NA	NA	NA	NA	NA	NA	NA	NA	NA	NA	NA	NA	NA	NA	NA	NA	NA
155953	370.156	Feces	155953	Female	Bolivia	2438	81.3	3	NA	NA	3_to_12years	Child	Complementary_Foods	Sprockett_2020	Child_Feces	NA	Vaginal	Forest_3	Forest	Forest	FALSE	FALSE	NA	NA	NA	NA	NA	NA	NA	NA	NA	NA	NA	NA	NA	NA	NA	NA	NA
155006	371.155	Feces	155006	Female	Bolivia	6710	223.7	15	NA	NA	Adult	Adult	NA	Sprockett_2020	Adult_Feces	NA	Vaginal	Forest_3	Forest	Forest	FALSE	FALSE	NA	NA	NA	NA	NA	NA	NA	NA	NA	NA	NA	NA	NA	NA	NA	NA	NA
155901	372.156	Feces	155901	Male	Bolivia	2551	85	3	NA	NA	3_to_12years	Child	NA	Sprockett_2020	Child_Feces	NA	Vaginal	Forest_3	Forest	Forest	FALSE	FALSE	NA	NA	NA	NA	NA	NA	NA	NA	NA	NA	NA	NA	NA	NA	NA	NA	NA
114006	373.114	Feces	114006	Female	Bolivia	7680	256	18	NA	NA	Adult	Adult	NA	Sprockett_2020	Adult_Feces	NA	Vaginal	Forest_1	Forest	Forest	FALSE	FALSE	NA	NA	NA	NA	NA	NA	NA	NA	NA	NA	NA	NA	NA	NA	NA	NA	NA
116854	374.117	Feces	116854	Female	Bolivia	2826	94.2	4	NA	NA	3_to_12years	Child	NA	Sprockett_2020	Child_Feces	NA	Vaginal	Forest_2	Forest	Forest	FALSE	FALSE	NA	NA	NA	NA	NA	NA	NA	NA	NA	NA	NA	NA	NA	NA	NA	NA	NA
73836	376.738	Feces	73836	Female	Bolivia	NA	60.8	5	NA	NA	3_to_12years	Child	NA	Sprockett_2020	Child_Feces	NA	Vaginal	Forest_1	Forest	Forest	FALSE	FALSE	NA	NA	NA	NA	NA	NA	NA	NA	NA	NA	NA	NA	NA	NA	NA	NA	NA
114119	378.114	Feces	114119	Male	Bolivia	NA	462.3	38	NA	NA	Adult	Adult	NA	Sprockett_2020	Adult_Feces	NA	Vaginal	Forest_1	Forest	Forest	FALSE	FALSE	NA	NA	NA	NA	NA	NA	NA	NA	NA	NA	NA	NA	NA	NA	NA	NA	NA
155951	379.156	Feces	155951	Female	Bolivia	7059	235.3	15	NA	NA	Adult	Adult	NA	Sprockett_2020	Adult_Feces	NA	Vaginal	Forest_3	Forest	Forest	FALSE	FALSE	NA	NA	NA	NA	NA	NA	NA	NA	NA	NA	NA	NA	NA	NA	NA	NA	NA
112016	380.112	Feces	112016	Female	Bolivia	NA	571.8	47	NA	NA	Adult	Adult	NA	Sprockett_2020	Adult_Feces	NA	Vaginal	Forest_3	Forest	Forest	FALSE	FALSE	NA	NA	NA	NA	NA	NA	NA	NA	NA	NA	NA	NA	NA	NA	NA	NA	NA
155023	381.155	Feces	155023	Female	Bolivia	NA	632.7	52	NA	NA	Adult	Adult	NA	Sprockett_2020	Adult_Feces	NA	Vaginal	Forest_3	Forest	Forest	FALSE	FALSE	NA	NA	NA	NA	NA	NA	NA	NA	NA	NA	NA	NA	NA	NA	NA	NA	NA
155014	382.155	Feces	155014	Female	Bolivia	6406	213.5	13	NA	NA	Adult	Adult	NA	Sprockett_2020	Adult_Feces	NA	Vaginal	Forest_3	Forest	Forest	FALSE	FALSE	NA	NA	NA	NA	NA	NA	NA	NA	NA	NA	NA	NA	NA	NA	NA	NA	NA
116654	383.117	Feces	116654	Female	Bolivia	3171	105.7	5	NA	NA	3_to_12years	Child	NA	Sprockett_2020	Child_Feces	NA	Vaginal	Forest_2	Forest	Forest	FALSE	FALSE	NA	NA	NA	NA	NA	NA	NA	NA	NA	NA	NA	NA	NA	NA	NA	NA	NA
114755	385.115	Feces	114755	Female	Bolivia	3350	111.7	5	NA	NA	3_to_12years	Child	NA	Sprockett_2020	Child_Feces	NA	Vaginal	Forest_1	Forest	Forest	FALSE	FALSE	NA	NA	NA	NA	NA	NA	NA	NA	NA	NA	NA	NA	NA	NA	NA	NA	NA
116053	386.116	Feces	116053	Female	Bolivia	NA	462.3	38	NA	NA	Adult	Adult	NA	Sprockett_2020	Adult_Feces	NA	Vaginal	Forest_2	Forest	Forest	FALSE	FALSE	NA	NA	NA	NA	NA	NA	NA	NA	NA	NA	NA	NA	NA	NA	NA	NA	NA
116950	387.117	Feces	116950	Female	Bolivia	2163	72.1	2	NA	NA	3_to_12years	Child	NA	Sprockett_2020	Child_Feces	NA	Vaginal	Forest_2	Forest	Forest	FALSE	FALSE	NA	NA	NA	NA	NA	NA	NA	NA	NA	NA	NA	NA	NA	NA	NA	NA	NA
116013	388.116	Feces	116013	Female	Bolivia	6328	210.9	13	NA	NA	Adult	Adult	NA	Sprockett_2020	Adult_Feces	NA	Vaginal	Forest_2	Forest	Forest	FALSE	FALSE	NA	NA	NA	NA	NA	NA	NA	NA	NA	NA	NA	NA	NA	NA	NA	NA	NA
114850	389.115	Feces	114850	Male	Bolivia	NA	48.7	4	NA	NA	3_to_12years	Child	NA	Sprockett_2020	Child_Feces	NA	Vaginal	Forest_1	Forest	Forest	FALSE	FALSE	NA	NA	NA	NA	NA	NA	NA	NA	NA	NA	NA	NA	NA	NA	NA	NA	NA
BF104A	39.BF104A	Feces	T2039	Male	Bolivia	27	0.9	0.07	27	0.9	0months	Infant	Exclusively_Breastfed	Sprockett_2020	Infant_Feces	Dyad_6	Vaginal	River_6	River	Distal_River	TRUE	TRUE	No	No	0	No	0	No	No	No	No	No	No	No	No	0	0	NA	NA
155022	390.155	Feces	155022	Male	Bolivia	NA	547.5	45	NA	NA	Adult	Adult	NA	Sprockett_2020	Adult_Feces	NA	Vaginal	Forest_3	Forest	Forest	FALSE	FALSE	NA	NA	NA	NA	NA	NA	NA	NA	NA	NA	NA	NA	NA	NA	NA	NA	NA
112005	391.112	Feces	112005	Female	Bolivia	NA	608.3	50	NA	NA	Adult	Adult	NA	Sprockett_2020	Adult_Feces	NA	Vaginal	Forest_3	Forest	Forest	FALSE	FALSE	NA	NA	NA	NA	NA	NA	NA	NA	NA	NA	NA	NA	NA	NA	NA	NA	NA
155033	392.155	Feces	155033	Male	Bolivia	NA	462.3	38	NA	NA	Adult	Adult	NA	Sprockett_2020	Adult_Feces	NA	Vaginal	Forest_3	Forest	Forest	FALSE	FALSE	NA	NA	NA	NA	NA	NA	NA	NA	NA	NA	NA	NA	NA	NA	NA	NA	NA
112011	393.112	Feces	112011	Female	Bolivia	5881	196	11	NA	NA	Adult	Adult	NA	Sprockett_2020	Adult_Feces	NA	Vaginal	Forest_3	Forest	Forest	FALSE	FALSE	NA	NA	NA	NA	NA	NA	NA	NA	NA	NA	NA	NA	NA	NA	NA	NA	NA
114013	395.114	Feces	114013	Male	Bolivia	NA	352.8	29	NA	NA	Adult	Adult	NA	Sprockett_2020	Adult_Feces	NA	Vaginal	Forest_1	Forest	Forest	FALSE	FALSE	NA	NA	NA	NA	NA	NA	NA	NA	NA	NA	NA	NA	NA	NA	NA	NA	NA
114853	396.115	Feces	114853	Female	Bolivia	2730	91	3	NA	NA	3_to_12years	Child	NA	Sprockett_2020	Child_Feces	NA	Vaginal	Forest_1	Forest	Forest	FALSE	FALSE	NA	NA	NA	NA	NA	NA	NA	NA	NA	NA	NA	NA	NA	NA	NA	NA	NA
116853	397.117	Feces	116853	Female	Bolivia	2630	87.7	3	NA	NA	3_to_12years	Child	NA	Sprockett_2020	Child_Feces	NA	Vaginal	Forest_2	Forest	Forest	FALSE	FALSE	NA	NA	NA	NA	NA	NA	NA	NA	NA	NA	NA	NA	NA	NA	NA	NA	NA
116010	398.116	Feces	116010	Female	Bolivia	7551	251.7	17	NA	NA	Adult	Adult	NA	Sprockett_2020	Adult_Feces	NA	Vaginal	Forest_2	Forest	Forest	FALSE	FALSE	NA	NA	NA	NA	NA	NA	NA	NA	NA	NA	NA	NA	NA	NA	NA	NA	NA
116602	399.117	Feces	116602	Male	Bolivia	3359	112	5	NA	NA	3_to_12years	Child	NA	Sprockett_2020	Child_Feces	NA	Vaginal	Forest_2	Forest	Forest	FALSE	FALSE	NA	NA	NA	NA	NA	NA	NA	NA	NA	NA	NA	NA	NA	NA	NA	NA	NA
MF57A	40.MF57A	Feces	9200012	Female	Bolivia	13405	446.8	36.73	-12	-0.4	Adult	Adult	NA	Sprockett_2020	Adult_Feces	Dyad_6	Vaginal	River_6	River	Distal_River	TRUE	TRUE	NA	NA	NA	NA	NA	NA	NA	NA	NA	NA	NA	NA	NA	NA	NA	NA	NA
114037	400.114	Feces	114037	Female	Bolivia	NA	377.2	31	NA	NA	Adult	Adult	NA	Sprockett_2020	Adult_Feces	NA	Vaginal	Forest_1	Forest	Forest	FALSE	FALSE	NA	NA	NA	NA	NA	NA	NA	NA	NA	NA	NA	NA	NA	NA	NA	NA	NA
112013	401.112	Feces	112013	Female	Bolivia	5013	167.1	20	NA	NA	Adult	Adult	NA	Sprockett_2020	Adult_Feces	NA	Vaginal	Forest_3	Forest	Forest	FALSE	FALSE	NA	NA	NA	NA	NA	NA	NA	NA	NA	NA	NA	NA	NA	NA	NA	NA	NA
116951	402.117	Feces	116951	Female	Bolivia	1884	62.8	1	NA	NA	3_to_12years	Child	Complementary_Foods	Sprockett_2020	Child_Feces	NA	Vaginal	Forest_2	Forest	Forest	FALSE	FALSE	NA	NA	NA	NA	NA	NA	NA	NA	NA	NA	NA	NA	NA	NA	NA	NA	NA
116006	403.116	Feces	116006	Male	Bolivia	16784	559.5	49	NA	NA	Adult	Adult	NA	Sprockett_2020	Adult_Feces	NA	Vaginal	Forest_2	Forest	Forest	FALSE	FALSE	NA	NA	NA	NA	NA	NA	NA	NA	NA	NA	NA	NA	NA	NA	NA	NA	NA
112025	404.112	Feces	112025	Female	Bolivia	4796	159.9	9	NA	NA	Adult	Adult	NA	Sprockett_2020	Adult_Feces	NA	Vaginal	Forest_3	Forest	Forest	FALSE	FALSE	NA	NA	NA	NA	NA	NA	NA	NA	NA	NA	NA	NA	NA	NA	NA	NA	NA
116030	405.116	Feces	116030	Female	Bolivia	NA	571.8	47	NA	NA	Adult	Adult	NA	Sprockett_2020	Adult_Feces	NA	Vaginal	Forest_2	Forest	Forest	FALSE	FALSE	NA	NA	NA	NA	NA	NA	NA	NA	NA	NA	NA	NA	NA	NA	NA	NA	NA
114016	406.114	Feces	114016	Female	Bolivia	NA	340.7	28	NA	NA	Adult	Adult	NA	Sprockett_2020	Adult_Feces	NA	Vaginal	Forest_1	Forest	Forest	FALSE	FALSE	NA	NA	NA	NA	NA	NA	NA	NA	NA	NA	NA	NA	NA	NA	NA	NA	NA
116601	407.117	Feces	116601	Female	Bolivia	3391	113	5	NA	NA	3_to_12years	Child	NA	Sprockett_2020	Child_Feces	NA	Vaginal	Forest_2	Forest	Forest	FALSE	FALSE	NA	NA	NA	NA	NA	NA	NA	NA	NA	NA	NA	NA	NA	NA	NA	NA	NA
116023	408.116	Feces	116023	Female	Bolivia	7418	247.3	15	NA	NA	Adult	Adult	NA	Sprockett_2020	Adult_Feces	NA	Vaginal	Forest_2	Forest	Forest	FALSE	FALSE	NA	NA	NA	NA	NA	NA	NA	NA	NA	NA	NA	NA	NA	NA	NA	NA	NA
114754	409.115	Feces	114754	Male	Bolivia	NA	48.7	4	NA	NA	3_to_12years	Child	NA	Sprockett_2020	Child_Feces	NA	Vaginal	Forest_1	Forest	Forest	FALSE	FALSE	NA	NA	NA	NA	NA	NA	NA	NA	NA	NA	NA	NA	NA	NA	NA	NA	NA
MF97A	41.MF97A	Feces	9200012	Female	Bolivia	13444	448.1	36.83	27	0.9	Adult	Adult	Exclusively_Breastfed	Sprockett_2020	Adult_Feces	Dyad_6	Vaginal	River_6	River	Distal_River	TRUE	TRUE	NA	NA	NA	NA	NA	NA	NA	NA	NA	NA	NA	NA	NA	NA	NA	NA	NA
116060	410.116	Feces	116060	Female	Bolivia	12210	407	29	NA	NA	Adult	Adult	NA	Sprockett_2020	Adult_Feces	NA	Vaginal	Forest_2	Forest	Forest	FALSE	FALSE	NA	NA	NA	NA	NA	NA	NA	NA	NA	NA	NA	NA	NA	NA	NA	NA	NA
116061	411.116	Feces	116061	Female	Bolivia	10628	354.3	25	NA	NA	Adult	Adult	NA	Sprockett_2020	Adult_Feces	NA	Vaginal	Forest_2	Forest	Forest	FALSE	FALSE	NA	NA	NA	NA	NA	NA	NA	NA	NA	NA	NA	NA	NA	NA	NA	NA	NA
155019	413.155	Feces	155019	Female	Bolivia	NA	304.2	25	NA	NA	Adult	Adult	NA	Sprockett_2020	Adult_Feces	NA	Vaginal	Forest_3	Forest	Forest	FALSE	FALSE	NA	NA	NA	NA	NA	NA	NA	NA	NA	NA	NA	NA	NA	NA	NA	NA	NA
116016	414.116	Feces	116016	Female	Bolivia	NA	450.2	37	NA	NA	Adult	Adult	NA	Sprockett_2020	Adult_Feces	NA	Vaginal	Forest_2	Forest	Forest	FALSE	FALSE	NA	NA	NA	NA	NA	NA	NA	NA	NA	NA	NA	NA	NA	NA	NA	NA	NA
116900	415.117	Feces	116900	Female	Bolivia	2260	75.3	2	NA	NA	3_to_12years	Child	NA	Sprockett_2020	Child_Feces	NA	Vaginal	Forest_2	Forest	Forest	FALSE	FALSE	NA	NA	NA	NA	NA	NA	NA	NA	NA	NA	NA	NA	NA	NA	NA	NA	NA
155005	416.155	Feces	155005	Female	Bolivia	7369	245.6	17	NA	NA	Adult	Adult	NA	Sprockett_2020	Adult_Feces	NA	Vaginal	Forest_3	Forest	Forest	FALSE	FALSE	NA	NA	NA	NA	NA	NA	NA	NA	NA	NA	NA	NA	NA	NA	NA	NA	NA
116028	417.116	Feces	116028	Female	Bolivia	5515	183.8	11	NA	NA	Adult	Adult	NA	Sprockett_2020	Adult_Feces	NA	Vaginal	Forest_2	Forest	Forest	FALSE	FALSE	NA	NA	NA	NA	NA	NA	NA	NA	NA	NA	NA	NA	NA	NA	NA	NA	NA
116020	418.116	Feces	116020	Male	Bolivia	NA	620.5	51	NA	NA	Adult	Adult	NA	Sprockett_2020	Adult_Feces	NA	Vaginal	Forest_2	Forest	Forest	FALSE	FALSE	NA	NA	NA	NA	NA	NA	NA	NA	NA	NA	NA	NA	NA	NA	NA	NA	NA
116018	419.116	Feces	116018	Male	Bolivia	20420	680.7	49	NA	NA	Adult	Adult	NA	Sprockett_2020	Adult_Feces	NA	Vaginal	Forest_2	Forest	Forest	FALSE	FALSE	NA	NA	NA	NA	NA	NA	NA	NA	NA	NA	NA	NA	NA	NA	NA	NA	NA
BF22A	42.BF22A	Feces	9200048	Male	Bolivia	290	9.7	0.79	290	9.7	7_to_9months	Infant	Complementary_Foods	Sprockett_2020	Infant_Feces	Dyad_7	Vaginal	River_6	River	Distal_River	TRUE	TRUE	Yes	Yes	3	No	5	Yes	Yes	No	Yes	Yes	No	Yes	Yes	5	1	3.223	407.709
116850	421.117	Feces	116850	Female	Bolivia	16457	548.6	41	NA	NA	Adult	Adult	NA	Sprockett_2020	Adult_Feces	NA	Vaginal	Forest_2	Forest	Forest	FALSE	FALSE	NA	NA	NA	NA	NA	NA	NA	NA	NA	NA	NA	NA	NA	NA	NA	NA	NA
116852	422.117	Feces	116852	Female	Bolivia	2646	88.2	3	NA	NA	3_to_12years	Child	NA	Sprockett_2020	Child_Feces	NA	Vaginal	Forest_2	Forest	Forest	FALSE	FALSE	NA	NA	NA	NA	NA	NA	NA	NA	NA	NA	NA	NA	NA	NA	NA	NA	NA
112015	424.112	Feces	112015	Male	Bolivia	NA	413.7	34	NA	NA	Adult	Adult	NA	Sprockett_2020	Adult_Feces	NA	Vaginal	Forest_3	Forest	Forest	FALSE	FALSE	NA	NA	NA	NA	NA	NA	NA	NA	NA	NA	NA	NA	NA	NA	NA	NA	NA
116056	425.116	Feces	116056	Female	Bolivia	5826	194.2	12	NA	NA	Adult	Adult	NA	Sprockett_2020	Adult_Feces	NA	Vaginal	Forest_2	Forest	Forest	FALSE	FALSE	NA	NA	NA	NA	NA	NA	NA	NA	NA	NA	NA	NA	NA	NA	NA	NA	NA
116007	426.116	Feces	116007	Female	Bolivia	NA	377.2	31	NA	NA	Adult	Adult	NA	Sprockett_2020	Adult_Feces	NA	Vaginal	Forest_2	Forest	Forest	FALSE	FALSE	NA	NA	NA	NA	NA	NA	NA	NA	NA	NA	NA	NA	NA	NA	NA	NA	NA
112022	427.112	Feces	112022	Male	Bolivia	NA	401.5	33	NA	NA	Adult	Adult	NA	Sprockett_2020	Adult_Feces	NA	Vaginal	Forest_3	Forest	Forest	FALSE	FALSE	NA	NA	NA	NA	NA	NA	NA	NA	NA	NA	NA	NA	NA	NA	NA	NA	NA
116953	428.117	Feces	116953	Female	Bolivia	1941	64.7	1	NA	NA	3_to_12years	Child	Complementary_Foods	Sprockett_2020	Child_Feces	NA	Vaginal	Forest_2	Forest	Forest	FALSE	FALSE	NA	NA	NA	NA	NA	NA	NA	NA	NA	NA	NA	NA	NA	NA	NA	NA	NA
116024	429.116	Feces	116024	Female	Bolivia	NA	462.3	38	NA	NA	Adult	Adult	NA	Sprockett_2020	Adult_Feces	NA	Vaginal	Forest_2	Forest	Forest	FALSE	FALSE	NA	NA	NA	NA	NA	NA	NA	NA	NA	NA	NA	NA	NA	NA	NA	NA	NA
BF78A	43.BF78A	Feces	9200048	Male	Bolivia	334	11.1	0.92	334	11.1	10_to_12months	Infant	Complementary_Foods	Sprockett_2020	Infant_Feces	Dyad_7	Vaginal	River_6	River	Distal_River	TRUE	TRUE	NA	NA	NA	NA	NA	NA	NA	NA	NA	NA	NA	NA	NA	NA	NA	2.147	271.596
112006	430.112	Feces	112006	Male	Bolivia	NA	596.2	49	NA	NA	Adult	Adult	NA	Sprockett_2020	Adult_Feces	NA	Vaginal	Forest_3	Forest	Forest	FALSE	FALSE	NA	NA	NA	NA	NA	NA	NA	NA	NA	NA	NA	NA	NA	NA	NA	NA	NA
73267	431.733	Feces	73267	Male	Bolivia	NA	462.3	38	NA	NA	Adult	Adult	NA	Sprockett_2020	Adult_Feces	NA	Vaginal	Forest_1	Forest	Forest	FALSE	FALSE	NA	NA	NA	NA	NA	NA	NA	NA	NA	NA	NA	NA	NA	NA	NA	NA	NA
114124	432.114	Feces	114124	Female	Bolivia	NA	401.5	33	NA	NA	Adult	Adult	NA	Sprockett_2020	Adult_Feces	NA	Vaginal	Forest_1	Forest	Forest	FALSE	FALSE	NA	NA	NA	NA	NA	NA	NA	NA	NA	NA	NA	NA	NA	NA	NA	NA	NA
110045	433.11	Feces	110045	Female	Bolivia	NA	535.3	44	NA	NA	Adult	Adult	NA	Sprockett_2020	Adult_Feces	NA	Vaginal	Forest_1	Forest	Forest	FALSE	FALSE	NA	NA	NA	NA	NA	NA	NA	NA	NA	NA	NA	NA	NA	NA	NA	NA	NA
114001	434.114	Feces	114001	Male	Bolivia	NA	705.7	58	NA	NA	Adult	Adult	NA	Sprockett_2020	Adult_Feces	NA	Vaginal	Forest_1	Forest	Forest	FALSE	FALSE	NA	NA	NA	NA	NA	NA	NA	NA	NA	NA	NA	NA	NA	NA	NA	NA	NA
116902	435.117	Feces	116902	Female	Bolivia	2670	89	3	NA	NA	3_to_12years	Child	NA	Sprockett_2020	Child_Feces	NA	Vaginal	Forest_2	Forest	Forest	FALSE	FALSE	NA	NA	NA	NA	NA	NA	NA	NA	NA	NA	NA	NA	NA	NA	NA	NA	NA
BS19	436.BS19	Saliva	T1516	Male	Bolivia	197	6.6	0.54	197	6.6	4_to_6months	Infant	Complementary_Foods	Sprockett_2020	Infant_Saliva	Dyad_1	Vaginal	River_2	River	Proximal_River	TRUE	TRUE	NA	NA	NA	NA	NA	NA	NA	NA	NA	NA	NA	NA	NA	NA	NA	NA	NA
MS21	437.MS21	Saliva	15094	Female	Bolivia	10833	361.1	29.68	197	6.6	Adult	Adult	Complementary_Foods	Sprockett_2020	Adult_Saliva	Dyad_1	Vaginal	River_2	River	Proximal_River	TRUE	TRUE	NA	NA	NA	NA	NA	NA	NA	NA	NA	NA	NA	NA	NA	NA	NA	NA	NA
MS49	438.MS49	Saliva	15094	Female	Bolivia	10955	365.2	30.01	319	10.6	Adult	Adult	Complementary_Foods	Sprockett_2020	Adult_Saliva	Dyad_1	Vaginal	River_2	River	Proximal_River	TRUE	TRUE	NA	NA	NA	NA	NA	NA	NA	NA	NA	NA	NA	NA	NA	NA	NA	NA	NA
BS18	439.BS18	Saliva	915048	Male	Bolivia	376	12.5	1.03	376	12.5	10_to_12months	Infant	Complementary_Foods	Sprockett_2020	Infant_Saliva	Dyad_3	Vaginal	River_2	River	Proximal_River	TRUE	TRUE	NA	NA	NA	NA	NA	NA	NA	NA	NA	NA	NA	NA	NA	NA	NA	NA	NA
BF103A	44.BF103A	Feces	9200048	Male	Bolivia	351	11.7	0.96	351	11.7	10_to_12months	Infant	Complementary_Foods	Sprockett_2020	Infant_Feces	Dyad_7	Vaginal	River_6	River	Distal_River	TRUE	TRUE	Yes	Yes	4	No	6	Yes	Yes	No	No	Yes	No	Yes	Yes	4	0	2.794	353.441
BS49	440.BS49	Saliva	915048	Male	Bolivia	501	16.7	1.37	501	16.7	16_to_18months	Infant	Complementary_Foods	Sprockett_2020	Infant_Saliva	Dyad_3	Vaginal	River_2	River	Proximal_River	TRUE	TRUE	No	No	1	No	3	Yes	Yes	No	No	Yes	No	No	No	2	0	NA	NA
MS20	441.MS20	Saliva	15129	Female	Bolivia	7700	256.7	21.1	376	12.5	Adult	Adult	Complementary_Foods	Sprockett_2020	Adult_Saliva	Dyad_3	Vaginal	River_2	River	Proximal_River	TRUE	TRUE	NA	NA	NA	NA	NA	NA	NA	NA	NA	NA	NA	NA	NA	NA	NA	NA	NA
MS52	442.MS52	Saliva	15129	Female	Bolivia	7825	260.8	21.44	501	16.7	Adult	Adult	Complementary_Foods	Sprockett_2020	Adult_Saliva	Dyad_3	Vaginal	River_2	River	Proximal_River	TRUE	TRUE	NA	NA	NA	NA	NA	NA	NA	NA	NA	NA	NA	NA	NA	NA	NA	NA	NA
BS23	444.BS23	Saliva	T1519	Male	Bolivia	121	4	0.33	121	4	4_to_6months	Infant	Complementary_Foods	Sprockett_2020	Infant_Saliva	Dyad_4	Vaginal	River_2	River	Proximal_River	TRUE	TRUE	NA	NA	NA	NA	NA	NA	NA	NA	NA	NA	NA	NA	NA	NA	NA	NA	NA
BS44	445.BS44	Saliva	T1519	Male	Bolivia	240	8	0.66	240	8	7_to_9months	Infant	Complementary_Foods	Sprockett_2020	Infant_Saliva	Dyad_4	Vaginal	River_2	River	Proximal_River	TRUE	TRUE	Yes	Yes	3	No	3	Yes	Yes	No	No	Yes	No	No	No	2	1	NA	NA
MS25	446.MS25	Saliva	15097	Female	Bolivia	9723	324.1	26.64	121	4	Adult	Adult	Complementary_Foods	Sprockett_2020	Adult_Saliva	Dyad_4	Vaginal	River_2	River	Proximal_River	TRUE	TRUE	NA	NA	NA	NA	NA	NA	NA	NA	NA	NA	NA	NA	NA	NA	NA	NA	NA
MS47	447.MS47	Saliva	15097	Female	Bolivia	9842	328.1	26.96	240	8	Adult	Adult	Complementary_Foods	Sprockett_2020	Adult_Saliva	Dyad_4	Vaginal	River_2	River	Proximal_River	TRUE	TRUE	NA	NA	NA	NA	NA	NA	NA	NA	NA	NA	NA	NA	NA	NA	NA	NA	NA
BS28	448.BS28	Saliva	T2026	Male	Bolivia	113	3.8	0.31	113	3.8	1_to_3months	Infant	NA	Sprockett_2020	Infant_Saliva	Dyad_5	Vaginal	River_6	River	Distal_River	TRUE	TRUE	NA	NA	NA	NA	NA	NA	NA	NA	NA	NA	NA	NA	NA	NA	NA	NA	NA
MS33	449.MS33	Saliva	200058	Female	Bolivia	15661	522	42.91	113	3.8	Adult	Adult	NA	Sprockett_2020	Adult_Saliva	Dyad_5	Vaginal	River_6	River	Distal_River	TRUE	TRUE	NA	NA	NA	NA	NA	NA	NA	NA	NA	NA	NA	NA	NA	NA	NA	NA	NA
MF21A	45.MF21A	Feces	200133	Female	Bolivia	16200	540	44.38	290	9.7	Adult	Adult	Complementary_Foods	Sprockett_2020	Adult_Feces	Dyad_7	Vaginal	River_6	River	Distal_River	TRUE	TRUE	NA	NA	NA	NA	NA	NA	NA	NA	NA	NA	NA	NA	NA	NA	NA	NA	NA
BS33	450.BS33	Saliva	T2039	Male	Bolivia	10	0.3	0.03	10	0.3	0months	Infant	Exclusively_Breastfed	Sprockett_2020	Infant_Saliva	Dyad_6	Vaginal	River_6	River	Distal_River	TRUE	TRUE	NA	NA	NA	NA	NA	NA	NA	NA	NA	NA	NA	NA	NA	NA	NA	NA	NA
MS37	451.MS37	Saliva	9200012	Female	Bolivia	13427	447.6	36.79	10	0.3	Adult	Adult	Exclusively_Breastfed	Sprockett_2020	Adult_Saliva	Dyad_6	Vaginal	River_6	River	Distal_River	TRUE	TRUE	NA	NA	NA	NA	NA	NA	NA	NA	NA	NA	NA	NA	NA	NA	NA	NA	NA
BS32	452.BS32	Saliva	9200048	Male	Bolivia	333	11.1	0.91	333	11.1	10_to_12months	Infant	Complementary_Foods	Sprockett_2020	Infant_Saliva	Dyad_7	Vaginal	River_6	River	Distal_River	TRUE	TRUE	NA	NA	NA	NA	NA	NA	NA	NA	NA	NA	NA	NA	NA	NA	NA	NA	NA
MS35	453.MS35	Saliva	200133	Female	Bolivia	16243	541.4	44.5	333	11.1	Adult	Adult	Complementary_Foods	Sprockett_2020	Adult_Saliva	Dyad_7	Vaginal	River_6	River	Distal_River	TRUE	TRUE	NA	NA	NA	NA	NA	NA	NA	NA	NA	NA	NA	NA	NA	NA	NA	NA	NA
BS43	454.BS43	Saliva	T2041	Male	Bolivia	184	6.1	0.5	184	6.1	4_to_6months	Infant	Complementary_Foods	Sprockett_2020	Infant_Saliva	Dyad_8	Vaginal	River_6	River	Distal_River	FALSE	TRUE	Yes	Yes	3	No	5	Yes	Yes	No	No	Yes	Yes	Yes	No	4	0	NA	NA
MS46	455.MS46	Saliva	200036	Female	Bolivia	7592	253.1	20.8	184	6.1	Adult	Adult	Complementary_Foods	Sprockett_2020	Adult_Saliva	Dyad_8	Vaginal	River_6	River	Distal_River	FALSE	TRUE	NA	NA	NA	NA	NA	NA	NA	NA	NA	NA	NA	NA	NA	NA	NA	NA	NA
BS40	456.BS40	Saliva	9200061	Male	Bolivia	158	5.3	0.43	319	10.6	4_to_6months	Infant	Complementary_Foods	Sprockett_2020	Infant_Saliva	Dyad_9	Vaginal	River_6	River	Distal_River	TRUE	TRUE	Yes	Yes	2	No	5	Yes	Yes	No	No	Yes	No	Yes	No	3	1	NA	NA
MS43	457.MS43	Saliva	200034	Female	Bolivia	14876	495.9	40.76	319	10.6	Adult	Adult	Complementary_Foods	Sprockett_2020	Adult_Saliva	Dyad_9	Vaginal	River_6	River	Distal_River	TRUE	TRUE	NA	NA	NA	NA	NA	NA	NA	NA	NA	NA	NA	NA	NA	NA	NA	NA	NA
MS36	458.MS36	Saliva	200096	Female	Bolivia	13626	454.2	37.33	NA	NA	Adult	Adult	NA	Sprockett_2020	Adult_Saliva	Dyad_10	Vaginal	River_6	River	Distal_River	FALSE	FALSE	NA	NA	NA	NA	NA	NA	NA	NA	NA	NA	NA	NA	NA	NA	NA	NA	NA
BS41	459.BS41	Saliva	T2027	Male	Bolivia	88	2.9	0.24	88	2.9	1_to_3months	Infant	Exclusively_Breastfed	Sprockett_2020	Infant_Saliva	Dyad_11	Vaginal	River_6	River	Distal_River	TRUE	TRUE	No	No	0	No	0	No	No	No	No	No	No	No	No	0	0	NA	NA
MF56A	46.MF56A	Feces	200133	Female	Bolivia	16222	540.7	44.44	312	10.4	Adult	Adult	Complementary_Foods	Sprockett_2020	Adult_Feces	Dyad_7	Vaginal	River_6	River	Distal_River	TRUE	TRUE	NA	NA	NA	NA	NA	NA	NA	NA	NA	NA	NA	NA	NA	NA	NA	NA	NA
MS44	460.MS44	Saliva	200082	Female	Bolivia	6368	212.3	17.45	88	2.9	Adult	Adult	Exclusively_Breastfed	Sprockett_2020	Adult_Saliva	Dyad_11	Vaginal	River_6	River	Distal_River	TRUE	TRUE	NA	NA	NA	NA	NA	NA	NA	NA	NA	NA	NA	NA	NA	NA	NA	NA	NA
BS29	461.BS29	Saliva	9200062	Male	Bolivia	229	7.6	0.63	229	7.6	7_to_9months	Infant	Complementary_Foods	Sprockett_2020	Infant_Saliva	Dyad_12	Vaginal	River_6	River	Distal_River	TRUE	TRUE	NA	NA	NA	NA	NA	NA	NA	NA	NA	NA	NA	NA	NA	NA	NA	NA	NA
MS32	462.MS32	Saliva	200084	Female	Bolivia	10104	336.8	27.68	229	7.6	Adult	Adult	Complementary_Foods	Sprockett_2020	Adult_Saliva	Dyad_12	Vaginal	River_6	River	Distal_River	TRUE	TRUE	NA	NA	NA	NA	NA	NA	NA	NA	NA	NA	NA	NA	NA	NA	NA	NA	NA
BS42	463.BS42	Saliva	T2034	Female	Bolivia	59	2	0.16	59	2	1_to_3months	Infant	Complementary_Foods	Sprockett_2020	Infant_Saliva	Dyad_13	Vaginal	River_6	River	Distal_River	TRUE	TRUE	No	No	0	No	0	No	No	No	No	No	No	No	No	0	0	NA	NA
MS45	464.MS45	Saliva	200044	Female	Bolivia	9475	315.8	25.96	59	2	Adult	Adult	Complementary_Foods	Sprockett_2020	Adult_Saliva	Dyad_13	Vaginal	River_6	River	Distal_River	TRUE	TRUE	NA	NA	NA	NA	NA	NA	NA	NA	NA	NA	NA	NA	NA	NA	NA	NA	NA
BS31	465.BS31	Saliva	9200053	Female	Bolivia	292	9.7	0.8	292	9.7	7_to_9months	Infant	Complementary_Foods	Sprockett_2020	Infant_Saliva	Dyad_14	Vaginal	River_6	River	Distal_River	TRUE	TRUE	NA	NA	NA	NA	NA	NA	NA	NA	NA	NA	NA	NA	NA	NA	NA	NA	NA
MS31	466.MS31	Saliva	200852	Female	Bolivia	11037	367.9	30.24	291	9.7	Adult	Adult	Complementary_Foods	Sprockett_2020	Adult_Saliva	Dyad_14	Vaginal	River_6	River	Distal_River	TRUE	TRUE	NA	NA	NA	NA	NA	NA	NA	NA	NA	NA	NA	NA	NA	NA	NA	NA	NA
BS26	467.BS26	Saliva	T2035	Male	Bolivia	24	0.8	0.07	24	0.8	0months	Infant	Exclusively_Breastfed	Sprockett_2020	Infant_Saliva	Dyad_15	Vaginal	River_6	River	Distal_River	TRUE	TRUE	No	No	0	No	0	No	No	No	No	No	No	No	No	0	0	NA	NA
MS29	468.MS29	Saliva	200103	Female	Bolivia	14019	467.3	38.41	24	0.8	Adult	Adult	Exclusively_Breastfed	Sprockett_2020	Adult_Saliva	Dyad_15	Vaginal	River_6	River	Distal_River	TRUE	TRUE	NA	NA	NA	NA	NA	NA	NA	NA	NA	NA	NA	NA	NA	NA	NA	NA	NA
BS30	469.BS30	Saliva	T2038	Female	Bolivia	45	1.5	0.12	45	1.5	1_to_3months	Infant	Exclusively_Breastfed	Sprockett_2020	Infant_Saliva	Dyad_16	Vaginal	River_6	River	Distal_River	TRUE	TRUE	No	No	0	No	0	No	No	No	No	No	No	No	No	0	0	NA	NA
MF72A	47.MF72A	Feces	200133	Female	Bolivia	16244	541.5	44.5	334	11.1	Adult	Adult	Complementary_Foods	Sprockett_2020	Adult_Feces	Dyad_7	Vaginal	River_6	River	Distal_River	TRUE	TRUE	NA	NA	NA	NA	NA	NA	NA	NA	NA	NA	NA	NA	NA	NA	NA	NA	NA
MS34	470.MS34	Saliva	200143	Female	Bolivia	8921	297.4	24.44	45	1.5	Adult	Adult	Exclusively_Breastfed	Sprockett_2020	Adult_Saliva	Dyad_16	Vaginal	River_6	River	Distal_River	TRUE	TRUE	NA	NA	NA	NA	NA	NA	NA	NA	NA	NA	NA	NA	NA	NA	NA	NA	NA
BS3	472.BS3	Saliva	922044	Male	Bolivia	303	10.1	0.83	303	10.1	10_to_12months	Infant	Complementary_Foods	Sprockett_2020	Infant_Saliva	Dyad_17	Vaginal	River_4	River	Distal_River	TRUE	TRUE	NA	NA	NA	NA	NA	NA	NA	NA	NA	NA	NA	NA	NA	NA	NA	NA	NA
BS58	473.BS58	Saliva	922044	Male	Bolivia	445	14.8	1.22	445	14.8	13_to_15months	Infant	Complementary_Foods	Sprockett_2020	Infant_Saliva	Dyad_17	Vaginal	River_4	River	Distal_River	TRUE	TRUE	No	No	3	No	5	Yes	Yes	No	Yes	Yes	No	No	Yes	4	3	NA	NA
MS3	474.MS3	Saliva	22113	Female	Bolivia	9954	331.8	27.27	303	10.1	Adult	Adult	Complementary_Foods	Sprockett_2020	Adult_Saliva	Dyad_17	Vaginal	River_4	River	Distal_River	TRUE	TRUE	NA	NA	NA	NA	NA	NA	NA	NA	NA	NA	NA	NA	NA	NA	NA	NA	NA
MS61	475.MS61	Saliva	22113	Female	Bolivia	10096	336.5	27.66	445	14.8	Adult	Adult	Complementary_Foods	Sprockett_2020	Adult_Saliva	Dyad_17	Vaginal	River_4	River	Distal_River	TRUE	TRUE	NA	NA	NA	NA	NA	NA	NA	NA	NA	NA	NA	NA	NA	NA	NA	NA	NA
BS8	476.BS8	Saliva	T2202	Male	Bolivia	112	3.7	0.31	112	3.7	1_to_3months	Infant	Complementary_Foods	Sprockett_2020	Infant_Saliva	Dyad_18	Vaginal	River_4	River	Distal_River	TRUE	TRUE	No	No	1	No	0	No	No	No	No	No	No	No	No	0	1	NA	NA
BS55	477.BS55	Saliva	T2202	Male	Bolivia	248	8.3	0.68	248	8.3	7_to_9months	Infant	Complementary_Foods	Sprockett_2020	Infant_Saliva	Dyad_18	Vaginal	River_4	River	Distal_River	TRUE	TRUE	Yes	Yes	3	No	3	Yes	Yes	No	No	Yes	No	No	No	2	2	NA	NA
MS8	478.MS8	Saliva	22075	Female	Bolivia	6453	215.1	17.68	112	3.7	Adult	Adult	Complementary_Foods	Sprockett_2020	Adult_Saliva	Dyad_18	Vaginal	River_4	River	Distal_River	TRUE	TRUE	NA	NA	NA	NA	NA	NA	NA	NA	NA	NA	NA	NA	NA	NA	NA	NA	NA
MS59	479.MS59	Saliva	22075	Female	Bolivia	6589	219.6	18.05	248	8.3	Adult	Adult	Complementary_Foods	Sprockett_2020	Adult_Saliva	Dyad_18	Vaginal	River_4	River	Distal_River	TRUE	TRUE	NA	NA	NA	NA	NA	NA	NA	NA	NA	NA	NA	NA	NA	NA	NA	NA	NA
MF92A	48.MF92A	Feces	200133	Female	Bolivia	16260	542	44.55	350	11.7	Adult	Adult	Complementary_Foods	Sprockett_2020	Adult_Feces	Dyad_7	Vaginal	River_6	River	Distal_River	TRUE	TRUE	NA	NA	NA	NA	NA	NA	NA	NA	NA	NA	NA	NA	NA	NA	NA	NA	NA
BF163A	480.BF163A	Feces	T2203	Male	Bolivia	276	9.2	0.76	276	9.2	7_to_9months	Infant	Complementary_Foods	Sprockett_2020	Infant_Feces	Dyad_23	Vaginal	River_4	River	Distal_River	TRUE	TRUE	Yes	Yes	4	No	4	Yes	Yes	No	Yes	No	No	No	No	2	4	2.619	331.303
BS7	481.BS7	Saliva	922032	Female	Bolivia	362	12.1	0.99	362	12.1	10_to_12months	Infant	Complementary_Foods	Sprockett_2020	Infant_Saliva	Dyad_19	Vaginal	River_4	River	Distal_River	TRUE	TRUE	NA	NA	NA	NA	NA	NA	NA	NA	NA	NA	NA	NA	NA	NA	NA	NA	NA
BS59	482.BS59	Saliva	922032	Female	Bolivia	506	16.9	1.39	506	16.9	16_to_18months	Infant	Complementary_Foods	Sprockett_2020	Infant_Saliva	Dyad_19	Vaginal	River_4	River	Distal_River	TRUE	TRUE	No	No	1	No	2	No	Yes	No	No	Yes	No	No	No	2	0	NA	NA
MS7	483.MS7	Saliva	22098	Female	Bolivia	7540	251.3	20.66	362	12.1	Adult	Adult	Complementary_Foods	Sprockett_2020	Adult_Saliva	Dyad_19	Vaginal	River_4	River	Distal_River	TRUE	TRUE	NA	NA	NA	NA	NA	NA	NA	NA	NA	NA	NA	NA	NA	NA	NA	NA	NA
MS62	484.MS62	Saliva	22098	Female	Bolivia	7684	256.1	21.05	506	16.9	Adult	Adult	Complementary_Foods	Sprockett_2020	Adult_Saliva	Dyad_19	Vaginal	River_4	River	Distal_River	TRUE	TRUE	NA	NA	NA	NA	NA	NA	NA	NA	NA	NA	NA	NA	NA	NA	NA	NA	NA
BS36	485.BS36	Saliva	922042	Male	Bolivia	199	6.6	0.55	199	6.6	4_to_6months	Infant	Complementary_Foods	Sprockett_2020	Infant_Saliva	Dyad_20	Vaginal	River_4	River	Distal_River	TRUE	TRUE	NA	NA	NA	NA	NA	NA	NA	NA	NA	NA	NA	NA	NA	NA	NA	NA	NA
BS56	486.BS56	Saliva	922042	Male	Bolivia	321	10.7	0.88	321	10.7	10_to_12months	Infant	Complementary_Foods	Sprockett_2020	Infant_Saliva	Dyad_20	Vaginal	River_4	River	Distal_River	TRUE	TRUE	No	No	3	No	3	Yes	Yes	No	No	Yes	No	No	No	2	2	NA	NA
MS40	487.MS40	Saliva	22047	Female	Bolivia	9052	301.7	24.8	199	6.6	Adult	Adult	Complementary_Foods	Sprockett_2020	Adult_Saliva	Dyad_20	Vaginal	River_4	River	Distal_River	TRUE	TRUE	NA	NA	NA	NA	NA	NA	NA	NA	NA	NA	NA	NA	NA	NA	NA	NA	NA
MS60	488.MS60	Saliva	22047	Female	Bolivia	9174	305.8	25.13	321	10.7	Adult	Adult	Complementary_Foods	Sprockett_2020	Adult_Saliva	Dyad_20	Vaginal	River_4	River	Distal_River	TRUE	TRUE	NA	NA	NA	NA	NA	NA	NA	NA	NA	NA	NA	NA	NA	NA	NA	NA	NA
BS6	489.BS6	Saliva	T2032	Male	Bolivia	20	0.7	0.05	20	0.7	0months	Infant	Exclusively_Breastfed	Sprockett_2020	Infant_Saliva	Dyad_21	Vaginal	River_4	River	Distal_River	TRUE	TRUE	No	No	0	No	0	No	No	No	No	No	No	No	No	0	0	NA	NA
MF99A	49.MF99A	Feces	200036	Female	Bolivia	7592	253.1	20.8	184	6.1	Adult	Adult	Complementary_Foods	Sprockett_2020	Adult_Feces	Dyad_8	Vaginal	River_6	River	Distal_River	FALSE	TRUE	NA	NA	NA	NA	NA	NA	NA	NA	NA	NA	NA	NA	NA	NA	NA	NA	NA
BS54	491.BS54	Saliva	T2032	Male	Bolivia	156	5.2	0.43	156	5.2	4_to_6months	Infant	Exclusively_Breastfed	Sprockett_2020	Infant_Saliva	Dyad_21	Vaginal	River_4	River	Distal_River	TRUE	TRUE	No	No	0	No	0	No	No	No	No	No	No	No	No	0	0	NA	NA
MS6	492.MS6	Saliva	22011	Female	Bolivia	12996	433.2	35.61	20	0.7	Adult	Adult	Exclusively_Breastfed	Sprockett_2020	Adult_Saliva	Dyad_21	Vaginal	River_4	River	Distal_River	TRUE	TRUE	NA	NA	NA	NA	NA	NA	NA	NA	NA	NA	NA	NA	NA	NA	NA	NA	NA
MS58	493.MS58	Saliva	22011	Female	Bolivia	13132	437.7	35.98	156	5.2	Adult	Adult	Exclusively_Breastfed	Sprockett_2020	Adult_Saliva	Dyad_21	Vaginal	River_4	River	Distal_River	TRUE	TRUE	NA	NA	NA	NA	NA	NA	NA	NA	NA	NA	NA	NA	NA	NA	NA	NA	NA
BS1	494.BS1	Saliva	T2201	Male	Bolivia	134	4.5	0.37	134	4.5	4_to_6months	Infant	Exclusively_Breastfed	Sprockett_2020	Infant_Saliva	Dyad_22	Vaginal	River_4	River	Distal_River	TRUE	TRUE	NA	NA	NA	NA	NA	NA	NA	NA	NA	NA	NA	NA	NA	NA	NA	NA	NA
BS52	495.BS52	Saliva	T2201	Male	Bolivia	269	9	0.74	269	9	7_to_9months	Infant	Complementary_Foods	Sprockett_2020	Infant_Saliva	Dyad_22	Vaginal	River_4	River	Distal_River	TRUE	TRUE	Yes	No	1	No	3	Yes	Yes	No	No	No	No	No	No	1	1	NA	NA
MS1	496.MS1	Saliva	922015	Female	Bolivia	8929	297.6	24.46	134	4.5	Adult	Adult	Exclusively_Breastfed	Sprockett_2020	Adult_Saliva	Dyad_22	Vaginal	River_4	River	Distal_River	TRUE	TRUE	NA	NA	NA	NA	NA	NA	NA	NA	NA	NA	NA	NA	NA	NA	NA	NA	NA
MS55	497.MS55	Saliva	922015	Female	Bolivia	9064	302.1	24.83	269	9	Adult	Adult	Complementary_Foods	Sprockett_2020	Adult_Saliva	Dyad_22	Vaginal	River_4	River	Distal_River	TRUE	TRUE	NA	NA	NA	NA	NA	NA	NA	NA	NA	NA	NA	NA	NA	NA	NA	NA	NA
BS4	498.BS4	Saliva	T2203	Male	Bolivia	139	4.6	0.38	139	4.6	4_to_6months	Infant	Complementary_Foods	Sprockett_2020	Infant_Saliva	Dyad_23	Vaginal	River_4	River	Distal_River	TRUE	TRUE	NA	NA	NA	NA	NA	NA	NA	NA	NA	NA	NA	NA	NA	NA	NA	NA	NA
BS51	499.BS51	Saliva	T2203	Male	Bolivia	274	9.1	0.75	274	9.1	7_to_9months	Infant	Complementary_Foods	Sprockett_2020	Infant_Saliva	Dyad_23	Vaginal	River_4	River	Distal_River	TRUE	TRUE	Yes	Yes	4	No	4	Yes	Yes	No	Yes	No	No	No	No	2	4	NA	NA
BF152A	5.BF152A	Feces	T1516	Male	Bolivia	272	9.1	0.75	272	9.1	7_to_9months	Infant	Complementary_Foods	Sprockett_2020	Infant_Feces	Dyad_1	Vaginal	River_2	River	Proximal_River	TRUE	TRUE	Yes	Yes	2	No	2	Yes	Yes	No	No	Yes	No	No	No	2	0	2.506	317.009
BF24A	50.BF24A	Feces	9200061	Male	Bolivia	98	3.3	0.27	259	8.6	1_to_3months	Infant	Complementary_Foods	Sprockett_2020	Infant_Feces	Dyad_9	Vaginal	River_6	River	Distal_River	TRUE	TRUE	No	No	3	No	6	Yes	Yes	No	Yes	Yes	No	Yes	No	4	3	5.35	676.775
MS4	500.MS4	Saliva	22072	Female	Bolivia	16614	553.8	45.52	139	4.6	Adult	Adult	Complementary_Foods	Sprockett_2020	Adult_Saliva	Dyad_23	Vaginal	River_4	River	Distal_River	TRUE	TRUE	NA	NA	NA	NA	NA	NA	NA	NA	NA	NA	NA	NA	NA	NA	NA	NA	NA
MS54	501.MS54	Saliva	22072	Female	Bolivia	16749	558.3	45.89	274	9.1	Adult	Adult	Complementary_Foods	Sprockett_2020	Adult_Saliva	Dyad_23	Vaginal	River_4	River	Distal_River	TRUE	TRUE	NA	NA	NA	NA	NA	NA	NA	NA	NA	NA	NA	NA	NA	NA	NA	NA	NA
BS2	502.BS2	Saliva	922036	Male	Bolivia	248	8.3	0.68	248	8.3	7_to_9months	Infant	Complementary_Foods	Sprockett_2020	Infant_Saliva	Dyad_24	Vaginal	River_4	River	Distal_River	TRUE	TRUE	NA	NA	NA	NA	NA	NA	NA	NA	NA	NA	NA	NA	NA	NA	NA	NA	NA
BS53	503.BS53	Saliva	922036	Male	Bolivia	384	12.8	1.05	384	12.8	10_to_12months	Infant	Complementary_Foods	Sprockett_2020	Infant_Saliva	Dyad_24	Vaginal	River_4	River	Distal_River	TRUE	TRUE	No	No	1	No	5	Yes	Yes	No	No	Yes	No	No	Yes	3	0	NA	NA
MS2	504.MS2	Saliva	22107	Female	Bolivia	15409	513.6	42.22	248	8.3	Adult	Adult	Complementary_Foods	Sprockett_2020	Adult_Saliva	Dyad_24	Vaginal	River_4	River	Distal_River	TRUE	TRUE	NA	NA	NA	NA	NA	NA	NA	NA	NA	NA	NA	NA	NA	NA	NA	NA	NA
MS56	505.MS56	Saliva	22107	Female	Bolivia	15545	518.2	42.59	384	12.8	Adult	Adult	Complementary_Foods	Sprockett_2020	Adult_Saliva	Dyad_24	Vaginal	River_4	River	Distal_River	TRUE	TRUE	NA	NA	NA	NA	NA	NA	NA	NA	NA	NA	NA	NA	NA	NA	NA	NA	NA
BS5	506.BS5	Saliva	T2036	Male	Bolivia	14	0.5	0.04	14	0.5	0months	Infant	Exclusively_Breastfed	Sprockett_2020	Infant_Saliva	Dyad_25	Vaginal	River_4	River	Distal_River	TRUE	TRUE	No	No	0	No	0	No	No	No	No	No	No	No	No	0	0	NA	NA
BS57	507.BS57	Saliva	T2036	Male	Bolivia	150	5	0.41	150	5	4_to_6months	Infant	Exclusively_Breastfed	Sprockett_2020	Infant_Saliva	Dyad_25	Vaginal	River_4	River	Distal_River	TRUE	TRUE	No	No	0	No	0	No	No	No	No	No	No	No	No	0	0	NA	NA
MS5	508.MS5	Saliva	22050	Female	Bolivia	6585	219.5	18.04	14	0.5	Adult	Adult	Exclusively_Breastfed	Sprockett_2020	Adult_Saliva	Dyad_25	Vaginal	River_4	River	Distal_River	TRUE	TRUE	NA	NA	NA	NA	NA	NA	NA	NA	NA	NA	NA	NA	NA	NA	NA	NA	NA
MS57	509.MS57	Saliva	22050	Female	Bolivia	6721	224	18.41	150	5	Adult	Adult	Exclusively_Breastfed	Sprockett_2020	Adult_Saliva	Dyad_25	Vaginal	River_4	River	Distal_River	TRUE	TRUE	NA	NA	NA	NA	NA	NA	NA	NA	NA	NA	NA	NA	NA	NA	NA	NA	NA
BF99A	51.BF99A	Feces	9200061	Male	Bolivia	158	5.3	0.43	319	10.6	4_to_6months	Infant	Complementary_Foods	Sprockett_2020	Infant_Feces	Dyad_9	Vaginal	River_6	River	Distal_River	TRUE	TRUE	Yes	Yes	2	No	5	Yes	Yes	No	No	Yes	No	Yes	No	3	1	3.715	469.947
BS37	510.BS37	Saliva	T2013	Female	Bolivia	91	3	0.25	91	3	1_to_3months	Infant	Exclusively_Breastfed	Sprockett_2020	Infant_Saliva	Dyad_26	Vaginal	River_3	River	Distal_River	TRUE	TRUE	No	No	0	No	0	No	No	No	No	No	No	No	No	0	0	NA	NA
MS41	511.MS41	Saliva	202060	Female	Bolivia	9651	321.7	26.44	91	3	Adult	Adult	Exclusively_Breastfed	Sprockett_2020	Adult_Saliva	Dyad_26	Vaginal	River_3	River	Distal_River	TRUE	TRUE	NA	NA	NA	NA	NA	NA	NA	NA	NA	NA	NA	NA	NA	NA	NA	NA	NA
BS16	512.BS16	Saliva	T2037	Male	Bolivia	11	0.4	0.03	11	0.4	0months	Infant	Exclusively_Breastfed	Sprockett_2020	Infant_Saliva	Dyad_27	Vaginal	River_3	River	Distal_River	TRUE	TRUE	NA	NA	NA	NA	NA	NA	NA	NA	NA	NA	NA	NA	NA	NA	NA	NA	NA
MS19	513.MS19	Saliva	202012	Female	Bolivia	12897	429.9	35.33	11	0.4	Adult	Adult	Exclusively_Breastfed	Sprockett_2020	Adult_Saliva	Dyad_27	Vaginal	River_3	River	Distal_River	TRUE	TRUE	NA	NA	NA	NA	NA	NA	NA	NA	NA	NA	NA	NA	NA	NA	NA	NA	NA
BS13	514.BS13	Saliva	T2030	Male	Bolivia	43	1.4	0.12	43	1.4	1_to_3months	Infant	Exclusively_Breastfed	Sprockett_2020	Infant_Saliva	Dyad_28	Vaginal	River_3	River	Distal_River	TRUE	TRUE	No	No	0	No	0	No	No	No	No	No	No	No	No	0	0	NA	NA
MS15	515.MS15	Saliva	202089	Female	Bolivia	5974	199.1	16.37	43	1.4	Adult	Adult	Exclusively_Breastfed	Sprockett_2020	Adult_Saliva	Dyad_28	Vaginal	River_3	River	Distal_River	TRUE	TRUE	NA	NA	NA	NA	NA	NA	NA	NA	NA	NA	NA	NA	NA	NA	NA	NA	NA
BS39	516.BS39	Saliva	T2007	Female	Bolivia	406	13.5	1.11	406	13.5	13_to_15months	Infant	Complementary_Foods	Sprockett_2020	Infant_Saliva	Dyad_29	Vaginal	River_3	River	Distal_River	TRUE	TRUE	No	No	1	No	1	Yes	Yes	No	No	No	No	No	No	1	0	NA	NA
MS14	517.MS14	Saliva	27091	Female	Bolivia	9627	320.9	26.38	382	12.7	Adult	Adult	Complementary_Foods	Sprockett_2020	Adult_Saliva	Dyad_29	Vaginal	River_3	River	Distal_River	TRUE	TRUE	NA	NA	NA	NA	NA	NA	NA	NA	NA	NA	NA	NA	NA	NA	NA	NA	NA
BS25	519.BS25	Saliva	T2008	Female	Bolivia	116	3.9	0.32	116	3.9	1_to_3months	Infant	Complementary_Foods	Sprockett_2020	Infant_Saliva	Dyad_30	Vaginal	River_3	River	Distal_River	TRUE	TRUE	NA	NA	NA	NA	NA	NA	NA	NA	NA	NA	NA	NA	NA	NA	NA	NA	NA
MF23A	52.MF23A	Feces	200034	Female	Bolivia	14816	493.9	40.59	259	8.6	Adult	Adult	Complementary_Foods	Sprockett_2020	Adult_Feces	Dyad_9	Vaginal	River_6	River	Distal_River	TRUE	TRUE	NA	NA	NA	NA	NA	NA	NA	NA	NA	NA	NA	NA	NA	NA	NA	NA	NA
BS45	520.BS45	Saliva	T2008	Female	Bolivia	237	7.9	0.65	237	7.9	7_to_9months	Infant	Complementary_Foods	Sprockett_2020	Infant_Saliva	Dyad_30	Vaginal	River_3	River	Distal_River	TRUE	TRUE	Yes	Yes	2	No	5	Yes	Yes	No	No	Yes	Yes	Yes	No	4	2	NA	NA
BS46	521.BS46	Saliva	T1516	Male	Bolivia	319	10.6	0.87	319	10.6	10_to_12months	Infant	Complementary_Foods	Sprockett_2020	Infant_Saliva	Dyad_30	Vaginal	River_2	River	Proximal_River	TRUE	TRUE	Yes	Yes	3	No	4	Yes	Yes	No	Yes	Yes	No	Yes	No	4	1	NA	NA
MS28	522.MS28	Saliva	9201009	Female	Bolivia	15358	511.9	42.08	116	3.9	Adult	Adult	Complementary_Foods	Sprockett_2020	Adult_Saliva	Dyad_30	Vaginal	River_3	River	Distal_River	TRUE	TRUE	NA	NA	NA	NA	NA	NA	NA	NA	NA	NA	NA	NA	NA	NA	NA	NA	NA
MS48	523.MS48	Saliva	9201009	Female	Bolivia	15479	516	42.41	237	7.9	Adult	Adult	Complementary_Foods	Sprockett_2020	Adult_Saliva	Dyad_30	Vaginal	River_3	River	Distal_River	TRUE	TRUE	NA	NA	NA	NA	NA	NA	NA	NA	NA	NA	NA	NA	NA	NA	NA	NA	NA
BS38	524.BS38	Saliva	T2012	Female	Bolivia	244	8.1	0.67	244	8.1	7_to_9months	Infant	Complementary_Foods	Sprockett_2020	Infant_Saliva	Dyad_32	Vaginal	River_3	River	Distal_River	TRUE	TRUE	No	No	2	No	6	Yes	Yes	No	No	Yes	No	Yes	Yes	4	4	NA	NA
MS42	525.MS42	Saliva	15186	Female	Bolivia	5221	174	14.3	244	8.1	Adult	Adult	Complementary_Foods	Sprockett_2020	Adult_Saliva	Dyad_32	Vaginal	River_3	River	Distal_River	TRUE	TRUE	NA	NA	NA	NA	NA	NA	NA	NA	NA	NA	NA	NA	NA	NA	NA	NA	NA
BS11	526.BS11	Saliva	T2033	Male	Bolivia	291	9.7	0.8	291	9.7	7_to_9months	Infant	Complementary_Foods	Sprockett_2020	Infant_Saliva	Dyad_33	Vaginal	River_3	River	Distal_River	TRUE	TRUE	NA	NA	NA	NA	NA	NA	NA	NA	NA	NA	NA	NA	NA	NA	NA	NA	NA
MS12	527.MS12	Saliva	T202003	Female	Bolivia	6014	200.5	16.48	291	9.7	Adult	Adult	Complementary_Foods	Sprockett_2020	Adult_Saliva	Dyad_33	Vaginal	River_3	River	Distal_River	TRUE	TRUE	NA	NA	NA	NA	NA	NA	NA	NA	NA	NA	NA	NA	NA	NA	NA	NA	NA
BS12	528.BS12	Saliva	T2010	Female	Bolivia	191	6.4	0.52	191	6.4	4_to_6months	Infant	Complementary_Foods	Sprockett_2020	Infant_Saliva	Dyad_34	Vaginal	River_3	River	Distal_River	TRUE	TRUE	NA	NA	NA	NA	NA	NA	NA	NA	NA	NA	NA	NA	NA	NA	NA	NA	NA
MS13	529.MS13	Saliva	202090	Female	Bolivia	5244	174.8	14.37	191	6.4	Adult	Adult	Complementary_Foods	Sprockett_2020	Adult_Saliva	Dyad_34	Vaginal	River_3	River	Distal_River	TRUE	TRUE	NA	NA	NA	NA	NA	NA	NA	NA	NA	NA	NA	NA	NA	NA	NA	NA	NA
MF93A	53.MF93A	Feces	200034	Female	Bolivia	14876	495.9	40.76	319	10.6	Adult	Adult	Complementary_Foods	Sprockett_2020	Adult_Feces	Dyad_9	Vaginal	River_6	River	Distal_River	TRUE	TRUE	NA	NA	NA	NA	NA	NA	NA	NA	NA	NA	NA	NA	NA	NA	NA	NA	NA
BS17	530.BS17	Saliva	T2031	Female	Bolivia	44	1.5	0.12	44	1.5	1_to_3months	Infant	Complementary_Foods	Sprockett_2020	Infant_Saliva	Dyad_35	Vaginal	River_3	River	Distal_River	TRUE	TRUE	No	No	4	No	1	Yes	No	No	No	No	No	No	No	0	3	NA	NA
MS18	531.MS18	Saliva	202072	Female	Bolivia	16123	537.4	44.17	43	1.4	Adult	Adult	Complementary_Foods	Sprockett_2020	Adult_Saliva	Dyad_35	Vaginal	River_3	River	Distal_River	TRUE	TRUE	NA	NA	NA	NA	NA	NA	NA	NA	NA	NA	NA	NA	NA	NA	NA	NA	NA
BS35	532.BS35	Saliva	T2009	Male	Bolivia	199	6.6	0.55	228	7.6	4_to_6months	Infant	Complementary_Foods	Sprockett_2020	Infant_Saliva	Dyad_36	Vaginal	River_3	River	Distal_River	TRUE	TRUE	NA	NA	NA	NA	NA	NA	NA	NA	NA	NA	NA	NA	NA	NA	NA	NA	NA
MS39	533.MS39	Saliva	T920001	Female	Bolivia	6716	223.9	18.4	227	7.6	Adult	Adult	Complementary_Foods	Sprockett_2020	Adult_Saliva	Dyad_36	Vaginal	River_3	River	Distal_River	TRUE	TRUE	NA	NA	NA	NA	NA	NA	NA	NA	NA	NA	NA	NA	NA	NA	NA	NA	NA
BS15	534.BS15	Saliva	T2014	Male	Bolivia	362	12.1	0.99	362	12.1	10_to_12months	Infant	Complementary_Foods	Sprockett_2020	Infant_Saliva	Dyad_37	Vaginal	River_3	River	Distal_River	TRUE	TRUE	NA	NA	NA	NA	NA	NA	NA	NA	NA	NA	NA	NA	NA	NA	NA	NA	NA
MS17	535.MS17	Saliva	202011	Female	Bolivia	16540	551.3	45.32	362	12.1	Adult	Adult	Complementary_Foods	Sprockett_2020	Adult_Saliva	Dyad_37	Vaginal	River_3	River	Distal_River	TRUE	TRUE	NA	NA	NA	NA	NA	NA	NA	NA	NA	NA	NA	NA	NA	NA	NA	NA	NA
BS14	536.BS14	Saliva	T2006	Female	Bolivia	70	2.3	0.19	70	2.3	1_to_3months	Infant	Exclusively_Breastfed	Sprockett_2020	Infant_Saliva	Dyad_38	Vaginal	River_5	River	Distal_River	TRUE	TRUE	No	No	0	No	0	No	No	No	No	No	No	No	No	0	0	NA	NA
MS16	537.MS16	Saliva	201033	Female	Bolivia	9020	300.7	24.71	70	2.3	Adult	Adult	Exclusively_Breastfed	Sprockett_2020	Adult_Saliva	Dyad_38	Vaginal	River_5	River	Distal_River	TRUE	TRUE	NA	NA	NA	NA	NA	NA	NA	NA	NA	NA	NA	NA	NA	NA	NA	NA	NA
MS38	538.MS38	Saliva	201089	Female	Bolivia	13002	433.4	35.62	-5	-0.2	Adult	Adult	NA	Sprockett_2020	Adult_Saliva	Dyad_39	Vaginal	River_3	River	Distal_River	TRUE	FALSE	NA	NA	NA	NA	NA	NA	NA	NA	NA	NA	NA	NA	NA	NA	NA	NA	NA
MF20A	54.MF20A	Feces	200096	Female	Bolivia	13583	452.8	37.21	NA	NA	Adult	Adult	NA	Sprockett_2020	Adult_Feces	Dyad_10	Vaginal	River_6	River	Distal_River	FALSE	FALSE	NA	NA	NA	NA	NA	NA	NA	NA	NA	NA	NA	NA	NA	NA	NA	NA	NA
BS9	540.BS9	Saliva	T2005	Female	Bolivia	120	4	0.33	120	4	4_to_6months	Infant	Complementary_Foods	Sprockett_2020	Infant_Saliva	Dyad_40	Vaginal	River_5	River	Distal_River	TRUE	TRUE	NA	NA	NA	NA	NA	NA	NA	NA	NA	NA	NA	NA	NA	NA	NA	NA	NA
MS10	541.MS10	Saliva	201026	Female	Bolivia	7698	256.6	21.09	120	4	Adult	Adult	Complementary_Foods	Sprockett_2020	Adult_Saliva	Dyad_40	Vaginal	River_5	River	Distal_River	TRUE	TRUE	NA	NA	NA	NA	NA	NA	NA	NA	NA	NA	NA	NA	NA	NA	NA	NA	NA
BS27	542.BS27	Saliva	9201024	Female	Bolivia	284	9.5	0.78	284	9.5	7_to_9months	Infant	Complementary_Foods	Sprockett_2020	Infant_Saliva	Dyad_41	Vaginal	River_5	River	Distal_River	TRUE	TRUE	NA	NA	NA	NA	NA	NA	NA	NA	NA	NA	NA	NA	NA	NA	NA	NA	NA
MS30	543.MS30	Saliva	201067	Female	Bolivia	10001	333.4	27.4	284	9.5	Adult	Adult	Complementary_Foods	Sprockett_2020	Adult_Saliva	Dyad_41	Vaginal	River_5	River	Distal_River	TRUE	TRUE	NA	NA	NA	NA	NA	NA	NA	NA	NA	NA	NA	NA	NA	NA	NA	NA	NA
BS10	544.BS10	Saliva	9201028	Male	Bolivia	130	4.3	0.36	310	10.3	4_to_6months	Infant	Complementary_Foods	Sprockett_2020	Infant_Saliva	Dyad_42	Vaginal	River_5	River	Distal_River	TRUE	TRUE	Yes	No	4	Yes	4	Yes	Yes	No	No	No	No	No	No	1	0	NA	NA
MS11	545.MS11	Saliva	201045	Female	Bolivia	14858	495.3	40.71	310	10.3	Adult	Adult	Complementary_Foods	Sprockett_2020	Adult_Saliva	Dyad_42	Vaginal	River_5	River	Distal_River	TRUE	TRUE	NA	NA	NA	NA	NA	NA	NA	NA	NA	NA	NA	NA	NA	NA	NA	NA	NA
BS24	546.BS24	Saliva	91044	Male	Bolivia	380	12.7	1.04	380	12.7	10_to_12months	Infant	Complementary_Foods	Sprockett_2020	Infant_Saliva	Dyad_43	Vaginal	River_1	River	Proximal_River	TRUE	TRUE	NA	NA	NA	NA	NA	NA	NA	NA	NA	NA	NA	NA	NA	NA	NA	NA	NA
MS26	547.MS26	Saliva	1024	Female	Bolivia	13102	436.7	35.9	380	12.7	Adult	Adult	Complementary_Foods	Sprockett_2020	Adult_Saliva	Dyad_43	Vaginal	River_1	River	Proximal_River	TRUE	TRUE	NA	NA	NA	NA	NA	NA	NA	NA	NA	NA	NA	NA	NA	NA	NA	NA	NA
BS48	548.BS48	Saliva	T1120	Male	Bolivia	307	10.2	0.84	307	10.2	10_to_12months	Infant	Complementary_Foods	Sprockett_2020	Infant_Saliva	Dyad_45	Vaginal	River_1	River	Proximal_River	TRUE	TRUE	Yes	Yes	3	No	4	Yes	Yes	No	Yes	No	No	Yes	No	3	3	NA	NA
MS27	549.MS27	Saliva	1114	Female	Bolivia	8913	297.1	24.42	184	6.1	Adult	Adult	Complementary_Foods	Sprockett_2020	Adult_Saliva	Dyad_45	Vaginal	River_1	River	Proximal_River	TRUE	TRUE	NA	NA	NA	NA	NA	NA	NA	NA	NA	NA	NA	NA	NA	NA	NA	NA	NA
MF52A	55.MF52A	Feces	200096	Female	Bolivia	13605	453.5	37.27	NA	NA	Adult	Adult	NA	Sprockett_2020	Adult_Feces	Dyad_10	Vaginal	River_6	River	Distal_River	FALSE	FALSE	NA	NA	NA	NA	NA	NA	NA	NA	NA	NA	NA	NA	NA	NA	NA	NA	NA
MS51	550.MS51	Saliva	1114	Female	Bolivia	9036	301.2	24.76	307	10.2	Adult	Adult	Complementary_Foods	Sprockett_2020	Adult_Saliva	Dyad_45	Vaginal	River_1	River	Proximal_River	TRUE	TRUE	NA	NA	NA	NA	NA	NA	NA	NA	NA	NA	NA	NA	NA	NA	NA	NA	NA
BS22	551.BS22	Saliva	91051	Male	Bolivia	291	9.7	0.8	291	9.7	7_to_9months	Infant	Complementary_Foods	Sprockett_2020	Infant_Saliva	Dyad_46	Vaginal	River_1	River	Proximal_River	TRUE	TRUE	NA	NA	NA	NA	NA	NA	NA	NA	NA	NA	NA	NA	NA	NA	NA	NA	NA
BS47	552.BS47	Saliva	91051	Male	Bolivia	415	13.8	1.14	415	13.8	13_to_15months	Infant	Complementary_Foods	Sprockett_2020	Infant_Saliva	Dyad_46	Vaginal	River_1	River	Proximal_River	TRUE	TRUE	Yes	Yes	5	No	8	Yes	Yes	No	Yes	Yes	Yes	Yes	Yes	6	4	NA	NA
MS24	553.MS24	Saliva	1107	Female	Bolivia	6645	221.5	18.21	291	9.7	Adult	Adult	Complementary_Foods	Sprockett_2020	Adult_Saliva	Dyad_46	Vaginal	River_1	River	Proximal_River	TRUE	TRUE	NA	NA	NA	NA	NA	NA	NA	NA	NA	NA	NA	NA	NA	NA	NA	NA	NA
MS50	554.MS50	Saliva	1107	Female	Bolivia	6769	225.6	18.55	415	13.8	Adult	Adult	Complementary_Foods	Sprockett_2020	Adult_Saliva	Dyad_46	Vaginal	River_1	River	Proximal_River	TRUE	TRUE	NA	NA	NA	NA	NA	NA	NA	NA	NA	NA	NA	NA	NA	NA	NA	NA	NA
BS21	555.BS21	Saliva	T1021	Female	Bolivia	243	8.1	0.67	243	8.1	7_to_9months	Infant	Complementary_Foods	Sprockett_2020	Infant_Saliva	Dyad_47	Vaginal	River_1	River	Proximal_River	TRUE	TRUE	NA	NA	NA	NA	NA	NA	NA	NA	NA	NA	NA	NA	NA	NA	NA	NA	NA
BS50	556.BS50	Saliva	T1021	Female	Bolivia	369	12.3	1.01	369	12.3	10_to_12months	Infant	Complementary_Foods	Sprockett_2020	Infant_Saliva	Dyad_47	Vaginal	River_1	River	Proximal_River	TRUE	TRUE	Yes	Yes	2	No	4	No	Yes	No	No	Yes	No	Yes	Yes	4	2	NA	NA
MS23	557.MS23	Saliva	1036	Female	Bolivia	12028	400.9	32.95	243	8.1	Adult	Adult	Complementary_Foods	Sprockett_2020	Adult_Saliva	Dyad_47	Vaginal	River_1	River	Proximal_River	TRUE	TRUE	NA	NA	NA	NA	NA	NA	NA	NA	NA	NA	NA	NA	NA	NA	NA	NA	NA
MS53	558.MS53	Saliva	1036	Female	Bolivia	12154	405.1	33.3	369	12.3	Adult	Adult	Complementary_Foods	Sprockett_2020	Adult_Saliva	Dyad_47	Vaginal	River_1	River	Proximal_River	TRUE	TRUE	NA	NA	NA	NA	NA	NA	NA	NA	NA	NA	NA	NA	NA	NA	NA	NA	NA
BS20	559.BS20	Saliva	T1022	Female	Bolivia	190	6.3	0.52	190	6.3	4_to_6months	Infant	Complementary_Foods	Sprockett_2020	Infant_Saliva	Dyad_48	Vaginal	River_1	River	Proximal_River	FALSE	TRUE	NA	NA	NA	NA	NA	NA	NA	NA	NA	NA	NA	NA	NA	NA	NA	NA	NA
BF105A	56.BF105A	Feces	T2027	Male	Bolivia	89	3	0.24	89	3	1_to_3months	Infant	Exclusively_Breastfed	Sprockett_2020	Infant_Feces	Dyad_11	Vaginal	River_6	River	Distal_River	TRUE	TRUE	No	No	0	No	0	No	No	No	No	No	No	No	No	0	0	NA	NA
MS22	560.MS22	Saliva	1911	Female	Bolivia	7708	256.9	21.12	190	6.3	Adult	Adult	Complementary_Foods	Sprockett_2020	Adult_Saliva	Dyad_48	Vaginal	River_1	River	Proximal_River	FALSE	TRUE	NA	NA	NA	NA	NA	NA	NA	NA	NA	NA	NA	NA	NA	NA	NA	NA	NA
MS9	561.MS9	Saliva	201012	Female	Bolivia	14186	472.9	38.87	670	22.3	Adult	Adult	Complementary_Foods	Sprockett_2020	Adult_Saliva	Dyad_124	Vaginal	River_5	River	Distal_River	FALSE	FALSE	NA	NA	NA	NA	NA	NA	NA	NA	NA	NA	NA	NA	NA	NA	NA	NA	NA
MF100A	57.MF100A	Feces	200082	Female	Bolivia	6369	212.3	17.45	89	3	Adult	Adult	Exclusively_Breastfed	Sprockett_2020	Adult_Feces	Dyad_11	Vaginal	River_6	River	Distal_River	TRUE	TRUE	NA	NA	NA	NA	NA	NA	NA	NA	NA	NA	NA	NA	NA	NA	NA	NA	NA
BF74A	58.BF74A	Feces	9200062	Male	Bolivia	230	7.7	0.63	230	7.7	7_to_9months	Infant	Complementary_Foods	Sprockett_2020	Infant_Feces	Dyad_12	Vaginal	River_6	River	Distal_River	TRUE	TRUE	NA	NA	NA	NA	NA	NA	NA	NA	NA	NA	NA	NA	NA	NA	NA	10.487	1326.61
155032	580.155	Feces	155032	Male	Bolivia	NA	571.8	47	NA	NA	Adult	Adult	NA	Sprockett_2020	Adult_Feces	NA	Vaginal	Forest_3	Forest	Forest	FALSE	FALSE	NA	NA	NA	NA	NA	NA	NA	NA	NA	NA	NA	NA	NA	NA	NA	NA	NA
114950	581.115	Feces	114950	Female	Bolivia	2055	68.5	2	NA	NA	3_to_12years	Child	Complementary_Foods	Sprockett_2020	Child_Feces	NA	Vaginal	Forest_1	Forest	Forest	FALSE	FALSE	NA	NA	NA	NA	NA	NA	NA	NA	NA	NA	NA	NA	NA	NA	NA	NA	NA
BF156A	6.BF156A	Feces	T1516	Male	Bolivia	320	10.7	0.88	320	10.7	10_to_12months	Infant	Complementary_Foods	Sprockett_2020	Infant_Feces	Dyad_1	Vaginal	River_2	River	Proximal_River	TRUE	TRUE	Yes	Yes	3	No	4	Yes	Yes	No	Yes	Yes	No	Yes	No	4	1	5.034	636.801
BF101A	60.BF101A	Feces	9200062	Male	Bolivia	248	8.3	0.68	248	8.3	7_to_9months	Infant	Complementary_Foods	Sprockett_2020	Infant_Feces	Dyad_12	Vaginal	River_6	River	Distal_River	TRUE	TRUE	No	No	1	No	7	No	Yes	No	No	Yes	No	Yes	Yes	4	1	NA	NA
MF68A	61.MF68A	Feces	200084	Female	Bolivia	10105	336.8	27.68	230	7.7	Adult	Adult	Complementary_Foods	Sprockett_2020	Adult_Feces	Dyad_12	Vaginal	River_6	River	Distal_River	TRUE	TRUE	NA	NA	NA	NA	NA	NA	NA	NA	NA	NA	NA	NA	NA	NA	NA	NA	NA
MF95A	62.MF95A	Feces	200084	Female	Bolivia	10123	337.4	27.73	248	8.3	Adult	Adult	Complementary_Foods	Sprockett_2020	Adult_Feces	Dyad_12	Vaginal	River_6	River	Distal_River	TRUE	TRUE	NA	NA	NA	NA	NA	NA	NA	NA	NA	NA	NA	NA	NA	NA	NA	NA	NA
BF49A	63.BF49A	Feces	T2034	Female	Bolivia	21	0.7	0.06	21	0.7	0months	Infant	Exclusively_Breastfed	Sprockett_2020	Infant_Feces	Dyad_13	Vaginal	River_6	River	Distal_River	TRUE	TRUE	No	No	0	No	0	No	No	No	No	No	No	No	No	0	0	NA	NA
MF54A	64.MF54A	Feces	200044	Female	Bolivia	9436	314.5	25.85	20	0.7	Adult	Adult	Exclusively_Breastfed	Sprockett_2020	Adult_Feces	Dyad_13	Vaginal	River_6	River	Distal_River	TRUE	TRUE	NA	NA	NA	NA	NA	NA	NA	NA	NA	NA	NA	NA	NA	NA	NA	NA	NA
BF75A	65.BF75A	Feces	9200053	Female	Bolivia	292	9.7	0.8	292	9.7	7_to_9months	Infant	Complementary_Foods	Sprockett_2020	Infant_Feces	Dyad_14	Vaginal	River_6	River	Distal_River	TRUE	TRUE	NA	NA	NA	NA	NA	NA	NA	NA	NA	NA	NA	NA	NA	NA	NA	1.641	207.587
BF100A	66.BF100A	Feces	9200053	Female	Bolivia	310	10.3	0.85	310	10.3	10_to_12months	Infant	Complementary_Foods	Sprockett_2020	Infant_Feces	Dyad_14	Vaginal	River_6	River	Distal_River	TRUE	TRUE	Yes	Yes	2	No	5	Yes	Yes	No	No	Yes	No	Yes	Yes	4	1	NA	NA
MF70A	67.MF70A	Feces	200852	Female	Bolivia	11038	367.9	30.24	292	9.7	Adult	Adult	Complementary_Foods	Sprockett_2020	Adult_Feces	Dyad_14	Vaginal	River_6	River	Distal_River	TRUE	TRUE	NA	NA	NA	NA	NA	NA	NA	NA	NA	NA	NA	NA	NA	NA	NA	NA	NA
MF94A	68.MF94A	Feces	200852	Female	Bolivia	11056	368.5	30.29	310	10.3	Adult	Adult	Complementary_Foods	Sprockett_2020	Adult_Feces	Dyad_14	Vaginal	River_6	River	Distal_River	TRUE	TRUE	NA	NA	NA	NA	NA	NA	NA	NA	NA	NA	NA	NA	NA	NA	NA	NA	NA
BF77A	69.BF77A	Feces	T2035	Male	Bolivia	25	0.8	0.07	25	0.8	0months	Infant	Exclusively_Breastfed	Sprockett_2020	Infant_Feces	Dyad_15	Vaginal	River_6	River	Distal_River	TRUE	TRUE	No	No	0	No	0	No	No	No	No	No	No	No	No	0	0	2.199	278.173
MF26A	7.MF26A	Feces	15094	Female	Bolivia	10796	359.9	29.58	160	5.3	Adult	Adult	Complementary_Foods	Sprockett_2020	Adult_Feces	Dyad_1	Vaginal	River_2	River	Proximal_River	TRUE	TRUE	NA	NA	NA	NA	NA	NA	NA	NA	NA	NA	NA	NA	NA	NA	NA	NA	NA
BF102A	70.BF102A	Feces	T2035	Male	Bolivia	43	1.4	0.12	43	1.4	1_to_3months	Infant	Exclusively_Breastfed	Sprockett_2020	Infant_Feces	Dyad_15	Vaginal	River_6	River	Distal_River	TRUE	TRUE	No	No	0	No	0	No	No	No	No	No	No	No	No	0	0	3.013	381.144
MF22A	71.MF22A	Feces	200103	Female	Bolivia	13978	465.9	38.3	-17	-0.6	Adult	Adult	NA	Sprockett_2020	Adult_Feces	Dyad_15	Vaginal	River_6	River	Distal_River	TRUE	TRUE	NA	NA	NA	NA	NA	NA	NA	NA	NA	NA	NA	NA	NA	NA	NA	NA	NA
MF96A	72.MF96A	Feces	200103	Female	Bolivia	14038	467.9	38.46	43	1.4	Adult	Adult	Exclusively_Breastfed	Sprockett_2020	Adult_Feces	Dyad_15	Vaginal	River_6	River	Distal_River	TRUE	TRUE	NA	NA	NA	NA	NA	NA	NA	NA	NA	NA	NA	NA	NA	NA	NA	NA	NA
BF73A	73.BF73A	Feces	T2038	Female	Bolivia	46	1.5	0.13	46	1.5	1_to_3months	Infant	Exclusively_Breastfed	Sprockett_2020	Infant_Feces	Dyad_16	Vaginal	River_6	River	Distal_River	TRUE	TRUE	No	No	0	No	0	No	No	No	No	No	No	No	No	0	0	6.573	831.485
MF69A	74.MF69A	Feces	200143	Female	Bolivia	8922	297.4	24.44	46	1.5	Adult	Adult	Exclusively_Breastfed	Sprockett_2020	Adult_Feces	Dyad_16	Vaginal	River_6	River	Distal_River	TRUE	TRUE	NA	NA	NA	NA	NA	NA	NA	NA	NA	NA	NA	NA	NA	NA	NA	NA	NA
BF3	75.BF3	Feces	922044	Male	Bolivia	262	8.7	0.72	262	8.7	7_to_9months	Infant	Complementary_Foods	Sprockett_2020	Infant_Feces	Dyad_17	Vaginal	River_4	River	Distal_River	TRUE	TRUE	No	No	1	No	1	No	Yes	No	No	No	No	No	Yes	2	2	NA	NA
BF23A	76.BF23A	Feces	922044	Male	Bolivia	273	9.1	0.75	273	9.1	7_to_9months	Infant	Complementary_Foods	Sprockett_2020	Infant_Feces	Dyad_17	Vaginal	River_4	River	Distal_River	TRUE	TRUE	NA	NA	NA	NA	NA	NA	NA	NA	NA	NA	NA	NA	NA	NA	NA	6.489	820.859
BF34A	77.BF34A	Feces	922044	Male	Bolivia	283	9.4	0.78	283	9.4	7_to_9months	Infant	Complementary_Foods	Sprockett_2020	Infant_Feces	Dyad_17	Vaginal	River_4	River	Distal_River	TRUE	TRUE	No	No	0	No	1	No	Yes	No	No	Yes	No	No	No	2	0	6.976	882.464
BF52A	78.BF52A	Feces	922044	Male	Bolivia	304	10.1	0.83	304	10.1	10_to_12months	Infant	Complementary_Foods	Sprockett_2020	Infant_Feces	Dyad_17	Vaginal	River_4	River	Distal_River	TRUE	TRUE	NA	NA	NA	NA	NA	NA	NA	NA	NA	NA	NA	NA	NA	NA	NA	2.708	342.562
BF87A	79.BF87A	Feces	922044	Male	Bolivia	327	10.9	0.9	327	10.9	10_to_12months	Infant	Complementary_Foods	Sprockett_2020	Infant_Feces	Dyad_17	Vaginal	River_4	River	Distal_River	TRUE	TRUE	No	No	1	No	3	No	Yes	No	No	Yes	No	No	No	2	1	2.275	287.788
MF66A	8.MF66A	Feces	15094	Female	Bolivia	10834	361.1	29.68	198	6.6	Adult	Adult	Complementary_Foods	Sprockett_2020	Adult_Feces	Dyad_1	Vaginal	River_2	River	Proximal_River	TRUE	TRUE	NA	NA	NA	NA	NA	NA	NA	NA	NA	NA	NA	NA	NA	NA	NA	NA	NA
BF114A	80.BF114A	Feces	922044	Male	Bolivia	350	11.7	0.96	350	11.7	10_to_12months	Infant	Complementary_Foods	Sprockett_2020	Infant_Feces	Dyad_17	Vaginal	River_4	River	Distal_River	TRUE	TRUE	NA	NA	NA	NA	NA	NA	NA	NA	NA	NA	NA	NA	NA	NA	NA	2.275	287.788
BF139A	81.BF139A	Feces	922044	Male	Bolivia	376	12.5	1.03	376	12.5	10_to_12months	Infant	Complementary_Foods	Sprockett_2020	Infant_Feces	Dyad_17	Vaginal	River_4	River	Distal_River	TRUE	TRUE	Yes	Yes	5	No	3	Yes	Yes	No	Yes	Yes	No	No	No	3	4	2.084	263.626
BF165A	82.BF165A	Feces	922044	Male	Bolivia	445	14.8	1.22	445	14.8	13_to_15months	Infant	Complementary_Foods	Sprockett_2020	Infant_Feces	Dyad_17	Vaginal	River_4	River	Distal_River	TRUE	TRUE	No	No	3	No	5	Yes	Yes	No	Yes	Yes	No	No	Yes	4	3	NA	NA
MF4	83.MF4	Feces	22113	Female	Bolivia	9913	330.4	27.16	262	8.7	Adult	Adult	Complementary_Foods	Sprockett_2020	Adult_Feces	Dyad_17	Vaginal	River_4	River	Distal_River	TRUE	TRUE	NA	NA	NA	NA	NA	NA	NA	NA	NA	NA	NA	NA	NA	NA	NA	NA	NA
MF31A	84.MF31A	Feces	22113	Female	Bolivia	9934	331.1	27.22	283	9.4	Adult	Adult	Complementary_Foods	Sprockett_2020	Adult_Feces	Dyad_17	Vaginal	River_4	River	Distal_River	TRUE	TRUE	NA	NA	NA	NA	NA	NA	NA	NA	NA	NA	NA	NA	NA	NA	NA	NA	NA
MF80A	85.MF80A	Feces	22113	Female	Bolivia	9978	332.6	27.34	327	10.9	Adult	Adult	Complementary_Foods	Sprockett_2020	Adult_Feces	Dyad_17	Vaginal	River_4	River	Distal_River	TRUE	TRUE	NA	NA	NA	NA	NA	NA	NA	NA	NA	NA	NA	NA	NA	NA	NA	NA	NA
MF114A	86.MF114A	Feces	22113	Female	Bolivia	10027	334.2	27.47	376	12.5	Adult	Adult	Complementary_Foods	Sprockett_2020	Adult_Feces	Dyad_17	Vaginal	River_4	River	Distal_River	TRUE	TRUE	NA	NA	NA	NA	NA	NA	NA	NA	NA	NA	NA	NA	NA	NA	NA	NA	NA
MF138A	88.MF138A	Feces	22113	Female	Bolivia	10096	336.5	27.66	445	14.8	Adult	Adult	Complementary_Foods	Sprockett_2020	Adult_Feces	Dyad_17	Vaginal	River_4	River	Distal_River	TRUE	TRUE	NA	NA	NA	NA	NA	NA	NA	NA	NA	NA	NA	NA	NA	NA	NA	NA	NA
BF19A	89.BF19A	Feces	T2202	Male	Bolivia	80	2.7	0.22	80	2.7	1_to_3months	Infant	Complementary_Foods	Sprockett_2020	Infant_Feces	Dyad_18	Vaginal	River_4	River	Distal_River	TRUE	TRUE	No	No	1	No	0	No	No	No	Yes	No	No	No	No	1	1	9.619	1216.8
MF107A	9.MF107A	Feces	15094	Female	Bolivia	10861	362	29.76	225	7.5	Adult	Adult	Complementary_Foods	Sprockett_2020	Adult_Feces	Dyad_1	Vaginal	River_2	River	Proximal_River	TRUE	TRUE	NA	NA	NA	NA	NA	NA	NA	NA	NA	NA	NA	NA	NA	NA	NA	NA	NA
BF56A	91.BF56A	Feces	T2202	Male	Bolivia	113	3.8	0.31	113	3.8	1_to_3months	Infant	Complementary_Foods	Sprockett_2020	Infant_Feces	Dyad_18	Vaginal	River_4	River	Distal_River	TRUE	TRUE	No	No	1	No	0	No	No	No	No	No	No	No	No	0	1	7.592	960.388
BF82A	92.BF82A	Feces	T2202	Male	Bolivia	133	4.4	0.36	133	4.4	4_to_6months	Infant	Complementary_Foods	Sprockett_2020	Infant_Feces	Dyad_18	Vaginal	River_4	River	Distal_River	TRUE	TRUE	Yes	Yes	1	No	2	Yes	Yes	No	No	Yes	No	No	No	2	1	5.357	677.66
BF123A	93.BF123A	Feces	T2202	Male	Bolivia	163	5.4	0.45	163	5.4	4_to_6months	Infant	Complementary_Foods	Sprockett_2020	Infant_Feces	Dyad_18	Vaginal	River_4	River	Distal_River	TRUE	TRUE	NA	NA	NA	NA	NA	NA	NA	NA	NA	NA	NA	NA	NA	NA	NA	NA	NA
BF136A	94.BF136A	Feces	T2202	Male	Bolivia	183	6.1	0.5	183	6.1	4_to_6months	Infant	Complementary_Foods	Sprockett_2020	Infant_Feces	Dyad_18	Vaginal	River_4	River	Distal_River	TRUE	TRUE	No	No	0	No	2	Yes	Yes	No	No	Yes	No	No	No	2	0	NA	NA
BF159A	95.BF159A	Feces	T2202	Male	Bolivia	248	8.3	0.68	248	8.3	7_to_9months	Infant	Complementary_Foods	Sprockett_2020	Infant_Feces	Dyad_18	Vaginal	River_4	River	Distal_River	TRUE	TRUE	Yes	Yes	3	No	3	Yes	Yes	No	No	Yes	No	No	No	2	2	NA	NA
BF28A	96.BF28A	Feces	T1516	Male	Bolivia	161	5.4	0.44	161	5.4	4_to_6months	Infant	Complementary_Foods	Sprockett_2020	Infant_Feces	Dyad_1	Vaginal	River_2	River	Proximal_River	TRUE	TRUE	Yes	No	2	No	4	Yes	Yes	No	No	Yes	Yes	No	Yes	4	1	6.352	803.528
MF35A	98.MF35A	Feces	22075	Female	Bolivia	6435	214.5	17.63	94	3.1	Adult	Adult	Exclusively_Breastfed	Sprockett_2020	Adult_Feces	Dyad_18	Vaginal	River_4	River	Distal_River	TRUE	TRUE	NA	NA	NA	NA	NA	NA	NA	NA	NA	NA	NA	NA	NA	NA	NA	NA	NA
MF134A	99.MF134A	Feces	22075	Female	Bolivia	6589	219.6	18.05	248	8.3	Adult	Adult	Complementary_Foods	Sprockett_2020	Adult_Feces	Dyad_18	Vaginal	River_4	River	Distal_River	TRUE	TRUE	NA	NA	NA	NA	NA	NA	NA	NA	NA	NA	NA	NA	NA	NA	NA	NA	NA
G72820	G72820	Feces	E013394	Male	Finland	66	2.2	NA	NA	NA	1_to_3months	Infant	Complementary_Foods	Vatanen_2016	Infant_Feces	NA	Vaginal	NA	NA	NA	FALSE	FALSE	NA	NA	NA	NA	NA	NA	NA	NA	NA	NA	NA	NA	NA	NA	NA	NA	NA
G64521	G64521	Feces	E030828	Male	Finland	120	4	NA	NA	NA	4_to_6months	Infant	Exclusively_Breastfed	Vatanen_2016	Infant_Feces	NA	Vaginal	NA	NA	NA	FALSE	FALSE	NA	NA	NA	NA	NA	NA	NA	NA	NA	NA	NA	NA	NA	NA	NA	NA	NA
G64522	G64522	Feces	E008643	Female	Finland	495	16.5	NA	NA	NA	16_to_18months	Infant	Complementary_Foods	Vatanen_2016	Infant_Feces	NA	Vaginal	NA	NA	NA	FALSE	FALSE	NA	NA	NA	NA	NA	NA	NA	NA	NA	NA	NA	NA	NA	NA	NA	NA	NA
G64523	G64523	Feces	E031941	Male	Finland	160	5.3	NA	NA	NA	4_to_6months	Infant	Complementary_Foods	Vatanen_2016	Infant_Feces	NA	Vaginal	NA	NA	NA	FALSE	FALSE	NA	NA	NA	NA	NA	NA	NA	NA	NA	NA	NA	NA	NA	NA	NA	NA	NA
G64525	G64525	Feces	E008437	Female	Finland	515	17.2	NA	NA	NA	16_to_18months	Infant	Complementary_Foods	Vatanen_2016	Infant_Feces	NA	Vaginal	NA	NA	NA	FALSE	FALSE	NA	NA	NA	NA	NA	NA	NA	NA	NA	NA	NA	NA	NA	NA	NA	NA	NA
G64526	G64526	Feces	E008241	Male	Finland	570	19	NA	NA	NA	19_to_21months	Infant	Complementary_Foods	Vatanen_2016	Infant_Feces	NA	Vaginal	NA	NA	NA	FALSE	FALSE	NA	NA	NA	NA	NA	NA	NA	NA	NA	NA	NA	NA	NA	NA	NA	NA	NA
G64535	G64535	Feces	E019349	Male	Finland	343	11.4	NA	NA	NA	10_to_12months	Infant	Complementary_Foods	Vatanen_2016	Infant_Feces	NA	Vaginal	NA	NA	NA	FALSE	FALSE	NA	NA	NA	NA	NA	NA	NA	NA	NA	NA	NA	NA	NA	NA	NA	NA	NA
G64536	G64536	Feces	E020808	Female	Finland	242	8.1	NA	NA	NA	7_to_9months	Infant	Complementary_Foods	Vatanen_2016	Infant_Feces	NA	Vaginal	NA	NA	NA	FALSE	FALSE	NA	NA	NA	NA	NA	NA	NA	NA	NA	NA	NA	NA	NA	NA	NA	NA	NA
G64537	G64537	Feces	E019187	Female	Finland	333	11.1	NA	NA	NA	10_to_12months	Infant	Complementary_Foods	Vatanen_2016	Infant_Feces	NA	Vaginal	NA	NA	NA	FALSE	FALSE	NA	NA	NA	NA	NA	NA	NA	NA	NA	NA	NA	NA	NA	NA	NA	NA	NA
G64538	G64538	Feces	E019793	Male	Finland	344	11.5	NA	NA	NA	10_to_12months	Infant	Complementary_Foods	Vatanen_2016	Infant_Feces	NA	Vaginal	NA	NA	NA	FALSE	FALSE	NA	NA	NA	NA	NA	NA	NA	NA	NA	NA	NA	NA	NA	NA	NA	NA	NA
G64539	G64539	Feces	E009676	Female	Finland	530	17.7	NA	NA	NA	16_to_18months	Infant	Complementary_Foods	Vatanen_2016	Infant_Feces	NA	Vaginal	NA	NA	NA	FALSE	FALSE	NA	NA	NA	NA	NA	NA	NA	NA	NA	NA	NA	NA	NA	NA	NA	NA	NA
G64540	G64540	Feces	E022083	Male	Finland	323	10.8	NA	NA	NA	10_to_12months	Infant	Complementary_Foods	Vatanen_2016	Infant_Feces	NA	Vaginal	NA	NA	NA	FALSE	FALSE	NA	NA	NA	NA	NA	NA	NA	NA	NA	NA	NA	NA	NA	NA	NA	NA	NA
G64541	G64541	Feces	E023839	Female	Finland	270	9	NA	NA	NA	7_to_9months	Infant	Complementary_Foods	Vatanen_2016	Infant_Feces	NA	Vaginal	NA	NA	NA	FALSE	FALSE	NA	NA	NA	NA	NA	NA	NA	NA	NA	NA	NA	NA	NA	NA	NA	NA	NA
G64551	G64551	Feces	E002338	Female	Finland	730	24.3	NA	NA	NA	22_to_24months	Infant	Complementary_Foods	Vatanen_2016	Infant_Feces	NA	Vaginal	NA	NA	NA	FALSE	FALSE	NA	NA	NA	NA	NA	NA	NA	NA	NA	NA	NA	NA	NA	NA	NA	NA	NA
G64564	G64564	Feces	E016444	Male	Finland	703	23.4	NA	NA	NA	22_to_24months	Infant	Complementary_Foods	Vatanen_2016	Infant_Feces	NA	Vaginal	NA	NA	NA	FALSE	FALSE	NA	NA	NA	NA	NA	NA	NA	NA	NA	NA	NA	NA	NA	NA	NA	NA	NA
G64591	G64591	Feces	E002681	Female	Finland	614	20.5	NA	NA	NA	19_to_21months	Infant	Complementary_Foods	Vatanen_2016	Infant_Feces	NA	Vaginal	NA	NA	NA	FALSE	FALSE	NA	NA	NA	NA	NA	NA	NA	NA	NA	NA	NA	NA	NA	NA	NA	NA	NA
G64736	G64736	Feces	E004071	Female	Finland	701	23.4	NA	NA	NA	22_to_24months	Infant	Complementary_Foods	Vatanen_2016	Infant_Feces	NA	Caesarean	NA	NA	NA	FALSE	FALSE	NA	NA	NA	NA	NA	NA	NA	NA	NA	NA	NA	NA	NA	NA	NA	NA	NA
G64737	G64737	Feces	E030933	Female	Finland	316	10.5	NA	NA	NA	10_to_12months	Infant	Complementary_Foods	Vatanen_2016	Infant_Feces	NA	Vaginal	NA	NA	NA	FALSE	FALSE	NA	NA	NA	NA	NA	NA	NA	NA	NA	NA	NA	NA	NA	NA	NA	NA	NA
G64740	G64740	Feces	E015378	Female	Finland	525	17.5	NA	NA	NA	16_to_18months	Infant	Complementary_Foods	Vatanen_2016	Infant_Feces	NA	Vaginal	NA	NA	NA	FALSE	FALSE	NA	NA	NA	NA	NA	NA	NA	NA	NA	NA	NA	NA	NA	NA	NA	NA	NA
G64741	G64741	Feces	E029310	Male	Finland	236	7.9	NA	NA	NA	7_to_9months	Infant	Complementary_Foods	Vatanen_2016	Infant_Feces	NA	Vaginal	NA	NA	NA	FALSE	FALSE	NA	NA	NA	NA	NA	NA	NA	NA	NA	NA	NA	NA	NA	NA	NA	NA	NA
G64742	G64742	Feces	E016681	Male	Finland	493	16.4	NA	NA	NA	16_to_18months	Infant	Complementary_Foods	Vatanen_2016	Infant_Feces	NA	Vaginal	NA	NA	NA	FALSE	FALSE	NA	NA	NA	NA	NA	NA	NA	NA	NA	NA	NA	NA	NA	NA	NA	NA	NA
G64744	G64744	Feces	E024213	Male	Finland	146	4.9	NA	NA	NA	4_to_6months	Infant	Complementary_Foods	Vatanen_2016	Infant_Feces	NA	Caesarean	NA	NA	NA	FALSE	FALSE	NA	NA	NA	NA	NA	NA	NA	NA	NA	NA	NA	NA	NA	NA	NA	NA	NA
G64755	G64755	Feces	E024240	Female	Finland	589	19.6	NA	NA	NA	19_to_21months	Infant	Complementary_Foods	Vatanen_2016	Infant_Feces	NA	Vaginal	NA	NA	NA	FALSE	FALSE	NA	NA	NA	NA	NA	NA	NA	NA	NA	NA	NA	NA	NA	NA	NA	NA	NA
G64756	G64756	Feces	E024240	Female	Finland	667	22.2	NA	NA	NA	22_to_24months	Infant	Complementary_Foods	Vatanen_2016	Infant_Feces	NA	Vaginal	NA	NA	NA	FALSE	FALSE	NA	NA	NA	NA	NA	NA	NA	NA	NA	NA	NA	NA	NA	NA	NA	NA	NA
G64757	G64757	Feces	E025912	Female	Finland	670	22.3	NA	NA	NA	22_to_24months	Infant	Complementary_Foods	Vatanen_2016	Infant_Feces	NA	Vaginal	NA	NA	NA	FALSE	FALSE	NA	NA	NA	NA	NA	NA	NA	NA	NA	NA	NA	NA	NA	NA	NA	NA	NA
G64767	G64767	Feces	E024240	Female	Finland	124	4.1	NA	NA	NA	4_to_6months	Infant	Complementary_Foods	Vatanen_2016	Infant_Feces	NA	Vaginal	NA	NA	NA	FALSE	FALSE	NA	NA	NA	NA	NA	NA	NA	NA	NA	NA	NA	NA	NA	NA	NA	NA	NA
G64773	G64773	Feces	E025830	Male	Finland	156	5.2	NA	NA	NA	4_to_6months	Infant	Complementary_Foods	Vatanen_2016	Infant_Feces	NA	Vaginal	NA	NA	NA	FALSE	FALSE	NA	NA	NA	NA	NA	NA	NA	NA	NA	NA	NA	NA	NA	NA	NA	NA	NA
G64775	G64775	Feces	E003393	Female	Finland	568	18.9	NA	NA	NA	16_to_18months	Infant	Complementary_Foods	Vatanen_2016	Infant_Feces	NA	Vaginal	NA	NA	NA	FALSE	FALSE	NA	NA	NA	NA	NA	NA	NA	NA	NA	NA	NA	NA	NA	NA	NA	NA	NA
G64777	G64777	Feces	E017049	Male	Finland	297	9.9	NA	NA	NA	7_to_9months	Infant	Complementary_Foods	Vatanen_2016	Infant_Feces	NA	Vaginal	NA	NA	NA	FALSE	FALSE	NA	NA	NA	NA	NA	NA	NA	NA	NA	NA	NA	NA	NA	NA	NA	NA	NA
G64778	G64778	Feces	E016444	Male	Finland	301	10	NA	NA	NA	10_to_12months	Infant	Complementary_Foods	Vatanen_2016	Infant_Feces	NA	Vaginal	NA	NA	NA	FALSE	FALSE	NA	NA	NA	NA	NA	NA	NA	NA	NA	NA	NA	NA	NA	NA	NA	NA	NA
G64783	G64783	Feces	E006871	Female	Finland	408	13.6	NA	NA	NA	13_to_15months	Infant	Complementary_Foods	Vatanen_2016	Infant_Feces	NA	Vaginal	NA	NA	NA	FALSE	FALSE	NA	NA	NA	NA	NA	NA	NA	NA	NA	NA	NA	NA	NA	NA	NA	NA	NA
G64784	G64784	Feces	E017715	Male	Finland	337	11.2	NA	NA	NA	10_to_12months	Infant	Complementary_Foods	Vatanen_2016	Infant_Feces	NA	Vaginal	NA	NA	NA	FALSE	FALSE	NA	NA	NA	NA	NA	NA	NA	NA	NA	NA	NA	NA	NA	NA	NA	NA	NA
G64785	G64785	Feces	E009020	Female	Finland	489	16.3	NA	NA	NA	16_to_18months	Infant	Complementary_Foods	Vatanen_2016	Infant_Feces	NA	Vaginal	NA	NA	NA	FALSE	FALSE	NA	NA	NA	NA	NA	NA	NA	NA	NA	NA	NA	NA	NA	NA	NA	NA	NA
G64787	G64787	Feces	E002473	Female	Finland	848	28.3	NA	NA	NA	28_to_30months	Infant	Complementary_Foods	Vatanen_2016	Infant_Feces	NA	Vaginal	NA	NA	NA	FALSE	FALSE	NA	NA	NA	NA	NA	NA	NA	NA	NA	NA	NA	NA	NA	NA	NA	NA	NA
G64788	G64788	Feces	E004934	Female	Finland	855	28.5	NA	NA	NA	28_to_30months	Infant	Complementary_Foods	Vatanen_2016	Infant_Feces	NA	Vaginal	NA	NA	NA	FALSE	FALSE	NA	NA	NA	NA	NA	NA	NA	NA	NA	NA	NA	NA	NA	NA	NA	NA	NA
G64789	G64789	Feces	E025921	Female	Finland	583	19.4	NA	NA	NA	19_to_21months	Infant	Complementary_Foods	Vatanen_2016	Infant_Feces	NA	Caesarean	NA	NA	NA	FALSE	FALSE	NA	NA	NA	NA	NA	NA	NA	NA	NA	NA	NA	NA	NA	NA	NA	NA	NA
G64791	G64791	Feces	E017049	Male	Finland	481	16	NA	NA	NA	16_to_18months	Infant	Complementary_Foods	Vatanen_2016	Infant_Feces	NA	Vaginal	NA	NA	NA	FALSE	FALSE	NA	NA	NA	NA	NA	NA	NA	NA	NA	NA	NA	NA	NA	NA	NA	NA	NA
G64792	G64792	Feces	E017049	Male	Finland	390	13	NA	NA	NA	13_to_15months	Infant	Complementary_Foods	Vatanen_2016	Infant_Feces	NA	Vaginal	NA	NA	NA	FALSE	FALSE	NA	NA	NA	NA	NA	NA	NA	NA	NA	NA	NA	NA	NA	NA	NA	NA	NA
G64793	G64793	Feces	E032745	Male	Finland	276	9.2	NA	NA	NA	7_to_9months	Infant	Complementary_Foods	Vatanen_2016	Infant_Feces	NA	Vaginal	NA	NA	NA	FALSE	FALSE	NA	NA	NA	NA	NA	NA	NA	NA	NA	NA	NA	NA	NA	NA	NA	NA	NA
G64794	G64794	Feces	E032745	Male	Finland	213	7.1	NA	NA	NA	7_to_9months	Infant	Complementary_Foods	Vatanen_2016	Infant_Feces	NA	Vaginal	NA	NA	NA	FALSE	FALSE	NA	NA	NA	NA	NA	NA	NA	NA	NA	NA	NA	NA	NA	NA	NA	NA	NA
G64795	G64795	Feces	E007743	Male	Finland	668	22.3	NA	NA	NA	22_to_24months	Infant	Complementary_Foods	Vatanen_2016	Infant_Feces	NA	Vaginal	NA	NA	NA	FALSE	FALSE	NA	NA	NA	NA	NA	NA	NA	NA	NA	NA	NA	NA	NA	NA	NA	NA	NA
G64796	G64796	Feces	E007743	Male	Finland	583	19.4	NA	NA	NA	19_to_21months	Infant	Complementary_Foods	Vatanen_2016	Infant_Feces	NA	Vaginal	NA	NA	NA	FALSE	FALSE	NA	NA	NA	NA	NA	NA	NA	NA	NA	NA	NA	NA	NA	NA	NA	NA	NA
G64797	G64797	Feces	E008241	Male	Finland	711	23.7	NA	NA	NA	22_to_24months	Infant	Complementary_Foods	Vatanen_2016	Infant_Feces	NA	Vaginal	NA	NA	NA	FALSE	FALSE	NA	NA	NA	NA	NA	NA	NA	NA	NA	NA	NA	NA	NA	NA	NA	NA	NA
G64799	G64799	Feces	E018574	Female	Finland	403	13.4	NA	NA	NA	13_to_15months	Infant	Complementary_Foods	Vatanen_2016	Infant_Feces	NA	Vaginal	NA	NA	NA	FALSE	FALSE	NA	NA	NA	NA	NA	NA	NA	NA	NA	NA	NA	NA	NA	NA	NA	NA	NA
G64800	G64800	Feces	E031941	Male	Finland	308	10.3	NA	NA	NA	10_to_12months	Infant	Complementary_Foods	Vatanen_2016	Infant_Feces	NA	Vaginal	NA	NA	NA	FALSE	FALSE	NA	NA	NA	NA	NA	NA	NA	NA	NA	NA	NA	NA	NA	NA	NA	NA	NA
G64801	G64801	Feces	E031941	Male	Finland	214	7.1	NA	NA	NA	7_to_9months	Infant	Complementary_Foods	Vatanen_2016	Infant_Feces	NA	Vaginal	NA	NA	NA	FALSE	FALSE	NA	NA	NA	NA	NA	NA	NA	NA	NA	NA	NA	NA	NA	NA	NA	NA	NA
G64802	G64802	Feces	E019160	Male	Finland	482	16.1	NA	NA	NA	16_to_18months	Infant	Complementary_Foods	Vatanen_2016	Infant_Feces	NA	Vaginal	NA	NA	NA	FALSE	FALSE	NA	NA	NA	NA	NA	NA	NA	NA	NA	NA	NA	NA	NA	NA	NA	NA	NA
G64807	G64807	Feces	E034885	Female	Finland	491	16.4	NA	NA	NA	16_to_18months	Infant	Complementary_Foods	Vatanen_2016	Infant_Feces	NA	Vaginal	NA	NA	NA	FALSE	FALSE	NA	NA	NA	NA	NA	NA	NA	NA	NA	NA	NA	NA	NA	NA	NA	NA	NA
G64820	G64820	Feces	E022083	Male	Finland	507	16.9	NA	NA	NA	16_to_18months	Infant	Complementary_Foods	Vatanen_2016	Infant_Feces	NA	Vaginal	NA	NA	NA	FALSE	FALSE	NA	NA	NA	NA	NA	NA	NA	NA	NA	NA	NA	NA	NA	NA	NA	NA	NA
G66592	G66592	Feces	E033036	Male	Finland	1138	37.9	NA	NA	NA	3_to_12years	Child	Complementary_Foods	Vatanen_2016	Child_Feces	NA	Vaginal	NA	NA	NA	FALSE	FALSE	NA	NA	NA	NA	NA	NA	NA	NA	NA	NA	NA	NA	NA	NA	NA	NA	NA
G66593	G66593	Feces	E033036	Male	Finland	851	28.4	NA	NA	NA	28_to_30months	Infant	Complementary_Foods	Vatanen_2016	Infant_Feces	NA	Vaginal	NA	NA	NA	FALSE	FALSE	NA	NA	NA	NA	NA	NA	NA	NA	NA	NA	NA	NA	NA	NA	NA	NA	NA
G66625	G66625	Feces	E011183	Female	Finland	591	19.7	NA	NA	NA	19_to_21months	Infant	Complementary_Foods	Vatanen_2016	Infant_Feces	NA	Vaginal	NA	NA	NA	FALSE	FALSE	NA	NA	NA	NA	NA	NA	NA	NA	NA	NA	NA	NA	NA	NA	NA	NA	NA
G66626	G66626	Feces	E012115	Male	Finland	573	19.1	NA	NA	NA	19_to_21months	Infant	Complementary_Foods	Vatanen_2016	Infant_Feces	NA	Vaginal	NA	NA	NA	FALSE	FALSE	NA	NA	NA	NA	NA	NA	NA	NA	NA	NA	NA	NA	NA	NA	NA	NA	NA
G66627	G66627	Feces	E020682	Female	Finland	481	16	NA	NA	NA	16_to_18months	Infant	Complementary_Foods	Vatanen_2016	Infant_Feces	NA	Vaginal	NA	NA	NA	FALSE	FALSE	NA	NA	NA	NA	NA	NA	NA	NA	NA	NA	NA	NA	NA	NA	NA	NA	NA
G66628	G66628	Feces	E013394	Male	Finland	598	19.9	NA	NA	NA	19_to_21months	Infant	Complementary_Foods	Vatanen_2016	Infant_Feces	NA	Vaginal	NA	NA	NA	FALSE	FALSE	NA	NA	NA	NA	NA	NA	NA	NA	NA	NA	NA	NA	NA	NA	NA	NA	NA
G66630	G66630	Feces	E020682	Female	Finland	390	13	NA	NA	NA	13_to_15months	Infant	Complementary_Foods	Vatanen_2016	Infant_Feces	NA	Vaginal	NA	NA	NA	FALSE	FALSE	NA	NA	NA	NA	NA	NA	NA	NA	NA	NA	NA	NA	NA	NA	NA	NA	NA
G66631	G66631	Feces	E020682	Female	Finland	605	20.2	NA	NA	NA	19_to_21months	Infant	Complementary_Foods	Vatanen_2016	Infant_Feces	NA	Vaginal	NA	NA	NA	FALSE	FALSE	NA	NA	NA	NA	NA	NA	NA	NA	NA	NA	NA	NA	NA	NA	NA	NA	NA
G66632	G66632	Feces	E020682	Female	Finland	668	22.3	NA	NA	NA	22_to_24months	Infant	Complementary_Foods	Vatanen_2016	Infant_Feces	NA	Vaginal	NA	NA	NA	FALSE	FALSE	NA	NA	NA	NA	NA	NA	NA	NA	NA	NA	NA	NA	NA	NA	NA	NA	NA
G66633	G66633	Feces	E022960	Male	Finland	668	22.3	NA	NA	NA	22_to_24months	Infant	Complementary_Foods	Vatanen_2016	Infant_Feces	NA	Vaginal	NA	NA	NA	FALSE	FALSE	NA	NA	NA	NA	NA	NA	NA	NA	NA	NA	NA	NA	NA	NA	NA	NA	NA
G66635	G66635	Feces	E023705	Female	Finland	578	19.3	NA	NA	NA	19_to_21months	Infant	Complementary_Foods	Vatanen_2016	Infant_Feces	NA	Caesarean	NA	NA	NA	FALSE	FALSE	NA	NA	NA	NA	NA	NA	NA	NA	NA	NA	NA	NA	NA	NA	NA	NA	NA
G66636	G66636	Feces	E023705	Female	Finland	671	22.4	NA	NA	NA	22_to_24months	Infant	Complementary_Foods	Vatanen_2016	Infant_Feces	NA	Caesarean	NA	NA	NA	FALSE	FALSE	NA	NA	NA	NA	NA	NA	NA	NA	NA	NA	NA	NA	NA	NA	NA	NA	NA
G66677	G66677	Feces	E034885	Female	Finland	654	21.8	NA	NA	NA	19_to_21months	Infant	Complementary_Foods	Vatanen_2016	Infant_Feces	NA	Vaginal	NA	NA	NA	FALSE	FALSE	NA	NA	NA	NA	NA	NA	NA	NA	NA	NA	NA	NA	NA	NA	NA	NA	NA
G66678	G66678	Feces	E034885	Female	Finland	577	19.2	NA	NA	NA	19_to_21months	Infant	Complementary_Foods	Vatanen_2016	Infant_Feces	NA	Vaginal	NA	NA	NA	FALSE	FALSE	NA	NA	NA	NA	NA	NA	NA	NA	NA	NA	NA	NA	NA	NA	NA	NA	NA
G66681	G66681	Feces	E031941	Male	Finland	591	19.7	NA	NA	NA	19_to_21months	Infant	Complementary_Foods	Vatanen_2016	Infant_Feces	NA	Vaginal	NA	NA	NA	FALSE	FALSE	NA	NA	NA	NA	NA	NA	NA	NA	NA	NA	NA	NA	NA	NA	NA	NA	NA
G66684	G66684	Feces	E033156	Male	Finland	692	23.1	NA	NA	NA	22_to_24months	Infant	Complementary_Foods	Vatanen_2016	Infant_Feces	NA	Vaginal	NA	NA	NA	FALSE	FALSE	NA	NA	NA	NA	NA	NA	NA	NA	NA	NA	NA	NA	NA	NA	NA	NA	NA
G66686	G66686	Feces	E025830	Male	Finland	321	10.7	NA	NA	NA	10_to_12months	Infant	Complementary_Foods	Vatanen_2016	Infant_Feces	NA	Vaginal	NA	NA	NA	FALSE	FALSE	NA	NA	NA	NA	NA	NA	NA	NA	NA	NA	NA	NA	NA	NA	NA	NA	NA
G66709	G66709	Feces	E011183	Female	Finland	856	28.5	NA	NA	NA	28_to_30months	Infant	Complementary_Foods	Vatanen_2016	Infant_Feces	NA	Vaginal	NA	NA	NA	FALSE	FALSE	NA	NA	NA	NA	NA	NA	NA	NA	NA	NA	NA	NA	NA	NA	NA	NA	NA
G66710	G66710	Feces	E011183	Female	Finland	1066	35.5	NA	NA	NA	34_to_36months	Infant	Complementary_Foods	Vatanen_2016	Infant_Feces	NA	Vaginal	NA	NA	NA	FALSE	FALSE	NA	NA	NA	NA	NA	NA	NA	NA	NA	NA	NA	NA	NA	NA	NA	NA	NA
G66712	G66712	Feces	E012115	Male	Finland	850	28.3	NA	NA	NA	28_to_30months	Infant	Complementary_Foods	Vatanen_2016	Infant_Feces	NA	Vaginal	NA	NA	NA	FALSE	FALSE	NA	NA	NA	NA	NA	NA	NA	NA	NA	NA	NA	NA	NA	NA	NA	NA	NA
G66713	G66713	Feces	E012115	Male	Finland	1120	37.3	NA	NA	NA	3_to_12years	Child	Complementary_Foods	Vatanen_2016	Child_Feces	NA	Vaginal	NA	NA	NA	FALSE	FALSE	NA	NA	NA	NA	NA	NA	NA	NA	NA	NA	NA	NA	NA	NA	NA	NA	NA
G66714	G66714	Feces	E020682	Female	Finland	1082	36.1	NA	NA	NA	34_to_36months	Infant	Complementary_Foods	Vatanen_2016	Infant_Feces	NA	Vaginal	NA	NA	NA	FALSE	FALSE	NA	NA	NA	NA	NA	NA	NA	NA	NA	NA	NA	NA	NA	NA	NA	NA	NA
G66715	G66715	Feces	E020682	Female	Finland	854	28.5	NA	NA	NA	28_to_30months	Infant	Complementary_Foods	Vatanen_2016	Infant_Feces	NA	Vaginal	NA	NA	NA	FALSE	FALSE	NA	NA	NA	NA	NA	NA	NA	NA	NA	NA	NA	NA	NA	NA	NA	NA	NA
G66719	G66719	Feces	E012124	Male	Finland	51	1.7	NA	NA	NA	1_to_3months	Infant	Complementary_Foods	Vatanen_2016	Infant_Feces	NA	Vaginal	NA	NA	NA	FALSE	FALSE	NA	NA	NA	NA	NA	NA	NA	NA	NA	NA	NA	NA	NA	NA	NA	NA	NA
G65342	G65342	Feces	E029310	Male	Finland	1117	37.2	NA	NA	NA	3_to_12years	Child	Complementary_Foods	Vatanen_2016	Child_Feces	NA	Vaginal	NA	NA	NA	FALSE	FALSE	NA	NA	NA	NA	NA	NA	NA	NA	NA	NA	NA	NA	NA	NA	NA	NA	NA
G65409	G65409	Feces	E023681	Female	Finland	409	13.6	NA	NA	NA	13_to_15months	Infant	Complementary_Foods	Vatanen_2016	Infant_Feces	NA	Vaginal	NA	NA	NA	FALSE	FALSE	NA	NA	NA	NA	NA	NA	NA	NA	NA	NA	NA	NA	NA	NA	NA	NA	NA
G65410	G65410	Feces	E023681	Female	Finland	495	16.5	NA	NA	NA	16_to_18months	Infant	Complementary_Foods	Vatanen_2016	Infant_Feces	NA	Vaginal	NA	NA	NA	FALSE	FALSE	NA	NA	NA	NA	NA	NA	NA	NA	NA	NA	NA	NA	NA	NA	NA	NA	NA
G65412	G65412	Feces	E023839	Female	Finland	551	18.4	NA	NA	NA	16_to_18months	Infant	Complementary_Foods	Vatanen_2016	Infant_Feces	NA	Vaginal	NA	NA	NA	FALSE	FALSE	NA	NA	NA	NA	NA	NA	NA	NA	NA	NA	NA	NA	NA	NA	NA	NA	NA
G65473	G65473	Feces	E033156	Male	Finland	440	14.7	NA	NA	NA	13_to_15months	Infant	Complementary_Foods	Vatanen_2016	Infant_Feces	NA	Vaginal	NA	NA	NA	FALSE	FALSE	NA	NA	NA	NA	NA	NA	NA	NA	NA	NA	NA	NA	NA	NA	NA	NA	NA
G65474	G65474	Feces	E019793	Male	Finland	670	22.3	NA	NA	NA	22_to_24months	Infant	Complementary_Foods	Vatanen_2016	Infant_Feces	NA	Vaginal	NA	NA	NA	FALSE	FALSE	NA	NA	NA	NA	NA	NA	NA	NA	NA	NA	NA	NA	NA	NA	NA	NA	NA
G65475	G65475	Feces	E019793	Male	Finland	611	20.4	NA	NA	NA	19_to_21months	Infant	Complementary_Foods	Vatanen_2016	Infant_Feces	NA	Vaginal	NA	NA	NA	FALSE	FALSE	NA	NA	NA	NA	NA	NA	NA	NA	NA	NA	NA	NA	NA	NA	NA	NA	NA
G65476	G65476	Feces	E034324	Female	Finland	477	15.9	NA	NA	NA	13_to_15months	Infant	Complementary_Foods	Vatanen_2016	Infant_Feces	NA	Vaginal	NA	NA	NA	FALSE	FALSE	NA	NA	NA	NA	NA	NA	NA	NA	NA	NA	NA	NA	NA	NA	NA	NA	NA
G65478	G65478	Feces	E022083	Male	Finland	613	20.4	NA	NA	NA	19_to_21months	Infant	Complementary_Foods	Vatanen_2016	Infant_Feces	NA	Vaginal	NA	NA	NA	FALSE	FALSE	NA	NA	NA	NA	NA	NA	NA	NA	NA	NA	NA	NA	NA	NA	NA	NA	NA
G65479	G65479	Feces	E022083	Male	Finland	654	21.8	NA	NA	NA	19_to_21months	Infant	Complementary_Foods	Vatanen_2016	Infant_Feces	NA	Vaginal	NA	NA	NA	FALSE	FALSE	NA	NA	NA	NA	NA	NA	NA	NA	NA	NA	NA	NA	NA	NA	NA	NA	NA
G65480	G65480	Feces	E019187	Female	Finland	668	22.3	NA	NA	NA	22_to_24months	Infant	Complementary_Foods	Vatanen_2016	Infant_Feces	NA	Vaginal	NA	NA	NA	FALSE	FALSE	NA	NA	NA	NA	NA	NA	NA	NA	NA	NA	NA	NA	NA	NA	NA	NA	NA
G65481	G65481	Feces	E019187	Female	Finland	575	19.2	NA	NA	NA	19_to_21months	Infant	Complementary_Foods	Vatanen_2016	Infant_Feces	NA	Vaginal	NA	NA	NA	FALSE	FALSE	NA	NA	NA	NA	NA	NA	NA	NA	NA	NA	NA	NA	NA	NA	NA	NA	NA
G65513	G65513	Feces	E015991	Female	Finland	573	19.1	NA	NA	NA	19_to_21months	Infant	Complementary_Foods	Vatanen_2016	Infant_Feces	NA	Vaginal	NA	NA	NA	FALSE	FALSE	NA	NA	NA	NA	NA	NA	NA	NA	NA	NA	NA	NA	NA	NA	NA	NA	NA
G65514	G65514	Feces	E015991	Female	Finland	669	22.3	NA	NA	NA	22_to_24months	Infant	Complementary_Foods	Vatanen_2016	Infant_Feces	NA	Vaginal	NA	NA	NA	FALSE	FALSE	NA	NA	NA	NA	NA	NA	NA	NA	NA	NA	NA	NA	NA	NA	NA	NA	NA
G63229	G63229	Feces	E012124	Male	Finland	569	19	NA	NA	NA	19_to_21months	Infant	Complementary_Foods	Vatanen_2016	Infant_Feces	NA	Vaginal	NA	NA	NA	FALSE	FALSE	NA	NA	NA	NA	NA	NA	NA	NA	NA	NA	NA	NA	NA	NA	NA	NA	NA
G63230	G63230	Feces	E012124	Male	Finland	858	28.6	NA	NA	NA	28_to_30months	Infant	Complementary_Foods	Vatanen_2016	Infant_Feces	NA	Vaginal	NA	NA	NA	FALSE	FALSE	NA	NA	NA	NA	NA	NA	NA	NA	NA	NA	NA	NA	NA	NA	NA	NA	NA
G63231	G63231	Feces	E012124	Male	Finland	1084	36.1	NA	NA	NA	34_to_36months	Infant	Complementary_Foods	Vatanen_2016	Infant_Feces	NA	Vaginal	NA	NA	NA	FALSE	FALSE	NA	NA	NA	NA	NA	NA	NA	NA	NA	NA	NA	NA	NA	NA	NA	NA	NA
G63240	G63240	Feces	E033156	Male	Finland	1105	36.8	NA	NA	NA	34_to_36months	Infant	Complementary_Foods	Vatanen_2016	Infant_Feces	NA	Vaginal	NA	NA	NA	FALSE	FALSE	NA	NA	NA	NA	NA	NA	NA	NA	NA	NA	NA	NA	NA	NA	NA	NA	NA
G63266	G63266	Feces	E034885	Female	Finland	1114	37.1	NA	NA	NA	3_to_12years	Child	Complementary_Foods	Vatanen_2016	Child_Feces	NA	Vaginal	NA	NA	NA	FALSE	FALSE	NA	NA	NA	NA	NA	NA	NA	NA	NA	NA	NA	NA	NA	NA	NA	NA	NA
G63273	G63273	Feces	E002825	Male	Finland	531	17.7	NA	NA	NA	16_to_18months	Infant	Complementary_Foods	Vatanen_2016	Infant_Feces	NA	Vaginal	NA	NA	NA	FALSE	FALSE	NA	NA	NA	NA	NA	NA	NA	NA	NA	NA	NA	NA	NA	NA	NA	NA	NA
G63275	G63275	Feces	E023535	Male	Finland	100	3.3	NA	NA	NA	1_to_3months	Infant	Complementary_Foods	Vatanen_2016	Infant_Feces	NA	Vaginal	NA	NA	NA	FALSE	FALSE	NA	NA	NA	NA	NA	NA	NA	NA	NA	NA	NA	NA	NA	NA	NA	NA	NA
G63286	G63286	Feces	E004781	Female	Finland	182	6.1	NA	NA	NA	4_to_6months	Infant	Complementary_Foods	Vatanen_2016	Infant_Feces	NA	Vaginal	NA	NA	NA	FALSE	FALSE	NA	NA	NA	NA	NA	NA	NA	NA	NA	NA	NA	NA	NA	NA	NA	NA	NA
G63287	G63287	Feces	E018421	Male	Finland	38	1.3	NA	NA	NA	1_to_3months	Infant	Exclusively_Breastfed	Vatanen_2016	Infant_Feces	NA	Vaginal	NA	NA	NA	FALSE	FALSE	NA	NA	NA	NA	NA	NA	NA	NA	NA	NA	NA	NA	NA	NA	NA	NA	NA
G63289	G63289	Feces	E009667	Female	Finland	51	1.7	NA	NA	NA	1_to_3months	Infant	Complementary_Foods	Vatanen_2016	Infant_Feces	NA	Vaginal	NA	NA	NA	FALSE	FALSE	NA	NA	NA	NA	NA	NA	NA	NA	NA	NA	NA	NA	NA	NA	NA	NA	NA
G63293	G63293	Feces	E012393	Male	Finland	328	10.9	NA	NA	NA	10_to_12months	Infant	Complementary_Foods	Vatanen_2016	Infant_Feces	NA	Vaginal	NA	NA	NA	FALSE	FALSE	NA	NA	NA	NA	NA	NA	NA	NA	NA	NA	NA	NA	NA	NA	NA	NA	NA
G63297	G63297	Feces	E020441	Female	Finland	122	4.1	NA	NA	NA	4_to_6months	Infant	Complementary_Foods	Vatanen_2016	Infant_Feces	NA	Vaginal	NA	NA	NA	FALSE	FALSE	NA	NA	NA	NA	NA	NA	NA	NA	NA	NA	NA	NA	NA	NA	NA	NA	NA
G63323	G63323	Feces	E016444	Male	Finland	400	13.3	NA	NA	NA	13_to_15months	Infant	Complementary_Foods	Vatanen_2016	Infant_Feces	NA	Vaginal	NA	NA	NA	FALSE	FALSE	NA	NA	NA	NA	NA	NA	NA	NA	NA	NA	NA	NA	NA	NA	NA	NA	NA
G63324	G63324	Feces	E007303	Male	Finland	649	21.6	NA	NA	NA	19_to_21months	Infant	Complementary_Foods	Vatanen_2016	Infant_Feces	NA	Vaginal	NA	NA	NA	FALSE	FALSE	NA	NA	NA	NA	NA	NA	NA	NA	NA	NA	NA	NA	NA	NA	NA	NA	NA
G63325	G63325	Feces	E007303	Male	Finland	588	19.6	NA	NA	NA	19_to_21months	Infant	Complementary_Foods	Vatanen_2016	Infant_Feces	NA	Vaginal	NA	NA	NA	FALSE	FALSE	NA	NA	NA	NA	NA	NA	NA	NA	NA	NA	NA	NA	NA	NA	NA	NA	NA
G63326	G63326	Feces	E006871	Female	Finland	654	21.8	NA	NA	NA	19_to_21months	Infant	Complementary_Foods	Vatanen_2016	Infant_Feces	NA	Vaginal	NA	NA	NA	FALSE	FALSE	NA	NA	NA	NA	NA	NA	NA	NA	NA	NA	NA	NA	NA	NA	NA	NA	NA
G63327	G63327	Feces	E030828	Male	Finland	304	10.1	NA	NA	NA	10_to_12months	Infant	Complementary_Foods	Vatanen_2016	Infant_Feces	NA	Vaginal	NA	NA	NA	FALSE	FALSE	NA	NA	NA	NA	NA	NA	NA	NA	NA	NA	NA	NA	NA	NA	NA	NA	NA
G63328	G63328	Feces	E030828	Male	Finland	212	7.1	NA	NA	NA	7_to_9months	Infant	Complementary_Foods	Vatanen_2016	Infant_Feces	NA	Vaginal	NA	NA	NA	FALSE	FALSE	NA	NA	NA	NA	NA	NA	NA	NA	NA	NA	NA	NA	NA	NA	NA	NA	NA
G63329	G63329	Feces	E016870	Female	Finland	546	18.2	NA	NA	NA	16_to_18months	Infant	Complementary_Foods	Vatanen_2016	Infant_Feces	NA	Vaginal	NA	NA	NA	FALSE	FALSE	NA	NA	NA	NA	NA	NA	NA	NA	NA	NA	NA	NA	NA	NA	NA	NA	NA
G63330	G63330	Feces	E016870	Female	Finland	476	15.9	NA	NA	NA	13_to_15months	Infant	Complementary_Foods	Vatanen_2016	Infant_Feces	NA	Vaginal	NA	NA	NA	FALSE	FALSE	NA	NA	NA	NA	NA	NA	NA	NA	NA	NA	NA	NA	NA	NA	NA	NA	NA
G63331	G63331	Feces	E016870	Female	Finland	431	14.4	NA	NA	NA	13_to_15months	Infant	Complementary_Foods	Vatanen_2016	Infant_Feces	NA	Vaginal	NA	NA	NA	FALSE	FALSE	NA	NA	NA	NA	NA	NA	NA	NA	NA	NA	NA	NA	NA	NA	NA	NA	NA
G63339	G63339	Feces	E019793	Male	Finland	891	29.7	NA	NA	NA	28_to_30months	Infant	Complementary_Foods	Vatanen_2016	Infant_Feces	NA	Vaginal	NA	NA	NA	FALSE	FALSE	NA	NA	NA	NA	NA	NA	NA	NA	NA	NA	NA	NA	NA	NA	NA	NA	NA
G63340	G63340	Feces	E016444	Male	Finland	1075	35.8	NA	NA	NA	34_to_36months	Infant	Complementary_Foods	Vatanen_2016	Infant_Feces	NA	Vaginal	NA	NA	NA	FALSE	FALSE	NA	NA	NA	NA	NA	NA	NA	NA	NA	NA	NA	NA	NA	NA	NA	NA	NA
G63355	G63355	Feces	E019160	Male	Finland	392	13.1	NA	NA	NA	13_to_15months	Infant	Complementary_Foods	Vatanen_2016	Infant_Feces	NA	Vaginal	NA	NA	NA	FALSE	FALSE	NA	NA	NA	NA	NA	NA	NA	NA	NA	NA	NA	NA	NA	NA	NA	NA	NA
G63356	G63356	Feces	E008437	Female	Finland	669	22.3	NA	NA	NA	22_to_24months	Infant	Complementary_Foods	Vatanen_2016	Infant_Feces	NA	Vaginal	NA	NA	NA	FALSE	FALSE	NA	NA	NA	NA	NA	NA	NA	NA	NA	NA	NA	NA	NA	NA	NA	NA	NA
G63358	G63358	Feces	E008643	Female	Finland	676	22.5	NA	NA	NA	22_to_24months	Infant	Complementary_Foods	Vatanen_2016	Infant_Feces	NA	Vaginal	NA	NA	NA	FALSE	FALSE	NA	NA	NA	NA	NA	NA	NA	NA	NA	NA	NA	NA	NA	NA	NA	NA	NA
G63359	G63359	Feces	E008643	Female	Finland	587	19.6	NA	NA	NA	19_to_21months	Infant	Complementary_Foods	Vatanen_2016	Infant_Feces	NA	Vaginal	NA	NA	NA	FALSE	FALSE	NA	NA	NA	NA	NA	NA	NA	NA	NA	NA	NA	NA	NA	NA	NA	NA	NA
G63360	G63360	Feces	E011459	Male	Finland	670	22.3	NA	NA	NA	22_to_24months	Infant	Complementary_Foods	Vatanen_2016	Infant_Feces	NA	Vaginal	NA	NA	NA	FALSE	FALSE	NA	NA	NA	NA	NA	NA	NA	NA	NA	NA	NA	NA	NA	NA	NA	NA	NA
G63361	G63361	Feces	E011459	Male	Finland	556	18.5	NA	NA	NA	16_to_18months	Infant	Complementary_Foods	Vatanen_2016	Infant_Feces	NA	Vaginal	NA	NA	NA	FALSE	FALSE	NA	NA	NA	NA	NA	NA	NA	NA	NA	NA	NA	NA	NA	NA	NA	NA	NA
G66041	G66041	Feces	E012678	Female	Finland	396	13.2	NA	NA	NA	13_to_15months	Infant	Complementary_Foods	Vatanen_2016	Infant_Feces	NA	Vaginal	NA	NA	NA	FALSE	FALSE	NA	NA	NA	NA	NA	NA	NA	NA	NA	NA	NA	NA	NA	NA	NA	NA	NA
G66043	G66043	Feces	E022960	Male	Finland	310	10.3	NA	NA	NA	10_to_12months	Infant	Complementary_Foods	Vatanen_2016	Infant_Feces	NA	Vaginal	NA	NA	NA	FALSE	FALSE	NA	NA	NA	NA	NA	NA	NA	NA	NA	NA	NA	NA	NA	NA	NA	NA	NA
G66044	G66044	Feces	E022960	Male	Finland	209	7	NA	NA	NA	7_to_9months	Infant	Complementary_Foods	Vatanen_2016	Infant_Feces	NA	Vaginal	NA	NA	NA	FALSE	FALSE	NA	NA	NA	NA	NA	NA	NA	NA	NA	NA	NA	NA	NA	NA	NA	NA	NA
G66045	G66045	Feces	E023705	Female	Finland	306	10.2	NA	NA	NA	10_to_12months	Infant	Complementary_Foods	Vatanen_2016	Infant_Feces	NA	Caesarean	NA	NA	NA	FALSE	FALSE	NA	NA	NA	NA	NA	NA	NA	NA	NA	NA	NA	NA	NA	NA	NA	NA	NA
G66046	G66046	Feces	E023705	Female	Finland	212	7.1	NA	NA	NA	7_to_9months	Infant	Complementary_Foods	Vatanen_2016	Infant_Feces	NA	Caesarean	NA	NA	NA	FALSE	FALSE	NA	NA	NA	NA	NA	NA	NA	NA	NA	NA	NA	NA	NA	NA	NA	NA	NA
G66047	G66047	Feces	E013394	Male	Finland	479	16	NA	NA	NA	16_to_18months	Infant	Complementary_Foods	Vatanen_2016	Infant_Feces	NA	Vaginal	NA	NA	NA	FALSE	FALSE	NA	NA	NA	NA	NA	NA	NA	NA	NA	NA	NA	NA	NA	NA	NA	NA	NA
G66048	G66048	Feces	E013394	Male	Finland	382	12.7	NA	NA	NA	10_to_12months	Infant	Complementary_Foods	Vatanen_2016	Infant_Feces	NA	Vaginal	NA	NA	NA	FALSE	FALSE	NA	NA	NA	NA	NA	NA	NA	NA	NA	NA	NA	NA	NA	NA	NA	NA	NA
G66049	G66049	Feces	E023705	Female	Finland	487	16.2	NA	NA	NA	16_to_18months	Infant	Complementary_Foods	Vatanen_2016	Infant_Feces	NA	Caesarean	NA	NA	NA	FALSE	FALSE	NA	NA	NA	NA	NA	NA	NA	NA	NA	NA	NA	NA	NA	NA	NA	NA	NA
G66050	G66050	Feces	E023705	Female	Finland	396	13.2	NA	NA	NA	13_to_15months	Infant	Complementary_Foods	Vatanen_2016	Infant_Feces	NA	Caesarean	NA	NA	NA	FALSE	FALSE	NA	NA	NA	NA	NA	NA	NA	NA	NA	NA	NA	NA	NA	NA	NA	NA	NA
G66051	G66051	Feces	E011183	Female	Finland	676	22.5	NA	NA	NA	22_to_24months	Infant	Complementary_Foods	Vatanen_2016	Infant_Feces	NA	Vaginal	NA	NA	NA	FALSE	FALSE	NA	NA	NA	NA	NA	NA	NA	NA	NA	NA	NA	NA	NA	NA	NA	NA	NA
G66054	G66054	Feces	E012115	Male	Finland	673	22.4	NA	NA	NA	22_to_24months	Infant	Complementary_Foods	Vatanen_2016	Infant_Feces	NA	Vaginal	NA	NA	NA	FALSE	FALSE	NA	NA	NA	NA	NA	NA	NA	NA	NA	NA	NA	NA	NA	NA	NA	NA	NA
G66062	G66062	Feces	E018421	Male	Finland	391	13	NA	NA	NA	13_to_15months	Infant	Complementary_Foods	Vatanen_2016	Infant_Feces	NA	Vaginal	NA	NA	NA	FALSE	FALSE	NA	NA	NA	NA	NA	NA	NA	NA	NA	NA	NA	NA	NA	NA	NA	NA	NA
G66064	G66064	Feces	E034885	Female	Finland	206	6.9	NA	NA	NA	4_to_6months	Infant	Complementary_Foods	Vatanen_2016	Infant_Feces	NA	Vaginal	NA	NA	NA	FALSE	FALSE	NA	NA	NA	NA	NA	NA	NA	NA	NA	NA	NA	NA	NA	NA	NA	NA	NA
G66732	G66732	Feces	E022960	Male	Finland	124	4.1	NA	NA	NA	4_to_6months	Infant	Complementary_Foods	Vatanen_2016	Infant_Feces	NA	Vaginal	NA	NA	NA	FALSE	FALSE	NA	NA	NA	NA	NA	NA	NA	NA	NA	NA	NA	NA	NA	NA	NA	NA	NA
G66733	G66733	Feces	E012115	Male	Finland	217	7.2	NA	NA	NA	7_to_9months	Infant	Complementary_Foods	Vatanen_2016	Infant_Feces	NA	Vaginal	NA	NA	NA	FALSE	FALSE	NA	NA	NA	NA	NA	NA	NA	NA	NA	NA	NA	NA	NA	NA	NA	NA	NA
G66735	G66735	Feces	E012115	Male	Finland	361	12	NA	NA	NA	10_to_12months	Infant	Complementary_Foods	Vatanen_2016	Infant_Feces	NA	Vaginal	NA	NA	NA	FALSE	FALSE	NA	NA	NA	NA	NA	NA	NA	NA	NA	NA	NA	NA	NA	NA	NA	NA	NA
G66736	G66736	Feces	E023705	Female	Finland	136	4.5	NA	NA	NA	4_to_6months	Infant	Complementary_Foods	Vatanen_2016	Infant_Feces	NA	Caesarean	NA	NA	NA	FALSE	FALSE	NA	NA	NA	NA	NA	NA	NA	NA	NA	NA	NA	NA	NA	NA	NA	NA	NA
G66737	G66737	Feces	E013394	Male	Finland	295	9.8	NA	NA	NA	7_to_9months	Infant	Complementary_Foods	Vatanen_2016	Infant_Feces	NA	Vaginal	NA	NA	NA	FALSE	FALSE	NA	NA	NA	NA	NA	NA	NA	NA	NA	NA	NA	NA	NA	NA	NA	NA	NA
G66740	G66740	Feces	E020682	Female	Finland	206	6.9	NA	NA	NA	4_to_6months	Infant	Complementary_Foods	Vatanen_2016	Infant_Feces	NA	Vaginal	NA	NA	NA	FALSE	FALSE	NA	NA	NA	NA	NA	NA	NA	NA	NA	NA	NA	NA	NA	NA	NA	NA	NA
G66741	G66741	Feces	E011183	Female	Finland	404	13.5	NA	NA	NA	13_to_15months	Infant	Complementary_Foods	Vatanen_2016	Infant_Feces	NA	Vaginal	NA	NA	NA	FALSE	FALSE	NA	NA	NA	NA	NA	NA	NA	NA	NA	NA	NA	NA	NA	NA	NA	NA	NA
G66742	G66742	Feces	E012115	Male	Finland	474	15.8	NA	NA	NA	13_to_15months	Infant	Complementary_Foods	Vatanen_2016	Infant_Feces	NA	Vaginal	NA	NA	NA	FALSE	FALSE	NA	NA	NA	NA	NA	NA	NA	NA	NA	NA	NA	NA	NA	NA	NA	NA	NA
G66743	G66743	Feces	E011183	Female	Finland	496	16.5	NA	NA	NA	16_to_18months	Infant	Complementary_Foods	Vatanen_2016	Infant_Feces	NA	Vaginal	NA	NA	NA	FALSE	FALSE	NA	NA	NA	NA	NA	NA	NA	NA	NA	NA	NA	NA	NA	NA	NA	NA	NA
G66747	G66747	Feces	E025671	Male	Finland	563	18.8	NA	NA	NA	16_to_18months	Infant	Complementary_Foods	Vatanen_2016	Infant_Feces	NA	Vaginal	NA	NA	NA	FALSE	FALSE	NA	NA	NA	NA	NA	NA	NA	NA	NA	NA	NA	NA	NA	NA	NA	NA	NA
G66749	G66749	Feces	E023681	Female	Finland	676	22.5	NA	NA	NA	22_to_24months	Infant	Complementary_Foods	Vatanen_2016	Infant_Feces	NA	Vaginal	NA	NA	NA	FALSE	FALSE	NA	NA	NA	NA	NA	NA	NA	NA	NA	NA	NA	NA	NA	NA	NA	NA	NA
G66774	G66774	Feces	E033036	Male	Finland	690	23	NA	NA	NA	22_to_24months	Infant	Complementary_Foods	Vatanen_2016	Infant_Feces	NA	Vaginal	NA	NA	NA	FALSE	FALSE	NA	NA	NA	NA	NA	NA	NA	NA	NA	NA	NA	NA	NA	NA	NA	NA	NA
G66775	G66775	Feces	E033036	Male	Finland	576	19.2	NA	NA	NA	19_to_21months	Infant	Complementary_Foods	Vatanen_2016	Infant_Feces	NA	Vaginal	NA	NA	NA	FALSE	FALSE	NA	NA	NA	NA	NA	NA	NA	NA	NA	NA	NA	NA	NA	NA	NA	NA	NA
G66777	G66777	Feces	E009676	Female	Finland	861	28.7	NA	NA	NA	28_to_30months	Infant	Complementary_Foods	Vatanen_2016	Infant_Feces	NA	Vaginal	NA	NA	NA	FALSE	FALSE	NA	NA	NA	NA	NA	NA	NA	NA	NA	NA	NA	NA	NA	NA	NA	NA	NA
G66778	G66778	Feces	E011459	Male	Finland	1079	36	NA	NA	NA	34_to_36months	Infant	Complementary_Foods	Vatanen_2016	Infant_Feces	NA	Vaginal	NA	NA	NA	FALSE	FALSE	NA	NA	NA	NA	NA	NA	NA	NA	NA	NA	NA	NA	NA	NA	NA	NA	NA
G67094	G67094	Feces	E012678	Female	Finland	536	17.9	NA	NA	NA	16_to_18months	Infant	Complementary_Foods	Vatanen_2016	Infant_Feces	NA	Vaginal	NA	NA	NA	FALSE	FALSE	NA	NA	NA	NA	NA	NA	NA	NA	NA	NA	NA	NA	NA	NA	NA	NA	NA
G67105	G67105	Feces	E023839	Female	Finland	421	14	NA	NA	NA	13_to_15months	Infant	Complementary_Foods	Vatanen_2016	Infant_Feces	NA	Vaginal	NA	NA	NA	FALSE	FALSE	NA	NA	NA	NA	NA	NA	NA	NA	NA	NA	NA	NA	NA	NA	NA	NA	NA
G67125	G67125	Feces	E012115	Male	Finland	73	2.4	NA	NA	NA	1_to_3months	Infant	Complementary_Foods	Vatanen_2016	Infant_Feces	NA	Vaginal	NA	NA	NA	FALSE	FALSE	NA	NA	NA	NA	NA	NA	NA	NA	NA	NA	NA	NA	NA	NA	NA	NA	NA
G67133	G67133	Feces	E034324	Female	Finland	134	4.5	NA	NA	NA	4_to_6months	Infant	Complementary_Foods	Vatanen_2016	Infant_Feces	NA	Vaginal	NA	NA	NA	FALSE	FALSE	NA	NA	NA	NA	NA	NA	NA	NA	NA	NA	NA	NA	NA	NA	NA	NA	NA
G67144	G67144	Feces	E034324	Female	Finland	295	9.8	NA	NA	NA	7_to_9months	Infant	Complementary_Foods	Vatanen_2016	Infant_Feces	NA	Vaginal	NA	NA	NA	FALSE	FALSE	NA	NA	NA	NA	NA	NA	NA	NA	NA	NA	NA	NA	NA	NA	NA	NA	NA
G67150	G67150	Feces	E005804	Male	Finland	856	28.5	NA	NA	NA	28_to_30months	Infant	Complementary_Foods	Vatanen_2016	Infant_Feces	NA	Vaginal	NA	NA	NA	FALSE	FALSE	NA	NA	NA	NA	NA	NA	NA	NA	NA	NA	NA	NA	NA	NA	NA	NA	NA
G67151	G67151	Feces	E029310	Male	Finland	579	19.3	NA	NA	NA	19_to_21months	Infant	Complementary_Foods	Vatanen_2016	Infant_Feces	NA	Vaginal	NA	NA	NA	FALSE	FALSE	NA	NA	NA	NA	NA	NA	NA	NA	NA	NA	NA	NA	NA	NA	NA	NA	NA
G67155	G67155	Feces	E029310	Male	Finland	673	22.4	NA	NA	NA	22_to_24months	Infant	Complementary_Foods	Vatanen_2016	Infant_Feces	NA	Vaginal	NA	NA	NA	FALSE	FALSE	NA	NA	NA	NA	NA	NA	NA	NA	NA	NA	NA	NA	NA	NA	NA	NA	NA
G67157	G67157	Feces	E016444	Male	Finland	856	28.5	NA	NA	NA	28_to_30months	Infant	Complementary_Foods	Vatanen_2016	Infant_Feces	NA	Vaginal	NA	NA	NA	FALSE	FALSE	NA	NA	NA	NA	NA	NA	NA	NA	NA	NA	NA	NA	NA	NA	NA	NA	NA
G67158	G67158	Feces	E017049	Male	Finland	846	28.2	NA	NA	NA	28_to_30months	Infant	Complementary_Foods	Vatanen_2016	Infant_Feces	NA	Vaginal	NA	NA	NA	FALSE	FALSE	NA	NA	NA	NA	NA	NA	NA	NA	NA	NA	NA	NA	NA	NA	NA	NA	NA
G67159	G67159	Feces	E006871	Female	Finland	1094	36.5	NA	NA	NA	34_to_36months	Infant	Complementary_Foods	Vatanen_2016	Infant_Feces	NA	Vaginal	NA	NA	NA	FALSE	FALSE	NA	NA	NA	NA	NA	NA	NA	NA	NA	NA	NA	NA	NA	NA	NA	NA	NA
G65923	G65923	Feces	E029796	Male	Finland	1094	36.5	NA	NA	NA	34_to_36months	Infant	Complementary_Foods	Vatanen_2016	Infant_Feces	NA	Vaginal	NA	NA	NA	FALSE	FALSE	NA	NA	NA	NA	NA	NA	NA	NA	NA	NA	NA	NA	NA	NA	NA	NA	NA
G65924	G65924	Feces	E029796	Male	Finland	849	28.3	NA	NA	NA	28_to_30months	Infant	Complementary_Foods	Vatanen_2016	Infant_Feces	NA	Vaginal	NA	NA	NA	FALSE	FALSE	NA	NA	NA	NA	NA	NA	NA	NA	NA	NA	NA	NA	NA	NA	NA	NA	NA
G64640	G64640	Feces	E012678	Female	Finland	46	1.5	NA	NA	NA	1_to_3months	Infant	Exclusively_Breastfed	Vatanen_2016	Infant_Feces	NA	Vaginal	NA	NA	NA	FALSE	FALSE	NA	NA	NA	NA	NA	NA	NA	NA	NA	NA	NA	NA	NA	NA	NA	NA	NA
G64642	G64642	Feces	E011183	Female	Finland	96	3.2	NA	NA	NA	1_to_3months	Infant	Complementary_Foods	Vatanen_2016	Infant_Feces	NA	Vaginal	NA	NA	NA	FALSE	FALSE	NA	NA	NA	NA	NA	NA	NA	NA	NA	NA	NA	NA	NA	NA	NA	NA	NA
G64643	G64643	Feces	E011183	Female	Finland	191	6.4	NA	NA	NA	4_to_6months	Infant	Complementary_Foods	Vatanen_2016	Infant_Feces	NA	Vaginal	NA	NA	NA	FALSE	FALSE	NA	NA	NA	NA	NA	NA	NA	NA	NA	NA	NA	NA	NA	NA	NA	NA	NA
G64644	G64644	Feces	E012115	Male	Finland	122	4.1	NA	NA	NA	4_to_6months	Infant	Complementary_Foods	Vatanen_2016	Infant_Feces	NA	Vaginal	NA	NA	NA	FALSE	FALSE	NA	NA	NA	NA	NA	NA	NA	NA	NA	NA	NA	NA	NA	NA	NA	NA	NA
G64645	G64645	Feces	E012678	Female	Finland	130	4.3	NA	NA	NA	4_to_6months	Infant	Exclusively_Breastfed	Vatanen_2016	Infant_Feces	NA	Vaginal	NA	NA	NA	FALSE	FALSE	NA	NA	NA	NA	NA	NA	NA	NA	NA	NA	NA	NA	NA	NA	NA	NA	NA
G64646	G64646	Feces	E020682	Female	Finland	49	1.6	NA	NA	NA	1_to_3months	Infant	Complementary_Foods	Vatanen_2016	Infant_Feces	NA	Vaginal	NA	NA	NA	FALSE	FALSE	NA	NA	NA	NA	NA	NA	NA	NA	NA	NA	NA	NA	NA	NA	NA	NA	NA
G64647	G64647	Feces	E013394	Male	Finland	103	3.4	NA	NA	NA	1_to_3months	Infant	Complementary_Foods	Vatanen_2016	Infant_Feces	NA	Vaginal	NA	NA	NA	FALSE	FALSE	NA	NA	NA	NA	NA	NA	NA	NA	NA	NA	NA	NA	NA	NA	NA	NA	NA
G64648	G64648	Feces	E022960	Male	Finland	43	1.4	NA	NA	NA	1_to_3months	Infant	Complementary_Foods	Vatanen_2016	Infant_Feces	NA	Vaginal	NA	NA	NA	FALSE	FALSE	NA	NA	NA	NA	NA	NA	NA	NA	NA	NA	NA	NA	NA	NA	NA	NA	NA
G64649	G64649	Feces	E023705	Female	Finland	39	1.3	NA	NA	NA	1_to_3months	Infant	Complementary_Foods	Vatanen_2016	Infant_Feces	NA	Caesarean	NA	NA	NA	FALSE	FALSE	NA	NA	NA	NA	NA	NA	NA	NA	NA	NA	NA	NA	NA	NA	NA	NA	NA
G64650	G64650	Feces	E020682	Female	Finland	113	3.8	NA	NA	NA	1_to_3months	Infant	Complementary_Foods	Vatanen_2016	Infant_Feces	NA	Vaginal	NA	NA	NA	FALSE	FALSE	NA	NA	NA	NA	NA	NA	NA	NA	NA	NA	NA	NA	NA	NA	NA	NA	NA
G64651	G64651	Feces	E011183	Female	Finland	279	9.3	NA	NA	NA	7_to_9months	Infant	Complementary_Foods	Vatanen_2016	Infant_Feces	NA	Vaginal	NA	NA	NA	FALSE	FALSE	NA	NA	NA	NA	NA	NA	NA	NA	NA	NA	NA	NA	NA	NA	NA	NA	NA
G64659	G64659	Feces	E016444	Male	Finland	583	19.4	NA	NA	NA	19_to_21months	Infant	Complementary_Foods	Vatanen_2016	Infant_Feces	NA	Vaginal	NA	NA	NA	FALSE	FALSE	NA	NA	NA	NA	NA	NA	NA	NA	NA	NA	NA	NA	NA	NA	NA	NA	NA
G64660	G64660	Feces	E015378	Female	Finland	662	22.1	NA	NA	NA	22_to_24months	Infant	Complementary_Foods	Vatanen_2016	Infant_Feces	NA	Vaginal	NA	NA	NA	FALSE	FALSE	NA	NA	NA	NA	NA	NA	NA	NA	NA	NA	NA	NA	NA	NA	NA	NA	NA
G64661	G64661	Feces	E029796	Male	Finland	513	17.1	NA	NA	NA	16_to_18months	Infant	Complementary_Foods	Vatanen_2016	Infant_Feces	NA	Vaginal	NA	NA	NA	FALSE	FALSE	NA	NA	NA	NA	NA	NA	NA	NA	NA	NA	NA	NA	NA	NA	NA	NA	NA
G64662	G64662	Feces	E029796	Male	Finland	396	13.2	NA	NA	NA	13_to_15months	Infant	Complementary_Foods	Vatanen_2016	Infant_Feces	NA	Vaginal	NA	NA	NA	FALSE	FALSE	NA	NA	NA	NA	NA	NA	NA	NA	NA	NA	NA	NA	NA	NA	NA	NA	NA
G64663	G64663	Feces	E016681	Male	Finland	660	22	NA	NA	NA	22_to_24months	Infant	Complementary_Foods	Vatanen_2016	Infant_Feces	NA	Vaginal	NA	NA	NA	FALSE	FALSE	NA	NA	NA	NA	NA	NA	NA	NA	NA	NA	NA	NA	NA	NA	NA	NA	NA
G64664	G64664	Feces	E016681	Male	Finland	565	18.8	NA	NA	NA	16_to_18months	Infant	Complementary_Foods	Vatanen_2016	Infant_Feces	NA	Vaginal	NA	NA	NA	FALSE	FALSE	NA	NA	NA	NA	NA	NA	NA	NA	NA	NA	NA	NA	NA	NA	NA	NA	NA
G64665	G64665	Feces	E017715	Male	Finland	671	22.4	NA	NA	NA	22_to_24months	Infant	Complementary_Foods	Vatanen_2016	Infant_Feces	NA	Vaginal	NA	NA	NA	FALSE	FALSE	NA	NA	NA	NA	NA	NA	NA	NA	NA	NA	NA	NA	NA	NA	NA	NA	NA
G64666	G64666	Feces	E017715	Male	Finland	578	19.3	NA	NA	NA	19_to_21months	Infant	Complementary_Foods	Vatanen_2016	Infant_Feces	NA	Vaginal	NA	NA	NA	FALSE	FALSE	NA	NA	NA	NA	NA	NA	NA	NA	NA	NA	NA	NA	NA	NA	NA	NA	NA
G64667	G64667	Feces	E031941	Male	Finland	497	16.6	NA	NA	NA	16_to_18months	Infant	Complementary_Foods	Vatanen_2016	Infant_Feces	NA	Vaginal	NA	NA	NA	FALSE	FALSE	NA	NA	NA	NA	NA	NA	NA	NA	NA	NA	NA	NA	NA	NA	NA	NA	NA
G64668	G64668	Feces	E031941	Male	Finland	398	13.3	NA	NA	NA	13_to_15months	Infant	Complementary_Foods	Vatanen_2016	Infant_Feces	NA	Vaginal	NA	NA	NA	FALSE	FALSE	NA	NA	NA	NA	NA	NA	NA	NA	NA	NA	NA	NA	NA	NA	NA	NA	NA
G64669	G64669	Feces	E011459	Male	Finland	857	28.6	NA	NA	NA	28_to_30months	Infant	Complementary_Foods	Vatanen_2016	Infant_Feces	NA	Vaginal	NA	NA	NA	FALSE	FALSE	NA	NA	NA	NA	NA	NA	NA	NA	NA	NA	NA	NA	NA	NA	NA	NA	NA
G64700	G64700	Feces	E012971	Male	Finland	673	22.4	NA	NA	NA	22_to_24months	Infant	Complementary_Foods	Vatanen_2016	Infant_Feces	NA	Vaginal	NA	NA	NA	FALSE	FALSE	NA	NA	NA	NA	NA	NA	NA	NA	NA	NA	NA	NA	NA	NA	NA	NA	NA
G64701	G64701	Feces	E012971	Male	Finland	583	19.4	NA	NA	NA	19_to_21months	Infant	Complementary_Foods	Vatanen_2016	Infant_Feces	NA	Vaginal	NA	NA	NA	FALSE	FALSE	NA	NA	NA	NA	NA	NA	NA	NA	NA	NA	NA	NA	NA	NA	NA	NA	NA
G64702	G64702	Feces	E012393	Male	Finland	661	22	NA	NA	NA	22_to_24months	Infant	Complementary_Foods	Vatanen_2016	Infant_Feces	NA	Vaginal	NA	NA	NA	FALSE	FALSE	NA	NA	NA	NA	NA	NA	NA	NA	NA	NA	NA	NA	NA	NA	NA	NA	NA
G66154	G66154	Feces	E023535	Male	Finland	821	27.4	NA	NA	NA	25_to_27months	Infant	Complementary_Foods	Vatanen_2016	Infant_Feces	NA	Vaginal	NA	NA	NA	FALSE	FALSE	NA	NA	NA	NA	NA	NA	NA	NA	NA	NA	NA	NA	NA	NA	NA	NA	NA
G66156	G66156	Feces	E023681	Female	Finland	1092	36.4	NA	NA	NA	34_to_36months	Infant	Complementary_Foods	Vatanen_2016	Infant_Feces	NA	Vaginal	NA	NA	NA	FALSE	FALSE	NA	NA	NA	NA	NA	NA	NA	NA	NA	NA	NA	NA	NA	NA	NA	NA	NA
G66157	G66157	Feces	E012971	Male	Finland	1096	36.5	NA	NA	NA	34_to_36months	Infant	Complementary_Foods	Vatanen_2016	Infant_Feces	NA	Vaginal	NA	NA	NA	FALSE	FALSE	NA	NA	NA	NA	NA	NA	NA	NA	NA	NA	NA	NA	NA	NA	NA	NA	NA
G66158	G66158	Feces	E019793	Male	Finland	1097	36.6	NA	NA	NA	34_to_36months	Infant	Complementary_Foods	Vatanen_2016	Infant_Feces	NA	Vaginal	NA	NA	NA	FALSE	FALSE	NA	NA	NA	NA	NA	NA	NA	NA	NA	NA	NA	NA	NA	NA	NA	NA	NA
G66160	G66160	Feces	E024240	Female	Finland	1067	35.6	NA	NA	NA	34_to_36months	Infant	Complementary_Foods	Vatanen_2016	Infant_Feces	NA	Vaginal	NA	NA	NA	FALSE	FALSE	NA	NA	NA	NA	NA	NA	NA	NA	NA	NA	NA	NA	NA	NA	NA	NA	NA
G66161	G66161	Feces	E020781	Male	Finland	589	19.6	NA	NA	NA	19_to_21months	Infant	Complementary_Foods	Vatanen_2016	Infant_Feces	NA	Vaginal	NA	NA	NA	FALSE	FALSE	NA	NA	NA	NA	NA	NA	NA	NA	NA	NA	NA	NA	NA	NA	NA	NA	NA
G66243	G66243	Feces	E012124	Male	Finland	297	9.9	NA	NA	NA	7_to_9months	Infant	Complementary_Foods	Vatanen_2016	Infant_Feces	NA	Vaginal	NA	NA	NA	FALSE	FALSE	NA	NA	NA	NA	NA	NA	NA	NA	NA	NA	NA	NA	NA	NA	NA	NA	NA
G66244	G66244	Feces	E012124	Male	Finland	204	6.8	NA	NA	NA	4_to_6months	Infant	Complementary_Foods	Vatanen_2016	Infant_Feces	NA	Vaginal	NA	NA	NA	FALSE	FALSE	NA	NA	NA	NA	NA	NA	NA	NA	NA	NA	NA	NA	NA	NA	NA	NA	NA
G66245	G66245	Feces	E012124	Male	Finland	386	12.9	NA	NA	NA	10_to_12months	Infant	Complementary_Foods	Vatanen_2016	Infant_Feces	NA	Vaginal	NA	NA	NA	FALSE	FALSE	NA	NA	NA	NA	NA	NA	NA	NA	NA	NA	NA	NA	NA	NA	NA	NA	NA
G66253	G66253	Feces	E002338	Female	Finland	1089	36.3	NA	NA	NA	34_to_36months	Infant	Complementary_Foods	Vatanen_2016	Infant_Feces	NA	Vaginal	NA	NA	NA	FALSE	FALSE	NA	NA	NA	NA	NA	NA	NA	NA	NA	NA	NA	NA	NA	NA	NA	NA	NA
G66259	G66259	Feces	E020781	Male	Finland	713	23.8	NA	NA	NA	22_to_24months	Infant	Complementary_Foods	Vatanen_2016	Infant_Feces	NA	Vaginal	NA	NA	NA	FALSE	FALSE	NA	NA	NA	NA	NA	NA	NA	NA	NA	NA	NA	NA	NA	NA	NA	NA	NA
G66270	G66270	Feces	E004781	Female	Finland	685	22.8	NA	NA	NA	22_to_24months	Infant	Complementary_Foods	Vatanen_2016	Infant_Feces	NA	Vaginal	NA	NA	NA	FALSE	FALSE	NA	NA	NA	NA	NA	NA	NA	NA	NA	NA	NA	NA	NA	NA	NA	NA	NA
G66271	G66271	Feces	E005804	Male	Finland	609	20.3	NA	NA	NA	19_to_21months	Infant	Complementary_Foods	Vatanen_2016	Infant_Feces	NA	Vaginal	NA	NA	NA	FALSE	FALSE	NA	NA	NA	NA	NA	NA	NA	NA	NA	NA	NA	NA	NA	NA	NA	NA	NA
G66300	G66300	Feces	E019187	Female	Finland	489	16.3	NA	NA	NA	16_to_18months	Infant	Complementary_Foods	Vatanen_2016	Infant_Feces	NA	Vaginal	NA	NA	NA	FALSE	FALSE	NA	NA	NA	NA	NA	NA	NA	NA	NA	NA	NA	NA	NA	NA	NA	NA	NA
G66301	G66301	Feces	E009020	Female	Finland	579	19.3	NA	NA	NA	19_to_21months	Infant	Complementary_Foods	Vatanen_2016	Infant_Feces	NA	Vaginal	NA	NA	NA	FALSE	FALSE	NA	NA	NA	NA	NA	NA	NA	NA	NA	NA	NA	NA	NA	NA	NA	NA	NA
G66303	G66303	Feces	E019793	Male	Finland	523	17.4	NA	NA	NA	16_to_18months	Infant	Complementary_Foods	Vatanen_2016	Infant_Feces	NA	Vaginal	NA	NA	NA	FALSE	FALSE	NA	NA	NA	NA	NA	NA	NA	NA	NA	NA	NA	NA	NA	NA	NA	NA	NA
G66304	G66304	Feces	E009676	Female	Finland	691	23	NA	NA	NA	22_to_24months	Infant	Complementary_Foods	Vatanen_2016	Infant_Feces	NA	Vaginal	NA	NA	NA	FALSE	FALSE	NA	NA	NA	NA	NA	NA	NA	NA	NA	NA	NA	NA	NA	NA	NA	NA	NA
G66305	G66305	Feces	E033156	Male	Finland	320	10.7	NA	NA	NA	10_to_12months	Infant	Complementary_Foods	Vatanen_2016	Infant_Feces	NA	Vaginal	NA	NA	NA	FALSE	FALSE	NA	NA	NA	NA	NA	NA	NA	NA	NA	NA	NA	NA	NA	NA	NA	NA	NA
G66306	G66306	Feces	E033156	Male	Finland	259	8.6	NA	NA	NA	7_to_9months	Infant	Complementary_Foods	Vatanen_2016	Infant_Feces	NA	Vaginal	NA	NA	NA	FALSE	FALSE	NA	NA	NA	NA	NA	NA	NA	NA	NA	NA	NA	NA	NA	NA	NA	NA	NA
G66307	G66307	Feces	E020781	Male	Finland	402	13.4	NA	NA	NA	13_to_15months	Infant	Complementary_Foods	Vatanen_2016	Infant_Feces	NA	Vaginal	NA	NA	NA	FALSE	FALSE	NA	NA	NA	NA	NA	NA	NA	NA	NA	NA	NA	NA	NA	NA	NA	NA	NA
G64821	G64821	Feces	E022083	Male	Finland	405	13.5	NA	NA	NA	13_to_15months	Infant	Complementary_Foods	Vatanen_2016	Infant_Feces	NA	Vaginal	NA	NA	NA	FALSE	FALSE	NA	NA	NA	NA	NA	NA	NA	NA	NA	NA	NA	NA	NA	NA	NA	NA	NA
G64822	G64822	Feces	E019349	Male	Finland	557	18.6	NA	NA	NA	16_to_18months	Infant	Complementary_Foods	Vatanen_2016	Infant_Feces	NA	Vaginal	NA	NA	NA	FALSE	FALSE	NA	NA	NA	NA	NA	NA	NA	NA	NA	NA	NA	NA	NA	NA	NA	NA	NA
G64823	G64823	Feces	E019187	Female	Finland	851	28.4	NA	NA	NA	28_to_30months	Infant	Complementary_Foods	Vatanen_2016	Infant_Feces	NA	Vaginal	NA	NA	NA	FALSE	FALSE	NA	NA	NA	NA	NA	NA	NA	NA	NA	NA	NA	NA	NA	NA	NA	NA	NA
G64824	G64824	Feces	E019187	Female	Finland	1096	36.5	NA	NA	NA	34_to_36months	Infant	Complementary_Foods	Vatanen_2016	Infant_Feces	NA	Vaginal	NA	NA	NA	FALSE	FALSE	NA	NA	NA	NA	NA	NA	NA	NA	NA	NA	NA	NA	NA	NA	NA	NA	NA
G64826	G64826	Feces	E019160	Male	Finland	852	28.4	NA	NA	NA	28_to_30months	Infant	Complementary_Foods	Vatanen_2016	Infant_Feces	NA	Vaginal	NA	NA	NA	FALSE	FALSE	NA	NA	NA	NA	NA	NA	NA	NA	NA	NA	NA	NA	NA	NA	NA	NA	NA
G64828	G64828	Feces	E018421	Male	Finland	845	28.2	NA	NA	NA	28_to_30months	Infant	Complementary_Foods	Vatanen_2016	Infant_Feces	NA	Vaginal	NA	NA	NA	FALSE	FALSE	NA	NA	NA	NA	NA	NA	NA	NA	NA	NA	NA	NA	NA	NA	NA	NA	NA
G64829	G64829	Feces	E017715	Male	Finland	1101	36.7	NA	NA	NA	34_to_36months	Infant	Complementary_Foods	Vatanen_2016	Infant_Feces	NA	Vaginal	NA	NA	NA	FALSE	FALSE	NA	NA	NA	NA	NA	NA	NA	NA	NA	NA	NA	NA	NA	NA	NA	NA	NA
G64834	G64834	Feces	E017049	Male	Finland	665	22.2	NA	NA	NA	22_to_24months	Infant	Complementary_Foods	Vatanen_2016	Infant_Feces	NA	Vaginal	NA	NA	NA	FALSE	FALSE	NA	NA	NA	NA	NA	NA	NA	NA	NA	NA	NA	NA	NA	NA	NA	NA	NA
G64835	G64835	Feces	E017049	Male	Finland	580	19.3	NA	NA	NA	19_to_21months	Infant	Complementary_Foods	Vatanen_2016	Infant_Feces	NA	Vaginal	NA	NA	NA	FALSE	FALSE	NA	NA	NA	NA	NA	NA	NA	NA	NA	NA	NA	NA	NA	NA	NA	NA	NA
G64836	G64836	Feces	E015208	Male	Finland	681	22.7	NA	NA	NA	22_to_24months	Infant	Complementary_Foods	Vatanen_2016	Infant_Feces	NA	Vaginal	NA	NA	NA	FALSE	FALSE	NA	NA	NA	NA	NA	NA	NA	NA	NA	NA	NA	NA	NA	NA	NA	NA	NA
G64837	G64837	Feces	E015208	Male	Finland	591	19.7	NA	NA	NA	19_to_21months	Infant	Complementary_Foods	Vatanen_2016	Infant_Feces	NA	Vaginal	NA	NA	NA	FALSE	FALSE	NA	NA	NA	NA	NA	NA	NA	NA	NA	NA	NA	NA	NA	NA	NA	NA	NA
G64838	G64838	Feces	E030933	Female	Finland	424	14.1	NA	NA	NA	13_to_15months	Infant	Complementary_Foods	Vatanen_2016	Infant_Feces	NA	Vaginal	NA	NA	NA	FALSE	FALSE	NA	NA	NA	NA	NA	NA	NA	NA	NA	NA	NA	NA	NA	NA	NA	NA	NA
G64839	G64839	Feces	E029310	Male	Finland	384	12.8	NA	NA	NA	10_to_12months	Infant	Complementary_Foods	Vatanen_2016	Infant_Feces	NA	Vaginal	NA	NA	NA	FALSE	FALSE	NA	NA	NA	NA	NA	NA	NA	NA	NA	NA	NA	NA	NA	NA	NA	NA	NA
G64840	G64840	Feces	E030933	Female	Finland	488	16.3	NA	NA	NA	16_to_18months	Infant	Complementary_Foods	Vatanen_2016	Infant_Feces	NA	Vaginal	NA	NA	NA	FALSE	FALSE	NA	NA	NA	NA	NA	NA	NA	NA	NA	NA	NA	NA	NA	NA	NA	NA	NA
G64841	G64841	Feces	E029310	Male	Finland	486	16.2	NA	NA	NA	16_to_18months	Infant	Complementary_Foods	Vatanen_2016	Infant_Feces	NA	Vaginal	NA	NA	NA	FALSE	FALSE	NA	NA	NA	NA	NA	NA	NA	NA	NA	NA	NA	NA	NA	NA	NA	NA	NA
G64842	G64842	Feces	E025921	Female	Finland	493	16.4	NA	NA	NA	16_to_18months	Infant	Complementary_Foods	Vatanen_2016	Infant_Feces	NA	Caesarean	NA	NA	NA	FALSE	FALSE	NA	NA	NA	NA	NA	NA	NA	NA	NA	NA	NA	NA	NA	NA	NA	NA	NA
G64843	G64843	Feces	E025921	Female	Finland	406	13.5	NA	NA	NA	13_to_15months	Infant	Complementary_Foods	Vatanen_2016	Infant_Feces	NA	Caesarean	NA	NA	NA	FALSE	FALSE	NA	NA	NA	NA	NA	NA	NA	NA	NA	NA	NA	NA	NA	NA	NA	NA	NA
G64851	G64851	Feces	E015378	Female	Finland	882	29.4	NA	NA	NA	28_to_30months	Infant	Complementary_Foods	Vatanen_2016	Infant_Feces	NA	Vaginal	NA	NA	NA	FALSE	FALSE	NA	NA	NA	NA	NA	NA	NA	NA	NA	NA	NA	NA	NA	NA	NA	NA	NA
G64852	G64852	Feces	E029796	Male	Finland	667	22.2	NA	NA	NA	22_to_24months	Infant	Complementary_Foods	Vatanen_2016	Infant_Feces	NA	Vaginal	NA	NA	NA	FALSE	FALSE	NA	NA	NA	NA	NA	NA	NA	NA	NA	NA	NA	NA	NA	NA	NA	NA	NA
G64853	G64853	Feces	E029796	Male	Finland	595	19.8	NA	NA	NA	19_to_21months	Infant	Complementary_Foods	Vatanen_2016	Infant_Feces	NA	Vaginal	NA	NA	NA	FALSE	FALSE	NA	NA	NA	NA	NA	NA	NA	NA	NA	NA	NA	NA	NA	NA	NA	NA	NA
G64854	G64854	Feces	E026343	Male	Finland	647	21.6	NA	NA	NA	19_to_21months	Infant	Complementary_Foods	Vatanen_2016	Infant_Feces	NA	Vaginal	NA	NA	NA	FALSE	FALSE	NA	NA	NA	NA	NA	NA	NA	NA	NA	NA	NA	NA	NA	NA	NA	NA	NA
G64855	G64855	Feces	E026343	Male	Finland	550	18.3	NA	NA	NA	16_to_18months	Infant	Complementary_Foods	Vatanen_2016	Infant_Feces	NA	Vaginal	NA	NA	NA	FALSE	FALSE	NA	NA	NA	NA	NA	NA	NA	NA	NA	NA	NA	NA	NA	NA	NA	NA	NA
G64856	G64856	Feces	E025921	Female	Finland	674	22.5	NA	NA	NA	22_to_24months	Infant	Complementary_Foods	Vatanen_2016	Infant_Feces	NA	Caesarean	NA	NA	NA	FALSE	FALSE	NA	NA	NA	NA	NA	NA	NA	NA	NA	NA	NA	NA	NA	NA	NA	NA	NA
G64857	G64857	Feces	E017715	Male	Finland	883	29.4	NA	NA	NA	28_to_30months	Infant	Complementary_Foods	Vatanen_2016	Infant_Feces	NA	Vaginal	NA	NA	NA	FALSE	FALSE	NA	NA	NA	NA	NA	NA	NA	NA	NA	NA	NA	NA	NA	NA	NA	NA	NA
G64858	G64858	Feces	E017049	Male	Finland	1077	35.9	NA	NA	NA	34_to_36months	Infant	Complementary_Foods	Vatanen_2016	Infant_Feces	NA	Vaginal	NA	NA	NA	FALSE	FALSE	NA	NA	NA	NA	NA	NA	NA	NA	NA	NA	NA	NA	NA	NA	NA	NA	NA
G64863	G64863	Feces	E012393	Male	Finland	569	19	NA	NA	NA	19_to_21months	Infant	Complementary_Foods	Vatanen_2016	Infant_Feces	NA	Vaginal	NA	NA	NA	FALSE	FALSE	NA	NA	NA	NA	NA	NA	NA	NA	NA	NA	NA	NA	NA	NA	NA	NA	NA
G64865	G64865	Feces	E023535	Male	Finland	410	13.7	NA	NA	NA	13_to_15months	Infant	Complementary_Foods	Vatanen_2016	Infant_Feces	NA	Vaginal	NA	NA	NA	FALSE	FALSE	NA	NA	NA	NA	NA	NA	NA	NA	NA	NA	NA	NA	NA	NA	NA	NA	NA
G64866	G64866	Feces	E024240	Female	Finland	475	15.8	NA	NA	NA	13_to_15months	Infant	Complementary_Foods	Vatanen_2016	Infant_Feces	NA	Vaginal	NA	NA	NA	FALSE	FALSE	NA	NA	NA	NA	NA	NA	NA	NA	NA	NA	NA	NA	NA	NA	NA	NA	NA
G64867	G64867	Feces	E024240	Female	Finland	385	12.8	NA	NA	NA	10_to_12months	Infant	Complementary_Foods	Vatanen_2016	Infant_Feces	NA	Vaginal	NA	NA	NA	FALSE	FALSE	NA	NA	NA	NA	NA	NA	NA	NA	NA	NA	NA	NA	NA	NA	NA	NA	NA
G64868	G64868	Feces	E024646	Male	Finland	548	18.3	NA	NA	NA	16_to_18months	Infant	Complementary_Foods	Vatanen_2016	Infant_Feces	NA	Vaginal	NA	NA	NA	FALSE	FALSE	NA	NA	NA	NA	NA	NA	NA	NA	NA	NA	NA	NA	NA	NA	NA	NA	NA
G64869	G64869	Feces	E024646	Male	Finland	386	12.9	NA	NA	NA	10_to_12months	Infant	Complementary_Foods	Vatanen_2016	Infant_Feces	NA	Vaginal	NA	NA	NA	FALSE	FALSE	NA	NA	NA	NA	NA	NA	NA	NA	NA	NA	NA	NA	NA	NA	NA	NA	NA
G64870	G64870	Feces	E024646	Male	Finland	525	17.5	NA	NA	NA	16_to_18months	Infant	Complementary_Foods	Vatanen_2016	Infant_Feces	NA	Vaginal	NA	NA	NA	FALSE	FALSE	NA	NA	NA	NA	NA	NA	NA	NA	NA	NA	NA	NA	NA	NA	NA	NA	NA
G64872	G64872	Feces	E025671	Male	Finland	381	12.7	NA	NA	NA	10_to_12months	Infant	Complementary_Foods	Vatanen_2016	Infant_Feces	NA	Vaginal	NA	NA	NA	FALSE	FALSE	NA	NA	NA	NA	NA	NA	NA	NA	NA	NA	NA	NA	NA	NA	NA	NA	NA
G64873	G64873	Feces	E025671	Male	Finland	474	15.8	NA	NA	NA	13_to_15months	Infant	Complementary_Foods	Vatanen_2016	Infant_Feces	NA	Vaginal	NA	NA	NA	FALSE	FALSE	NA	NA	NA	NA	NA	NA	NA	NA	NA	NA	NA	NA	NA	NA	NA	NA	NA
G64874	G64874	Feces	E025912	Female	Finland	547	18.2	NA	NA	NA	16_to_18months	Infant	Complementary_Foods	Vatanen_2016	Infant_Feces	NA	Vaginal	NA	NA	NA	FALSE	FALSE	NA	NA	NA	NA	NA	NA	NA	NA	NA	NA	NA	NA	NA	NA	NA	NA	NA
G64875	G64875	Feces	E025912	Female	Finland	518	17.3	NA	NA	NA	16_to_18months	Infant	Complementary_Foods	Vatanen_2016	Infant_Feces	NA	Vaginal	NA	NA	NA	FALSE	FALSE	NA	NA	NA	NA	NA	NA	NA	NA	NA	NA	NA	NA	NA	NA	NA	NA	NA
G64876	G64876	Feces	E025912	Female	Finland	429	14.3	NA	NA	NA	13_to_15months	Infant	Complementary_Foods	Vatanen_2016	Infant_Feces	NA	Vaginal	NA	NA	NA	FALSE	FALSE	NA	NA	NA	NA	NA	NA	NA	NA	NA	NA	NA	NA	NA	NA	NA	NA	NA
G64877	G64877	Feces	E026343	Male	Finland	487	16.2	NA	NA	NA	16_to_18months	Infant	Complementary_Foods	Vatanen_2016	Infant_Feces	NA	Vaginal	NA	NA	NA	FALSE	FALSE	NA	NA	NA	NA	NA	NA	NA	NA	NA	NA	NA	NA	NA	NA	NA	NA	NA
G64881	G64881	Feces	E014953	Male	Finland	569	19	NA	NA	NA	19_to_21months	Infant	Complementary_Foods	Vatanen_2016	Infant_Feces	NA	Vaginal	NA	NA	NA	FALSE	FALSE	NA	NA	NA	NA	NA	NA	NA	NA	NA	NA	NA	NA	NA	NA	NA	NA	NA
G64882	G64882	Feces	E012393	Male	Finland	1080	36	NA	NA	NA	34_to_36months	Infant	Complementary_Foods	Vatanen_2016	Infant_Feces	NA	Vaginal	NA	NA	NA	FALSE	FALSE	NA	NA	NA	NA	NA	NA	NA	NA	NA	NA	NA	NA	NA	NA	NA	NA	NA
G64883	G64883	Feces	E012393	Male	Finland	841	28	NA	NA	NA	28_to_30months	Infant	Complementary_Foods	Vatanen_2016	Infant_Feces	NA	Vaginal	NA	NA	NA	FALSE	FALSE	NA	NA	NA	NA	NA	NA	NA	NA	NA	NA	NA	NA	NA	NA	NA	NA	NA
G64885	G64885	Feces	E015208	Male	Finland	842	28.1	NA	NA	NA	28_to_30months	Infant	Complementary_Foods	Vatanen_2016	Infant_Feces	NA	Vaginal	NA	NA	NA	FALSE	FALSE	NA	NA	NA	NA	NA	NA	NA	NA	NA	NA	NA	NA	NA	NA	NA	NA	NA
G64886	G64886	Feces	E015208	Male	Finland	1087	36.2	NA	NA	NA	34_to_36months	Infant	Complementary_Foods	Vatanen_2016	Infant_Feces	NA	Vaginal	NA	NA	NA	FALSE	FALSE	NA	NA	NA	NA	NA	NA	NA	NA	NA	NA	NA	NA	NA	NA	NA	NA	NA
G64889	G64889	Feces	E032745	Male	Finland	427	14.2	NA	NA	NA	13_to_15months	Infant	Complementary_Foods	Vatanen_2016	Infant_Feces	NA	Vaginal	NA	NA	NA	FALSE	FALSE	NA	NA	NA	NA	NA	NA	NA	NA	NA	NA	NA	NA	NA	NA	NA	NA	NA
G64890	G64890	Feces	E032745	Male	Finland	492	16.4	NA	NA	NA	16_to_18months	Infant	Complementary_Foods	Vatanen_2016	Infant_Feces	NA	Vaginal	NA	NA	NA	FALSE	FALSE	NA	NA	NA	NA	NA	NA	NA	NA	NA	NA	NA	NA	NA	NA	NA	NA	NA
G64891	G64891	Feces	E008437	Female	Finland	854	28.5	NA	NA	NA	28_to_30months	Infant	Complementary_Foods	Vatanen_2016	Infant_Feces	NA	Vaginal	NA	NA	NA	FALSE	FALSE	NA	NA	NA	NA	NA	NA	NA	NA	NA	NA	NA	NA	NA	NA	NA	NA	NA
G64892	G64892	Feces	E032745	Male	Finland	585	19.5	NA	NA	NA	19_to_21months	Infant	Complementary_Foods	Vatanen_2016	Infant_Feces	NA	Vaginal	NA	NA	NA	FALSE	FALSE	NA	NA	NA	NA	NA	NA	NA	NA	NA	NA	NA	NA	NA	NA	NA	NA	NA
G64893	G64893	Feces	E018574	Female	Finland	588	19.6	NA	NA	NA	19_to_21months	Infant	Complementary_Foods	Vatanen_2016	Infant_Feces	NA	Vaginal	NA	NA	NA	FALSE	FALSE	NA	NA	NA	NA	NA	NA	NA	NA	NA	NA	NA	NA	NA	NA	NA	NA	NA
G64894	G64894	Feces	E018574	Female	Finland	680	22.7	NA	NA	NA	22_to_24months	Infant	Complementary_Foods	Vatanen_2016	Infant_Feces	NA	Vaginal	NA	NA	NA	FALSE	FALSE	NA	NA	NA	NA	NA	NA	NA	NA	NA	NA	NA	NA	NA	NA	NA	NA	NA
G64895	G64895	Feces	E033036	Male	Finland	421	14	NA	NA	NA	13_to_15months	Infant	Complementary_Foods	Vatanen_2016	Infant_Feces	NA	Vaginal	NA	NA	NA	FALSE	FALSE	NA	NA	NA	NA	NA	NA	NA	NA	NA	NA	NA	NA	NA	NA	NA	NA	NA
G64897	G64897	Feces	E033036	Male	Finland	224	7.5	NA	NA	NA	7_to_9months	Infant	Complementary_Foods	Vatanen_2016	Infant_Feces	NA	Vaginal	NA	NA	NA	FALSE	FALSE	NA	NA	NA	NA	NA	NA	NA	NA	NA	NA	NA	NA	NA	NA	NA	NA	NA
G64898	G64898	Feces	E019160	Male	Finland	584	19.5	NA	NA	NA	19_to_21months	Infant	Complementary_Foods	Vatanen_2016	Infant_Feces	NA	Vaginal	NA	NA	NA	FALSE	FALSE	NA	NA	NA	NA	NA	NA	NA	NA	NA	NA	NA	NA	NA	NA	NA	NA	NA
G64900	G64900	Feces	E024646	Male	Finland	333	11.1	NA	NA	NA	10_to_12months	Infant	Complementary_Foods	Vatanen_2016	Infant_Feces	NA	Vaginal	NA	NA	NA	FALSE	FALSE	NA	NA	NA	NA	NA	NA	NA	NA	NA	NA	NA	NA	NA	NA	NA	NA	NA
G64901	G64901	Feces	E026343	Male	Finland	303	10.1	NA	NA	NA	10_to_12months	Infant	Complementary_Foods	Vatanen_2016	Infant_Feces	NA	Vaginal	NA	NA	NA	FALSE	FALSE	NA	NA	NA	NA	NA	NA	NA	NA	NA	NA	NA	NA	NA	NA	NA	NA	NA
G64904	G64904	Feces	E025671	Male	Finland	324	10.8	NA	NA	NA	10_to_12months	Infant	Complementary_Foods	Vatanen_2016	Infant_Feces	NA	Vaginal	NA	NA	NA	FALSE	FALSE	NA	NA	NA	NA	NA	NA	NA	NA	NA	NA	NA	NA	NA	NA	NA	NA	NA
G64905	G64905	Feces	E004080	Male	Finland	654	21.8	NA	NA	NA	19_to_21months	Infant	Complementary_Foods	Vatanen_2016	Infant_Feces	NA	Vaginal	NA	NA	NA	FALSE	FALSE	NA	NA	NA	NA	NA	NA	NA	NA	NA	NA	NA	NA	NA	NA	NA	NA	NA
G64906	G64906	Feces	E025912	Female	Finland	363	12.1	NA	NA	NA	10_to_12months	Infant	Complementary_Foods	Vatanen_2016	Infant_Feces	NA	Vaginal	NA	NA	NA	FALSE	FALSE	NA	NA	NA	NA	NA	NA	NA	NA	NA	NA	NA	NA	NA	NA	NA	NA	NA
G64917	G64917	Feces	E030828	Male	Finland	485	16.2	NA	NA	NA	16_to_18months	Infant	Complementary_Foods	Vatanen_2016	Infant_Feces	NA	Vaginal	NA	NA	NA	FALSE	FALSE	NA	NA	NA	NA	NA	NA	NA	NA	NA	NA	NA	NA	NA	NA	NA	NA	NA
G64918	G64918	Feces	E034885	Female	Finland	396	13.2	NA	NA	NA	13_to_15months	Infant	Complementary_Foods	Vatanen_2016	Infant_Feces	NA	Vaginal	NA	NA	NA	FALSE	FALSE	NA	NA	NA	NA	NA	NA	NA	NA	NA	NA	NA	NA	NA	NA	NA	NA	NA
G64962	G64962	Feces	E030933	Female	Finland	668	22.3	NA	NA	NA	22_to_24months	Infant	Complementary_Foods	Vatanen_2016	Infant_Feces	NA	Vaginal	NA	NA	NA	FALSE	FALSE	NA	NA	NA	NA	NA	NA	NA	NA	NA	NA	NA	NA	NA	NA	NA	NA	NA
G64963	G64963	Feces	E032745	Male	Finland	680	22.7	NA	NA	NA	22_to_24months	Infant	Complementary_Foods	Vatanen_2016	Infant_Feces	NA	Vaginal	NA	NA	NA	FALSE	FALSE	NA	NA	NA	NA	NA	NA	NA	NA	NA	NA	NA	NA	NA	NA	NA	NA	NA
G64964	G64964	Feces	E007303	Male	Finland	858	28.6	NA	NA	NA	28_to_30months	Infant	Complementary_Foods	Vatanen_2016	Infant_Feces	NA	Vaginal	NA	NA	NA	FALSE	FALSE	NA	NA	NA	NA	NA	NA	NA	NA	NA	NA	NA	NA	NA	NA	NA	NA	NA
G64966	G64966	Feces	E007743	Male	Finland	1098	36.6	NA	NA	NA	34_to_36months	Infant	Complementary_Foods	Vatanen_2016	Infant_Feces	NA	Vaginal	NA	NA	NA	FALSE	FALSE	NA	NA	NA	NA	NA	NA	NA	NA	NA	NA	NA	NA	NA	NA	NA	NA	NA
G64967	G64967	Feces	E007743	Male	Finland	854	28.5	NA	NA	NA	28_to_30months	Infant	Complementary_Foods	Vatanen_2016	Infant_Feces	NA	Vaginal	NA	NA	NA	FALSE	FALSE	NA	NA	NA	NA	NA	NA	NA	NA	NA	NA	NA	NA	NA	NA	NA	NA	NA
G64969	G64969	Feces	E030828	Male	Finland	577	19.2	NA	NA	NA	19_to_21months	Infant	Complementary_Foods	Vatanen_2016	Infant_Feces	NA	Vaginal	NA	NA	NA	FALSE	FALSE	NA	NA	NA	NA	NA	NA	NA	NA	NA	NA	NA	NA	NA	NA	NA	NA	NA
G64970	G64970	Feces	E008643	Female	Finland	1066	35.5	NA	NA	NA	34_to_36months	Infant	Complementary_Foods	Vatanen_2016	Infant_Feces	NA	Vaginal	NA	NA	NA	FALSE	FALSE	NA	NA	NA	NA	NA	NA	NA	NA	NA	NA	NA	NA	NA	NA	NA	NA	NA
G66405	G66405	Feces	E032745	Male	Finland	1101	36.7	NA	NA	NA	34_to_36months	Infant	Complementary_Foods	Vatanen_2016	Infant_Feces	NA	Vaginal	NA	NA	NA	FALSE	FALSE	NA	NA	NA	NA	NA	NA	NA	NA	NA	NA	NA	NA	NA	NA	NA	NA	NA
G66406	G66406	Feces	E031941	Male	Finland	853	28.4	NA	NA	NA	28_to_30months	Infant	Complementary_Foods	Vatanen_2016	Infant_Feces	NA	Vaginal	NA	NA	NA	FALSE	FALSE	NA	NA	NA	NA	NA	NA	NA	NA	NA	NA	NA	NA	NA	NA	NA	NA	NA
G66423	G66423	Feces	E018574	Female	Finland	1076	35.9	NA	NA	NA	34_to_36months	Infant	Complementary_Foods	Vatanen_2016	Infant_Feces	NA	Vaginal	NA	NA	NA	FALSE	FALSE	NA	NA	NA	NA	NA	NA	NA	NA	NA	NA	NA	NA	NA	NA	NA	NA	NA
G66426	G66426	Feces	E016870	Female	Finland	1162	38.7	NA	NA	NA	3_to_12years	Child	Complementary_Foods	Vatanen_2016	Child_Feces	NA	Vaginal	NA	NA	NA	FALSE	FALSE	NA	NA	NA	NA	NA	NA	NA	NA	NA	NA	NA	NA	NA	NA	NA	NA	NA
G66427	G66427	Feces	E022083	Male	Finland	1094	36.5	NA	NA	NA	34_to_36months	Infant	Complementary_Foods	Vatanen_2016	Infant_Feces	NA	Vaginal	NA	NA	NA	FALSE	FALSE	NA	NA	NA	NA	NA	NA	NA	NA	NA	NA	NA	NA	NA	NA	NA	NA	NA
G66428	G66428	Feces	E019349	Male	Finland	1098	36.6	NA	NA	NA	34_to_36months	Infant	Complementary_Foods	Vatanen_2016	Infant_Feces	NA	Vaginal	NA	NA	NA	FALSE	FALSE	NA	NA	NA	NA	NA	NA	NA	NA	NA	NA	NA	NA	NA	NA	NA	NA	NA
G66429	G66429	Feces	E020808	Female	Finland	844	28.1	NA	NA	NA	28_to_30months	Infant	Complementary_Foods	Vatanen_2016	Infant_Feces	NA	Vaginal	NA	NA	NA	FALSE	FALSE	NA	NA	NA	NA	NA	NA	NA	NA	NA	NA	NA	NA	NA	NA	NA	NA	NA
G66506	G66506	Feces	E015378	Female	Finland	1075	35.8	NA	NA	NA	34_to_36months	Infant	Complementary_Foods	Vatanen_2016	Infant_Feces	NA	Vaginal	NA	NA	NA	FALSE	FALSE	NA	NA	NA	NA	NA	NA	NA	NA	NA	NA	NA	NA	NA	NA	NA	NA	NA
G66507	G66507	Feces	E015991	Female	Finland	1052	35.1	NA	NA	NA	34_to_36months	Infant	Complementary_Foods	Vatanen_2016	Infant_Feces	NA	Vaginal	NA	NA	NA	FALSE	FALSE	NA	NA	NA	NA	NA	NA	NA	NA	NA	NA	NA	NA	NA	NA	NA	NA	NA
G66508	G66508	Feces	E015991	Female	Finland	890	29.7	NA	NA	NA	28_to_30months	Infant	Complementary_Foods	Vatanen_2016	Infant_Feces	NA	Vaginal	NA	NA	NA	FALSE	FALSE	NA	NA	NA	NA	NA	NA	NA	NA	NA	NA	NA	NA	NA	NA	NA	NA	NA
G73587	G73587	Feces	E017715	Male	Finland	498	16.6	NA	NA	NA	16_to_18months	Infant	Complementary_Foods	Vatanen_2016	Infant_Feces	NA	Vaginal	NA	NA	NA	FALSE	FALSE	NA	NA	NA	NA	NA	NA	NA	NA	NA	NA	NA	NA	NA	NA	NA	NA	NA
G73588	G73588	Feces	E017715	Male	Finland	396	13.2	NA	NA	NA	13_to_15months	Infant	Complementary_Foods	Vatanen_2016	Infant_Feces	NA	Vaginal	NA	NA	NA	FALSE	FALSE	NA	NA	NA	NA	NA	NA	NA	NA	NA	NA	NA	NA	NA	NA	NA	NA	NA
G73599	G73599	Feces	E008437	Female	Finland	591	19.7	NA	NA	NA	19_to_21months	Infant	Complementary_Foods	Vatanen_2016	Infant_Feces	NA	Vaginal	NA	NA	NA	FALSE	FALSE	NA	NA	NA	NA	NA	NA	NA	NA	NA	NA	NA	NA	NA	NA	NA	NA	NA
G73600	G73600	Feces	E007980	Male	Finland	682	22.7	NA	NA	NA	22_to_24months	Infant	Complementary_Foods	Vatanen_2016	Infant_Feces	NA	Vaginal	NA	NA	NA	FALSE	FALSE	NA	NA	NA	NA	NA	NA	NA	NA	NA	NA	NA	NA	NA	NA	NA	NA	NA
G73648	G73648	Feces	E007303	Male	Finland	506	16.9	NA	NA	NA	16_to_18months	Infant	Complementary_Foods	Vatanen_2016	Infant_Feces	NA	Vaginal	NA	NA	NA	FALSE	FALSE	NA	NA	NA	NA	NA	NA	NA	NA	NA	NA	NA	NA	NA	NA	NA	NA	NA
G73654	G73654	Feces	E002473	Female	Finland	1109	37	NA	NA	NA	3_to_12years	Child	Complementary_Foods	Vatanen_2016	Child_Feces	NA	Vaginal	NA	NA	NA	FALSE	FALSE	NA	NA	NA	NA	NA	NA	NA	NA	NA	NA	NA	NA	NA	NA	NA	NA	NA
G73660	G73660	Feces	E007743	Male	Finland	518	17.3	NA	NA	NA	16_to_18months	Infant	Complementary_Foods	Vatanen_2016	Infant_Feces	NA	Vaginal	NA	NA	NA	FALSE	FALSE	NA	NA	NA	NA	NA	NA	NA	NA	NA	NA	NA	NA	NA	NA	NA	NA	NA
G73661	G73661	Feces	E018574	Female	Finland	487	16.2	NA	NA	NA	16_to_18months	Infant	Complementary_Foods	Vatanen_2016	Infant_Feces	NA	Vaginal	NA	NA	NA	FALSE	FALSE	NA	NA	NA	NA	NA	NA	NA	NA	NA	NA	NA	NA	NA	NA	NA	NA	NA
G73669	G73669	Feces	E019160	Male	Finland	1103	36.8	NA	NA	NA	34_to_36months	Infant	Complementary_Foods	Vatanen_2016	Infant_Feces	NA	Vaginal	NA	NA	NA	FALSE	FALSE	NA	NA	NA	NA	NA	NA	NA	NA	NA	NA	NA	NA	NA	NA	NA	NA	NA
G73670	G73670	Feces	E018421	Male	Finland	1093	36.4	NA	NA	NA	34_to_36months	Infant	Complementary_Foods	Vatanen_2016	Infant_Feces	NA	Vaginal	NA	NA	NA	FALSE	FALSE	NA	NA	NA	NA	NA	NA	NA	NA	NA	NA	NA	NA	NA	NA	NA	NA	NA
G73676	G73676	Feces	E014953	Male	Finland	1056	35.2	NA	NA	NA	34_to_36months	Infant	Complementary_Foods	Vatanen_2016	Infant_Feces	NA	Vaginal	NA	NA	NA	FALSE	FALSE	NA	NA	NA	NA	NA	NA	NA	NA	NA	NA	NA	NA	NA	NA	NA	NA	NA
G73687	G73687	Feces	E030828	Male	Finland	396	13.2	NA	NA	NA	13_to_15months	Infant	Complementary_Foods	Vatanen_2016	Infant_Feces	NA	Vaginal	NA	NA	NA	FALSE	FALSE	NA	NA	NA	NA	NA	NA	NA	NA	NA	NA	NA	NA	NA	NA	NA	NA	NA
G73690	G73690	Feces	E007303	Male	Finland	1106	36.9	NA	NA	NA	34_to_36months	Infant	Complementary_Foods	Vatanen_2016	Infant_Feces	NA	Vaginal	NA	NA	NA	FALSE	FALSE	NA	NA	NA	NA	NA	NA	NA	NA	NA	NA	NA	NA	NA	NA	NA	NA	NA
G73691	G73691	Feces	E030828	Male	Finland	669	22.3	NA	NA	NA	22_to_24months	Infant	Complementary_Foods	Vatanen_2016	Infant_Feces	NA	Vaginal	NA	NA	NA	FALSE	FALSE	NA	NA	NA	NA	NA	NA	NA	NA	NA	NA	NA	NA	NA	NA	NA	NA	NA
G73707	G73707	Feces	E012678	Female	Finland	216	7.2	NA	NA	NA	7_to_9months	Infant	Complementary_Foods	Vatanen_2016	Infant_Feces	NA	Vaginal	NA	NA	NA	FALSE	FALSE	NA	NA	NA	NA	NA	NA	NA	NA	NA	NA	NA	NA	NA	NA	NA	NA	NA
G73709	G73709	Feces	E018421	Male	Finland	571	19	NA	NA	NA	19_to_21months	Infant	Complementary_Foods	Vatanen_2016	Infant_Feces	NA	Vaginal	NA	NA	NA	FALSE	FALSE	NA	NA	NA	NA	NA	NA	NA	NA	NA	NA	NA	NA	NA	NA	NA	NA	NA
G73720	G73720	Feces	E019349	Male	Finland	496	16.5	NA	NA	NA	16_to_18months	Infant	Complementary_Foods	Vatanen_2016	Infant_Feces	NA	Vaginal	NA	NA	NA	FALSE	FALSE	NA	NA	NA	NA	NA	NA	NA	NA	NA	NA	NA	NA	NA	NA	NA	NA	NA
G73721	G73721	Feces	E019349	Male	Finland	405	13.5	NA	NA	NA	13_to_15months	Infant	Complementary_Foods	Vatanen_2016	Infant_Feces	NA	Vaginal	NA	NA	NA	FALSE	FALSE	NA	NA	NA	NA	NA	NA	NA	NA	NA	NA	NA	NA	NA	NA	NA	NA	NA
G73722	G73722	Feces	E023839	Female	Finland	502	16.7	NA	NA	NA	16_to_18months	Infant	Complementary_Foods	Vatanen_2016	Infant_Feces	NA	Vaginal	NA	NA	NA	FALSE	FALSE	NA	NA	NA	NA	NA	NA	NA	NA	NA	NA	NA	NA	NA	NA	NA	NA	NA
G73735	G73735	Feces	E004781	Female	Finland	867	28.9	NA	NA	NA	28_to_30months	Infant	Complementary_Foods	Vatanen_2016	Infant_Feces	NA	Vaginal	NA	NA	NA	FALSE	FALSE	NA	NA	NA	NA	NA	NA	NA	NA	NA	NA	NA	NA	NA	NA	NA	NA	NA
G73708	G73708	Feces	E018421	Male	Finland	663	22.1	NA	NA	NA	22_to_24months	Infant	Complementary_Foods	Vatanen_2016	Infant_Feces	NA	Vaginal	NA	NA	NA	FALSE	FALSE	NA	NA	NA	NA	NA	NA	NA	NA	NA	NA	NA	NA	NA	NA	NA	NA	NA
G73805	G73805	Feces	E020781	Male	Finland	1090	36.3	NA	NA	NA	34_to_36months	Infant	Complementary_Foods	Vatanen_2016	Infant_Feces	NA	Vaginal	NA	NA	NA	FALSE	FALSE	NA	NA	NA	NA	NA	NA	NA	NA	NA	NA	NA	NA	NA	NA	NA	NA	NA
G73807	G73807	Feces	E022960	Male	Finland	488	16.3	NA	NA	NA	16_to_18months	Infant	Complementary_Foods	Vatanen_2016	Infant_Feces	NA	Vaginal	NA	NA	NA	FALSE	FALSE	NA	NA	NA	NA	NA	NA	NA	NA	NA	NA	NA	NA	NA	NA	NA	NA	NA
G73808	G73808	Feces	E022960	Male	Finland	401	13.4	NA	NA	NA	13_to_15months	Infant	Complementary_Foods	Vatanen_2016	Infant_Feces	NA	Vaginal	NA	NA	NA	FALSE	FALSE	NA	NA	NA	NA	NA	NA	NA	NA	NA	NA	NA	NA	NA	NA	NA	NA	NA
G73813	G73813	Feces	E034885	Female	Finland	291	9.7	NA	NA	NA	7_to_9months	Infant	Complementary_Foods	Vatanen_2016	Infant_Feces	NA	Vaginal	NA	NA	NA	FALSE	FALSE	NA	NA	NA	NA	NA	NA	NA	NA	NA	NA	NA	NA	NA	NA	NA	NA	NA
G73846	G73846	Feces	E025671	Male	Finland	840	28	NA	NA	NA	28_to_30months	Infant	Complementary_Foods	Vatanen_2016	Infant_Feces	NA	Vaginal	NA	NA	NA	FALSE	FALSE	NA	NA	NA	NA	NA	NA	NA	NA	NA	NA	NA	NA	NA	NA	NA	NA	NA
G73847	G73847	Feces	E024646	Male	Finland	662	22.1	NA	NA	NA	22_to_24months	Infant	Complementary_Foods	Vatanen_2016	Infant_Feces	NA	Vaginal	NA	NA	NA	FALSE	FALSE	NA	NA	NA	NA	NA	NA	NA	NA	NA	NA	NA	NA	NA	NA	NA	NA	NA
G73848	G73848	Feces	E023681	Female	Finland	854	28.5	NA	NA	NA	28_to_30months	Infant	Complementary_Foods	Vatanen_2016	Infant_Feces	NA	Vaginal	NA	NA	NA	FALSE	FALSE	NA	NA	NA	NA	NA	NA	NA	NA	NA	NA	NA	NA	NA	NA	NA	NA	NA
G73849	G73849	Feces	E024240	Female	Finland	849	28.3	NA	NA	NA	28_to_30months	Infant	Complementary_Foods	Vatanen_2016	Infant_Feces	NA	Vaginal	NA	NA	NA	FALSE	FALSE	NA	NA	NA	NA	NA	NA	NA	NA	NA	NA	NA	NA	NA	NA	NA	NA	NA
G73850	G73850	Feces	E020781	Male	Finland	856	28.5	NA	NA	NA	28_to_30months	Infant	Complementary_Foods	Vatanen_2016	Infant_Feces	NA	Vaginal	NA	NA	NA	FALSE	FALSE	NA	NA	NA	NA	NA	NA	NA	NA	NA	NA	NA	NA	NA	NA	NA	NA	NA
G73875	G73875	Feces	E012124	Male	Finland	489	16.3	NA	NA	NA	16_to_18months	Infant	Complementary_Foods	Vatanen_2016	Infant_Feces	NA	Vaginal	NA	NA	NA	FALSE	FALSE	NA	NA	NA	NA	NA	NA	NA	NA	NA	NA	NA	NA	NA	NA	NA	NA	NA
G73877	G73877	Feces	E004781	Female	Finland	583	19.4	NA	NA	NA	19_to_21months	Infant	Complementary_Foods	Vatanen_2016	Infant_Feces	NA	Vaginal	NA	NA	NA	FALSE	FALSE	NA	NA	NA	NA	NA	NA	NA	NA	NA	NA	NA	NA	NA	NA	NA	NA	NA
G73882	G73882	Feces	E002338	Female	Finland	852	28.4	NA	NA	NA	28_to_30months	Infant	Complementary_Foods	Vatanen_2016	Infant_Feces	NA	Vaginal	NA	NA	NA	FALSE	FALSE	NA	NA	NA	NA	NA	NA	NA	NA	NA	NA	NA	NA	NA	NA	NA	NA	NA
G73883	G73883	Feces	E020808	Female	Finland	563	18.8	NA	NA	NA	16_to_18months	Infant	Complementary_Foods	Vatanen_2016	Infant_Feces	NA	Vaginal	NA	NA	NA	FALSE	FALSE	NA	NA	NA	NA	NA	NA	NA	NA	NA	NA	NA	NA	NA	NA	NA	NA	NA
G73884	G73884	Feces	E020808	Female	Finland	689	23	NA	NA	NA	22_to_24months	Infant	Complementary_Foods	Vatanen_2016	Infant_Feces	NA	Vaginal	NA	NA	NA	FALSE	FALSE	NA	NA	NA	NA	NA	NA	NA	NA	NA	NA	NA	NA	NA	NA	NA	NA	NA
G73885	G73885	Feces	E016444	Male	Finland	491	16.4	NA	NA	NA	16_to_18months	Infant	Complementary_Foods	Vatanen_2016	Infant_Feces	NA	Vaginal	NA	NA	NA	FALSE	FALSE	NA	NA	NA	NA	NA	NA	NA	NA	NA	NA	NA	NA	NA	NA	NA	NA	NA
G73891	G73891	Feces	E023535	Male	Finland	578	19.3	NA	NA	NA	19_to_21months	Infant	Complementary_Foods	Vatanen_2016	Infant_Feces	NA	Vaginal	NA	NA	NA	FALSE	FALSE	NA	NA	NA	NA	NA	NA	NA	NA	NA	NA	NA	NA	NA	NA	NA	NA	NA
G73903	G73903	Feces	E019187	Female	Finland	401	13.4	NA	NA	NA	13_to_15months	Infant	Complementary_Foods	Vatanen_2016	Infant_Feces	NA	Vaginal	NA	NA	NA	FALSE	FALSE	NA	NA	NA	NA	NA	NA	NA	NA	NA	NA	NA	NA	NA	NA	NA	NA	NA
G73905	G73905	Feces	E020781	Male	Finland	502	16.7	NA	NA	NA	16_to_18months	Infant	Complementary_Foods	Vatanen_2016	Infant_Feces	NA	Vaginal	NA	NA	NA	FALSE	FALSE	NA	NA	NA	NA	NA	NA	NA	NA	NA	NA	NA	NA	NA	NA	NA	NA	NA
G73906	G73906	Feces	E020808	Female	Finland	382	12.7	NA	NA	NA	10_to_12months	Infant	Complementary_Foods	Vatanen_2016	Infant_Feces	NA	Vaginal	NA	NA	NA	FALSE	FALSE	NA	NA	NA	NA	NA	NA	NA	NA	NA	NA	NA	NA	NA	NA	NA	NA	NA
G73934	G73934	Feces	E018574	Female	Finland	864	28.8	NA	NA	NA	28_to_30months	Infant	Complementary_Foods	Vatanen_2016	Infant_Feces	NA	Vaginal	NA	NA	NA	FALSE	FALSE	NA	NA	NA	NA	NA	NA	NA	NA	NA	NA	NA	NA	NA	NA	NA	NA	NA
G73935	G73935	Feces	E016870	Female	Finland	829	27.6	NA	NA	NA	25_to_27months	Infant	Complementary_Foods	Vatanen_2016	Infant_Feces	NA	Vaginal	NA	NA	NA	FALSE	FALSE	NA	NA	NA	NA	NA	NA	NA	NA	NA	NA	NA	NA	NA	NA	NA	NA	NA
G73936	G73936	Feces	E020808	Female	Finland	1096	36.5	NA	NA	NA	34_to_36months	Infant	Complementary_Foods	Vatanen_2016	Infant_Feces	NA	Vaginal	NA	NA	NA	FALSE	FALSE	NA	NA	NA	NA	NA	NA	NA	NA	NA	NA	NA	NA	NA	NA	NA	NA	NA
G73977	G73977	Feces	E030828	Male	Finland	1065	35.5	NA	NA	NA	34_to_36months	Infant	Complementary_Foods	Vatanen_2016	Infant_Feces	NA	Vaginal	NA	NA	NA	FALSE	FALSE	NA	NA	NA	NA	NA	NA	NA	NA	NA	NA	NA	NA	NA	NA	NA	NA	NA
G73978	G73978	Feces	E030828	Male	Finland	851	28.4	NA	NA	NA	28_to_30months	Infant	Complementary_Foods	Vatanen_2016	Infant_Feces	NA	Vaginal	NA	NA	NA	FALSE	FALSE	NA	NA	NA	NA	NA	NA	NA	NA	NA	NA	NA	NA	NA	NA	NA	NA	NA
G73997	G73997	Feces	E013394	Male	Finland	666	22.2	NA	NA	NA	22_to_24months	Infant	Complementary_Foods	Vatanen_2016	Infant_Feces	NA	Vaginal	NA	NA	NA	FALSE	FALSE	NA	NA	NA	NA	NA	NA	NA	NA	NA	NA	NA	NA	NA	NA	NA	NA	NA
G73998	G73998	Feces	E022960	Male	Finland	578	19.3	NA	NA	NA	19_to_21months	Infant	Complementary_Foods	Vatanen_2016	Infant_Feces	NA	Vaginal	NA	NA	NA	FALSE	FALSE	NA	NA	NA	NA	NA	NA	NA	NA	NA	NA	NA	NA	NA	NA	NA	NA	NA
G74010	G74010	Feces	E007980	Male	Finland	1110	37	NA	NA	NA	3_to_12years	Child	Complementary_Foods	Vatanen_2016	Child_Feces	NA	Vaginal	NA	NA	NA	FALSE	FALSE	NA	NA	NA	NA	NA	NA	NA	NA	NA	NA	NA	NA	NA	NA	NA	NA	NA
G74012	G74012	Feces	E031941	Male	Finland	712	23.7	NA	NA	NA	22_to_24months	Infant	Complementary_Foods	Vatanen_2016	Infant_Feces	NA	Vaginal	NA	NA	NA	FALSE	FALSE	NA	NA	NA	NA	NA	NA	NA	NA	NA	NA	NA	NA	NA	NA	NA	NA	NA
G74013	G74013	Feces	E033156	Male	Finland	559	18.6	NA	NA	NA	16_to_18months	Infant	Complementary_Foods	Vatanen_2016	Infant_Feces	NA	Vaginal	NA	NA	NA	FALSE	FALSE	NA	NA	NA	NA	NA	NA	NA	NA	NA	NA	NA	NA	NA	NA	NA	NA	NA
G74021	G74021	Feces	E013394	Male	Finland	883	29.4	NA	NA	NA	28_to_30months	Infant	Complementary_Foods	Vatanen_2016	Infant_Feces	NA	Vaginal	NA	NA	NA	FALSE	FALSE	NA	NA	NA	NA	NA	NA	NA	NA	NA	NA	NA	NA	NA	NA	NA	NA	NA
G74022	G74022	Feces	E022960	Male	Finland	848	28.3	NA	NA	NA	28_to_30months	Infant	Complementary_Foods	Vatanen_2016	Infant_Feces	NA	Vaginal	NA	NA	NA	FALSE	FALSE	NA	NA	NA	NA	NA	NA	NA	NA	NA	NA	NA	NA	NA	NA	NA	NA	NA
G74023	G74023	Feces	E022960	Male	Finland	1101	36.7	NA	NA	NA	34_to_36months	Infant	Complementary_Foods	Vatanen_2016	Infant_Feces	NA	Vaginal	NA	NA	NA	FALSE	FALSE	NA	NA	NA	NA	NA	NA	NA	NA	NA	NA	NA	NA	NA	NA	NA	NA	NA
G73658	G73658	Feces	E033036	Male	Finland	93	3.1	NA	NA	NA	1_to_3months	Infant	Exclusively_Breastfed	Vatanen_2016	Infant_Feces	NA	Vaginal	NA	NA	NA	FALSE	FALSE	NA	NA	NA	NA	NA	NA	NA	NA	NA	NA	NA	NA	NA	NA	NA	NA	NA
G73666	G73666	Feces	E020808	Female	Finland	479	16	NA	NA	NA	16_to_18months	Infant	Complementary_Foods	Vatanen_2016	Infant_Feces	NA	Vaginal	NA	NA	NA	FALSE	FALSE	NA	NA	NA	NA	NA	NA	NA	NA	NA	NA	NA	NA	NA	NA	NA	NA	NA
G73667	G73667	Feces	E009667	Female	Finland	682	22.7	NA	NA	NA	22_to_24months	Infant	Complementary_Foods	Vatanen_2016	Infant_Feces	NA	Vaginal	NA	NA	NA	FALSE	FALSE	NA	NA	NA	NA	NA	NA	NA	NA	NA	NA	NA	NA	NA	NA	NA	NA	NA
G73668	G73668	Feces	E009667	Female	Finland	565	18.8	NA	NA	NA	16_to_18months	Infant	Complementary_Foods	Vatanen_2016	Infant_Feces	NA	Vaginal	NA	NA	NA	FALSE	FALSE	NA	NA	NA	NA	NA	NA	NA	NA	NA	NA	NA	NA	NA	NA	NA	NA	NA
G73675	G73675	Feces	E023535	Male	Finland	475	15.8	NA	NA	NA	13_to_15months	Infant	Complementary_Foods	Vatanen_2016	Infant_Feces	NA	Vaginal	NA	NA	NA	FALSE	FALSE	NA	NA	NA	NA	NA	NA	NA	NA	NA	NA	NA	NA	NA	NA	NA	NA	NA
G73677	G73677	Feces	E016148	Female	Finland	838	27.9	NA	NA	NA	25_to_27months	Infant	Complementary_Foods	Vatanen_2016	Infant_Feces	NA	Caesarean	NA	NA	NA	FALSE	FALSE	NA	NA	NA	NA	NA	NA	NA	NA	NA	NA	NA	NA	NA	NA	NA	NA	NA
G73679	G73679	Feces	E033036	Male	Finland	318	10.6	NA	NA	NA	10_to_12months	Infant	Complementary_Foods	Vatanen_2016	Infant_Feces	NA	Vaginal	NA	NA	NA	FALSE	FALSE	NA	NA	NA	NA	NA	NA	NA	NA	NA	NA	NA	NA	NA	NA	NA	NA	NA
G73740	G73740	Feces	E016148	Female	Finland	577	19.2	NA	NA	NA	19_to_21months	Infant	Complementary_Foods	Vatanen_2016	Infant_Feces	NA	Caesarean	NA	NA	NA	FALSE	FALSE	NA	NA	NA	NA	NA	NA	NA	NA	NA	NA	NA	NA	NA	NA	NA	NA	NA
G73741	G73741	Feces	E016148	Female	Finland	667	22.2	NA	NA	NA	22_to_24months	Infant	Complementary_Foods	Vatanen_2016	Infant_Feces	NA	Caesarean	NA	NA	NA	FALSE	FALSE	NA	NA	NA	NA	NA	NA	NA	NA	NA	NA	NA	NA	NA	NA	NA	NA	NA
G73806	G73806	Feces	E012678	Female	Finland	481	16	NA	NA	NA	16_to_18months	Infant	Complementary_Foods	Vatanen_2016	Infant_Feces	NA	Vaginal	NA	NA	NA	FALSE	FALSE	NA	NA	NA	NA	NA	NA	NA	NA	NA	NA	NA	NA	NA	NA	NA	NA	NA
G73812	G73812	Feces	E018421	Male	Finland	482	16.1	NA	NA	NA	16_to_18months	Infant	Complementary_Foods	Vatanen_2016	Infant_Feces	NA	Vaginal	NA	NA	NA	FALSE	FALSE	NA	NA	NA	NA	NA	NA	NA	NA	NA	NA	NA	NA	NA	NA	NA	NA	NA
G74011	G74011	Feces	E009667	Female	Finland	888	29.6	NA	NA	NA	28_to_30months	Infant	Complementary_Foods	Vatanen_2016	Infant_Feces	NA	Vaginal	NA	NA	NA	FALSE	FALSE	NA	NA	NA	NA	NA	NA	NA	NA	NA	NA	NA	NA	NA	NA	NA	NA	NA
G74034	G74034	Feces	E012678	Female	Finland	314	10.5	NA	NA	NA	10_to_12months	Infant	Complementary_Foods	Vatanen_2016	Infant_Feces	NA	Vaginal	NA	NA	NA	FALSE	FALSE	NA	NA	NA	NA	NA	NA	NA	NA	NA	NA	NA	NA	NA	NA	NA	NA	NA
G74035	G74035	Feces	E012115	Male	Finland	321	10.7	NA	NA	NA	10_to_12months	Infant	Complementary_Foods	Vatanen_2016	Infant_Feces	NA	Vaginal	NA	NA	NA	FALSE	FALSE	NA	NA	NA	NA	NA	NA	NA	NA	NA	NA	NA	NA	NA	NA	NA	NA	NA
G74037	G74037	Feces	E020682	Female	Finland	299	10	NA	NA	NA	10_to_12months	Infant	Complementary_Foods	Vatanen_2016	Infant_Feces	NA	Vaginal	NA	NA	NA	FALSE	FALSE	NA	NA	NA	NA	NA	NA	NA	NA	NA	NA	NA	NA	NA	NA	NA	NA	NA
G74039	G74039	Feces	E023681	Female	Finland	580	19.3	NA	NA	NA	19_to_21months	Infant	Complementary_Foods	Vatanen_2016	Infant_Feces	NA	Vaginal	NA	NA	NA	FALSE	FALSE	NA	NA	NA	NA	NA	NA	NA	NA	NA	NA	NA	NA	NA	NA	NA	NA	NA
G74046	G74046	Feces	E033036	Male	Finland	475	15.8	NA	NA	NA	13_to_15months	Infant	Complementary_Foods	Vatanen_2016	Infant_Feces	NA	Vaginal	NA	NA	NA	FALSE	FALSE	NA	NA	NA	NA	NA	NA	NA	NA	NA	NA	NA	NA	NA	NA	NA	NA	NA
G74047	G74047	Feces	E012971	Male	Finland	821	27.4	NA	NA	NA	25_to_27months	Infant	Complementary_Foods	Vatanen_2016	Infant_Feces	NA	Vaginal	NA	NA	NA	FALSE	FALSE	NA	NA	NA	NA	NA	NA	NA	NA	NA	NA	NA	NA	NA	NA	NA	NA	NA
G74048	G74048	Feces	E014953	Male	Finland	659	22	NA	NA	NA	22_to_24months	Infant	Complementary_Foods	Vatanen_2016	Infant_Feces	NA	Vaginal	NA	NA	NA	FALSE	FALSE	NA	NA	NA	NA	NA	NA	NA	NA	NA	NA	NA	NA	NA	NA	NA	NA	NA
G74049	G74049	Feces	E014953	Male	Finland	843	28.1	NA	NA	NA	28_to_30months	Infant	Complementary_Foods	Vatanen_2016	Infant_Feces	NA	Vaginal	NA	NA	NA	FALSE	FALSE	NA	NA	NA	NA	NA	NA	NA	NA	NA	NA	NA	NA	NA	NA	NA	NA	NA
G74072	G74072	Feces	E016681	Male	Finland	1051	35	NA	NA	NA	34_to_36months	Infant	Complementary_Foods	Vatanen_2016	Infant_Feces	NA	Vaginal	NA	NA	NA	FALSE	FALSE	NA	NA	NA	NA	NA	NA	NA	NA	NA	NA	NA	NA	NA	NA	NA	NA	NA
G74102	G74102	Feces	E007980	Male	Finland	591	19.7	NA	NA	NA	19_to_21months	Infant	Complementary_Foods	Vatanen_2016	Infant_Feces	NA	Vaginal	NA	NA	NA	FALSE	FALSE	NA	NA	NA	NA	NA	NA	NA	NA	NA	NA	NA	NA	NA	NA	NA	NA	NA
G74107	G74107	Feces	E034885	Female	Finland	855	28.5	NA	NA	NA	28_to_30months	Infant	Complementary_Foods	Vatanen_2016	Infant_Feces	NA	Vaginal	NA	NA	NA	FALSE	FALSE	NA	NA	NA	NA	NA	NA	NA	NA	NA	NA	NA	NA	NA	NA	NA	NA	NA
G75693	G75693	Feces	E002825	Male	Finland	312	10.4	NA	NA	NA	10_to_12months	Infant	Complementary_Foods	Vatanen_2016	Infant_Feces	NA	Vaginal	NA	NA	NA	FALSE	FALSE	NA	NA	NA	NA	NA	NA	NA	NA	NA	NA	NA	NA	NA	NA	NA	NA	NA
G75694	G75694	Feces	E002338	Female	Finland	304	10.1	NA	NA	NA	10_to_12months	Infant	Complementary_Foods	Vatanen_2016	Infant_Feces	NA	Vaginal	NA	NA	NA	FALSE	FALSE	NA	NA	NA	NA	NA	NA	NA	NA	NA	NA	NA	NA	NA	NA	NA	NA	NA
G75695	G75695	Feces	E002473	Female	Finland	121	4	NA	NA	NA	4_to_6months	Infant	Complementary_Foods	Vatanen_2016	Infant_Feces	NA	Vaginal	NA	NA	NA	FALSE	FALSE	NA	NA	NA	NA	NA	NA	NA	NA	NA	NA	NA	NA	NA	NA	NA	NA	NA
G75696	G75696	Feces	E002681	Female	Finland	124	4.1	NA	NA	NA	4_to_6months	Infant	Complementary_Foods	Vatanen_2016	Infant_Feces	NA	Vaginal	NA	NA	NA	FALSE	FALSE	NA	NA	NA	NA	NA	NA	NA	NA	NA	NA	NA	NA	NA	NA	NA	NA	NA
G75697	G75697	Feces	E002338	Female	Finland	122	4.1	NA	NA	NA	4_to_6months	Infant	Complementary_Foods	Vatanen_2016	Infant_Feces	NA	Vaginal	NA	NA	NA	FALSE	FALSE	NA	NA	NA	NA	NA	NA	NA	NA	NA	NA	NA	NA	NA	NA	NA	NA	NA
G75698	G75698	Feces	E007743	Male	Finland	63	2.1	NA	NA	NA	1_to_3months	Infant	Complementary_Foods	Vatanen_2016	Infant_Feces	NA	Vaginal	NA	NA	NA	FALSE	FALSE	NA	NA	NA	NA	NA	NA	NA	NA	NA	NA	NA	NA	NA	NA	NA	NA	NA
G75707	G75707	Feces	E007980	Male	Finland	53	1.8	NA	NA	NA	1_to_3months	Infant	Complementary_Foods	Vatanen_2016	Infant_Feces	NA	Vaginal	NA	NA	NA	FALSE	FALSE	NA	NA	NA	NA	NA	NA	NA	NA	NA	NA	NA	NA	NA	NA	NA	NA	NA
G75708	G75708	Feces	E008437	Female	Finland	44	1.5	NA	NA	NA	1_to_3months	Infant	Complementary_Foods	Vatanen_2016	Infant_Feces	NA	Vaginal	NA	NA	NA	FALSE	FALSE	NA	NA	NA	NA	NA	NA	NA	NA	NA	NA	NA	NA	NA	NA	NA	NA	NA
G75709	G75709	Feces	E003393	Female	Finland	183	6.1	NA	NA	NA	4_to_6months	Infant	Complementary_Foods	Vatanen_2016	Infant_Feces	NA	Vaginal	NA	NA	NA	FALSE	FALSE	NA	NA	NA	NA	NA	NA	NA	NA	NA	NA	NA	NA	NA	NA	NA	NA	NA
G75710	G75710	Feces	E004080	Male	Finland	159	5.3	NA	NA	NA	4_to_6months	Infant	Complementary_Foods	Vatanen_2016	Infant_Feces	NA	Vaginal	NA	NA	NA	FALSE	FALSE	NA	NA	NA	NA	NA	NA	NA	NA	NA	NA	NA	NA	NA	NA	NA	NA	NA
G75712	G75712	Feces	E004934	Female	Finland	119	4	NA	NA	NA	4_to_6months	Infant	Complementary_Foods	Vatanen_2016	Infant_Feces	NA	Vaginal	NA	NA	NA	FALSE	FALSE	NA	NA	NA	NA	NA	NA	NA	NA	NA	NA	NA	NA	NA	NA	NA	NA	NA
G75713	G75713	Feces	E004781	Female	Finland	121	4	NA	NA	NA	4_to_6months	Infant	Complementary_Foods	Vatanen_2016	Infant_Feces	NA	Vaginal	NA	NA	NA	FALSE	FALSE	NA	NA	NA	NA	NA	NA	NA	NA	NA	NA	NA	NA	NA	NA	NA	NA	NA
G75714	G75714	Feces	E005804	Male	Finland	111	3.7	NA	NA	NA	1_to_3months	Infant	Exclusively_Breastfed	Vatanen_2016	Infant_Feces	NA	Vaginal	NA	NA	NA	FALSE	FALSE	NA	NA	NA	NA	NA	NA	NA	NA	NA	NA	NA	NA	NA	NA	NA	NA	NA
G75715	G75715	Feces	E016148	Female	Finland	220	7.3	NA	NA	NA	7_to_9months	Infant	Complementary_Foods	Vatanen_2016	Infant_Feces	NA	Caesarean	NA	NA	NA	FALSE	FALSE	NA	NA	NA	NA	NA	NA	NA	NA	NA	NA	NA	NA	NA	NA	NA	NA	NA
G75716	G75716	Feces	E033036	Male	Finland	75	2.5	NA	NA	NA	1_to_3months	Infant	Exclusively_Breastfed	Vatanen_2016	Infant_Feces	NA	Vaginal	NA	NA	NA	FALSE	FALSE	NA	NA	NA	NA	NA	NA	NA	NA	NA	NA	NA	NA	NA	NA	NA	NA	NA
G75718	G75718	Feces	E025671	Male	Finland	119	4	NA	NA	NA	4_to_6months	Infant	Complementary_Foods	Vatanen_2016	Infant_Feces	NA	Vaginal	NA	NA	NA	FALSE	FALSE	NA	NA	NA	NA	NA	NA	NA	NA	NA	NA	NA	NA	NA	NA	NA	NA	NA
G75719	G75719	Feces	E031941	Male	Finland	44	1.5	NA	NA	NA	1_to_3months	Infant	Complementary_Foods	Vatanen_2016	Infant_Feces	NA	Vaginal	NA	NA	NA	FALSE	FALSE	NA	NA	NA	NA	NA	NA	NA	NA	NA	NA	NA	NA	NA	NA	NA	NA	NA
G75731	G75731	Feces	E017049	Male	Finland	208	6.9	NA	NA	NA	4_to_6months	Infant	Complementary_Foods	Vatanen_2016	Infant_Feces	NA	Vaginal	NA	NA	NA	FALSE	FALSE	NA	NA	NA	NA	NA	NA	NA	NA	NA	NA	NA	NA	NA	NA	NA	NA	NA
G75732	G75732	Feces	E030933	Female	Finland	113	3.8	NA	NA	NA	1_to_3months	Infant	Complementary_Foods	Vatanen_2016	Infant_Feces	NA	Vaginal	NA	NA	NA	FALSE	FALSE	NA	NA	NA	NA	NA	NA	NA	NA	NA	NA	NA	NA	NA	NA	NA	NA	NA
G75733	G75733	Feces	E015378	Female	Finland	343	11.4	NA	NA	NA	10_to_12months	Infant	Complementary_Foods	Vatanen_2016	Infant_Feces	NA	Vaginal	NA	NA	NA	FALSE	FALSE	NA	NA	NA	NA	NA	NA	NA	NA	NA	NA	NA	NA	NA	NA	NA	NA	NA
G75734	G75734	Feces	E015378	Female	Finland	221	7.4	NA	NA	NA	7_to_9months	Infant	Complementary_Foods	Vatanen_2016	Infant_Feces	NA	Vaginal	NA	NA	NA	FALSE	FALSE	NA	NA	NA	NA	NA	NA	NA	NA	NA	NA	NA	NA	NA	NA	NA	NA	NA
G75735	G75735	Feces	E016444	Male	Finland	192	6.4	NA	NA	NA	4_to_6months	Infant	Complementary_Foods	Vatanen_2016	Infant_Feces	NA	Vaginal	NA	NA	NA	FALSE	FALSE	NA	NA	NA	NA	NA	NA	NA	NA	NA	NA	NA	NA	NA	NA	NA	NA	NA
G75736	G75736	Feces	E030828	Male	Finland	45	1.5	NA	NA	NA	1_to_3months	Infant	Exclusively_Breastfed	Vatanen_2016	Infant_Feces	NA	Vaginal	NA	NA	NA	FALSE	FALSE	NA	NA	NA	NA	NA	NA	NA	NA	NA	NA	NA	NA	NA	NA	NA	NA	NA
G75737	G75737	Feces	E024646	Male	Finland	122	4.1	NA	NA	NA	4_to_6months	Infant	Complementary_Foods	Vatanen_2016	Infant_Feces	NA	Vaginal	NA	NA	NA	FALSE	FALSE	NA	NA	NA	NA	NA	NA	NA	NA	NA	NA	NA	NA	NA	NA	NA	NA	NA
G75768	G75768	Feces	E002681	Female	Finland	498	16.6	NA	NA	NA	16_to_18months	Infant	Complementary_Foods	Vatanen_2016	Infant_Feces	NA	Vaginal	NA	NA	NA	FALSE	FALSE	NA	NA	NA	NA	NA	NA	NA	NA	NA	NA	NA	NA	NA	NA	NA	NA	NA
G75769	G75769	Feces	E002681	Female	Finland	403	13.4	NA	NA	NA	13_to_15months	Infant	Complementary_Foods	Vatanen_2016	Infant_Feces	NA	Vaginal	NA	NA	NA	FALSE	FALSE	NA	NA	NA	NA	NA	NA	NA	NA	NA	NA	NA	NA	NA	NA	NA	NA	NA
G75773	G75773	Feces	E004781	Female	Finland	492	16.4	NA	NA	NA	16_to_18months	Infant	Complementary_Foods	Vatanen_2016	Infant_Feces	NA	Vaginal	NA	NA	NA	FALSE	FALSE	NA	NA	NA	NA	NA	NA	NA	NA	NA	NA	NA	NA	NA	NA	NA	NA	NA
G75774	G75774	Feces	E004781	Female	Finland	371	12.4	NA	NA	NA	10_to_12months	Infant	Complementary_Foods	Vatanen_2016	Infant_Feces	NA	Vaginal	NA	NA	NA	FALSE	FALSE	NA	NA	NA	NA	NA	NA	NA	NA	NA	NA	NA	NA	NA	NA	NA	NA	NA
G75776	G75776	Feces	E004934	Female	Finland	492	16.4	NA	NA	NA	16_to_18months	Infant	Complementary_Foods	Vatanen_2016	Infant_Feces	NA	Vaginal	NA	NA	NA	FALSE	FALSE	NA	NA	NA	NA	NA	NA	NA	NA	NA	NA	NA	NA	NA	NA	NA	NA	NA
G75778	G75778	Feces	E029796	Male	Finland	114	3.8	NA	NA	NA	1_to_3months	Infant	Complementary_Foods	Vatanen_2016	Infant_Feces	NA	Vaginal	NA	NA	NA	FALSE	FALSE	NA	NA	NA	NA	NA	NA	NA	NA	NA	NA	NA	NA	NA	NA	NA	NA	NA
G75788	G75788	Feces	E002338	Female	Finland	212	7.1	NA	NA	NA	7_to_9months	Infant	Complementary_Foods	Vatanen_2016	Infant_Feces	NA	Vaginal	NA	NA	NA	FALSE	FALSE	NA	NA	NA	NA	NA	NA	NA	NA	NA	NA	NA	NA	NA	NA	NA	NA	NA
G75805	G75805	Feces	E002681	Female	Finland	319	10.6	NA	NA	NA	10_to_12months	Infant	Complementary_Foods	Vatanen_2016	Infant_Feces	NA	Vaginal	NA	NA	NA	FALSE	FALSE	NA	NA	NA	NA	NA	NA	NA	NA	NA	NA	NA	NA	NA	NA	NA	NA	NA
G75806	G75806	Feces	E006871	Female	Finland	113	3.8	NA	NA	NA	1_to_3months	Infant	Complementary_Foods	Vatanen_2016	Infant_Feces	NA	Vaginal	NA	NA	NA	FALSE	FALSE	NA	NA	NA	NA	NA	NA	NA	NA	NA	NA	NA	NA	NA	NA	NA	NA	NA
G75818	G75818	Feces	E008437	Female	Finland	118	3.9	NA	NA	NA	1_to_3months	Infant	Complementary_Foods	Vatanen_2016	Infant_Feces	NA	Vaginal	NA	NA	NA	FALSE	FALSE	NA	NA	NA	NA	NA	NA	NA	NA	NA	NA	NA	NA	NA	NA	NA	NA	NA
G75819	G75819	Feces	E008357	Female	Finland	132	4.4	NA	NA	NA	4_to_6months	Infant	Complementary_Foods	Vatanen_2016	Infant_Feces	NA	Vaginal	NA	NA	NA	FALSE	FALSE	NA	NA	NA	NA	NA	NA	NA	NA	NA	NA	NA	NA	NA	NA	NA	NA	NA
G75820	G75820	Feces	E007303	Male	Finland	197	6.6	NA	NA	NA	4_to_6months	Infant	Complementary_Foods	Vatanen_2016	Infant_Feces	NA	Vaginal	NA	NA	NA	FALSE	FALSE	NA	NA	NA	NA	NA	NA	NA	NA	NA	NA	NA	NA	NA	NA	NA	NA	NA
G75821	G75821	Feces	E007303	Male	Finland	105	3.5	NA	NA	NA	1_to_3months	Infant	Complementary_Foods	Vatanen_2016	Infant_Feces	NA	Vaginal	NA	NA	NA	FALSE	FALSE	NA	NA	NA	NA	NA	NA	NA	NA	NA	NA	NA	NA	NA	NA	NA	NA	NA
G75823	G75823	Feces	E007980	Male	Finland	131	4.4	NA	NA	NA	4_to_6months	Infant	Complementary_Foods	Vatanen_2016	Infant_Feces	NA	Vaginal	NA	NA	NA	FALSE	FALSE	NA	NA	NA	NA	NA	NA	NA	NA	NA	NA	NA	NA	NA	NA	NA	NA	NA
G75824	G75824	Feces	E008643	Female	Finland	109	3.6	NA	NA	NA	1_to_3months	Infant	Complementary_Foods	Vatanen_2016	Infant_Feces	NA	Vaginal	NA	NA	NA	FALSE	FALSE	NA	NA	NA	NA	NA	NA	NA	NA	NA	NA	NA	NA	NA	NA	NA	NA	NA
G75825	G75825	Feces	E008241	Male	Finland	125	4.2	NA	NA	NA	4_to_6months	Infant	Complementary_Foods	Vatanen_2016	Infant_Feces	NA	Vaginal	NA	NA	NA	FALSE	FALSE	NA	NA	NA	NA	NA	NA	NA	NA	NA	NA	NA	NA	NA	NA	NA	NA	NA
G75834	G75834	Feces	E009676	Female	Finland	126	4.2	NA	NA	NA	4_to_6months	Infant	Complementary_Foods	Vatanen_2016	Infant_Feces	NA	Vaginal	NA	NA	NA	FALSE	FALSE	NA	NA	NA	NA	NA	NA	NA	NA	NA	NA	NA	NA	NA	NA	NA	NA	NA
G75836	G75836	Feces	E012393	Male	Finland	208	6.9	NA	NA	NA	4_to_6months	Infant	Complementary_Foods	Vatanen_2016	Infant_Feces	NA	Vaginal	NA	NA	NA	FALSE	FALSE	NA	NA	NA	NA	NA	NA	NA	NA	NA	NA	NA	NA	NA	NA	NA	NA	NA
G75837	G75837	Feces	E020781	Male	Finland	135	4.5	NA	NA	NA	4_to_6months	Infant	Exclusively_Breastfed	Vatanen_2016	Infant_Feces	NA	Vaginal	NA	NA	NA	FALSE	FALSE	NA	NA	NA	NA	NA	NA	NA	NA	NA	NA	NA	NA	NA	NA	NA	NA	NA
G75838	G75838	Feces	E008357	Female	Finland	220	7.3	NA	NA	NA	7_to_9months	Infant	Complementary_Foods	Vatanen_2016	Infant_Feces	NA	Vaginal	NA	NA	NA	FALSE	FALSE	NA	NA	NA	NA	NA	NA	NA	NA	NA	NA	NA	NA	NA	NA	NA	NA	NA
G75841	G75841	Feces	E023681	Female	Finland	132	4.4	NA	NA	NA	4_to_6months	Infant	Complementary_Foods	Vatanen_2016	Infant_Feces	NA	Vaginal	NA	NA	NA	FALSE	FALSE	NA	NA	NA	NA	NA	NA	NA	NA	NA	NA	NA	NA	NA	NA	NA	NA	NA
G75842	G75842	Feces	E022083	Male	Finland	119	4	NA	NA	NA	4_to_6months	Infant	Complementary_Foods	Vatanen_2016	Infant_Feces	NA	Vaginal	NA	NA	NA	FALSE	FALSE	NA	NA	NA	NA	NA	NA	NA	NA	NA	NA	NA	NA	NA	NA	NA	NA	NA
G75843	G75843	Feces	E030933	Female	Finland	77	2.6	NA	NA	NA	1_to_3months	Infant	Complementary_Foods	Vatanen_2016	Infant_Feces	NA	Vaginal	NA	NA	NA	FALSE	FALSE	NA	NA	NA	NA	NA	NA	NA	NA	NA	NA	NA	NA	NA	NA	NA	NA	NA
G75844	G75844	Feces	E008357	Female	Finland	292	9.7	NA	NA	NA	7_to_9months	Infant	Complementary_Foods	Vatanen_2016	Infant_Feces	NA	Vaginal	NA	NA	NA	FALSE	FALSE	NA	NA	NA	NA	NA	NA	NA	NA	NA	NA	NA	NA	NA	NA	NA	NA	NA
G75849	G75849	Feces	E002338	Female	Finland	399	13.3	NA	NA	NA	13_to_15months	Infant	Complementary_Foods	Vatanen_2016	Infant_Feces	NA	Vaginal	NA	NA	NA	FALSE	FALSE	NA	NA	NA	NA	NA	NA	NA	NA	NA	NA	NA	NA	NA	NA	NA	NA	NA
G75850	G75850	Feces	E008357	Female	Finland	386	12.9	NA	NA	NA	10_to_12months	Infant	Complementary_Foods	Vatanen_2016	Infant_Feces	NA	Vaginal	NA	NA	NA	FALSE	FALSE	NA	NA	NA	NA	NA	NA	NA	NA	NA	NA	NA	NA	NA	NA	NA	NA	NA
G75854	G75854	Feces	E023839	Female	Finland	137	4.6	NA	NA	NA	4_to_6months	Infant	Complementary_Foods	Vatanen_2016	Infant_Feces	NA	Vaginal	NA	NA	NA	FALSE	FALSE	NA	NA	NA	NA	NA	NA	NA	NA	NA	NA	NA	NA	NA	NA	NA	NA	NA
G75855	G75855	Feces	E002338	Female	Finland	493	16.4	NA	NA	NA	16_to_18months	Infant	Complementary_Foods	Vatanen_2016	Infant_Feces	NA	Vaginal	NA	NA	NA	FALSE	FALSE	NA	NA	NA	NA	NA	NA	NA	NA	NA	NA	NA	NA	NA	NA	NA	NA	NA
G75856	G75856	Feces	E009676	Female	Finland	303	10.1	NA	NA	NA	10_to_12months	Infant	Complementary_Foods	Vatanen_2016	Infant_Feces	NA	Vaginal	NA	NA	NA	FALSE	FALSE	NA	NA	NA	NA	NA	NA	NA	NA	NA	NA	NA	NA	NA	NA	NA	NA	NA
G75860	G75860	Feces	E012393	Male	Finland	300	10	NA	NA	NA	10_to_12months	Infant	Complementary_Foods	Vatanen_2016	Infant_Feces	NA	Vaginal	NA	NA	NA	FALSE	FALSE	NA	NA	NA	NA	NA	NA	NA	NA	NA	NA	NA	NA	NA	NA	NA	NA	NA
G75861	G75861	Feces	E002473	Female	Finland	497	16.6	NA	NA	NA	16_to_18months	Infant	Complementary_Foods	Vatanen_2016	Infant_Feces	NA	Vaginal	NA	NA	NA	FALSE	FALSE	NA	NA	NA	NA	NA	NA	NA	NA	NA	NA	NA	NA	NA	NA	NA	NA	NA
G75862	G75862	Feces	E009676	Female	Finland	232	7.7	NA	NA	NA	7_to_9months	Infant	Complementary_Foods	Vatanen_2016	Infant_Feces	NA	Vaginal	NA	NA	NA	FALSE	FALSE	NA	NA	NA	NA	NA	NA	NA	NA	NA	NA	NA	NA	NA	NA	NA	NA	NA
G75866	G75866	Feces	E023535	Male	Finland	132	4.4	NA	NA	NA	4_to_6months	Infant	Complementary_Foods	Vatanen_2016	Infant_Feces	NA	Vaginal	NA	NA	NA	FALSE	FALSE	NA	NA	NA	NA	NA	NA	NA	NA	NA	NA	NA	NA	NA	NA	NA	NA	NA
G75867	G75867	Feces	E002473	Female	Finland	396	13.2	NA	NA	NA	13_to_15months	Infant	Complementary_Foods	Vatanen_2016	Infant_Feces	NA	Vaginal	NA	NA	NA	FALSE	FALSE	NA	NA	NA	NA	NA	NA	NA	NA	NA	NA	NA	NA	NA	NA	NA	NA	NA
G75868	G75868	Feces	E019793	Male	Finland	127	4.2	NA	NA	NA	4_to_6months	Infant	Complementary_Foods	Vatanen_2016	Infant_Feces	NA	Vaginal	NA	NA	NA	FALSE	FALSE	NA	NA	NA	NA	NA	NA	NA	NA	NA	NA	NA	NA	NA	NA	NA	NA	NA
G75872	G75872	Feces	E002338	Female	Finland	58	1.9	NA	NA	NA	1_to_3months	Infant	Complementary_Foods	Vatanen_2016	Infant_Feces	NA	Vaginal	NA	NA	NA	FALSE	FALSE	NA	NA	NA	NA	NA	NA	NA	NA	NA	NA	NA	NA	NA	NA	NA	NA	NA
G75873	G75873	Feces	E002825	Male	Finland	69	2.3	NA	NA	NA	1_to_3months	Infant	Complementary_Foods	Vatanen_2016	Infant_Feces	NA	Vaginal	NA	NA	NA	FALSE	FALSE	NA	NA	NA	NA	NA	NA	NA	NA	NA	NA	NA	NA	NA	NA	NA	NA	NA
G75874	G75874	Feces	E002473	Female	Finland	42	1.4	NA	NA	NA	1_to_3months	Infant	Complementary_Foods	Vatanen_2016	Infant_Feces	NA	Vaginal	NA	NA	NA	FALSE	FALSE	NA	NA	NA	NA	NA	NA	NA	NA	NA	NA	NA	NA	NA	NA	NA	NA	NA
G75875	G75875	Feces	E003393	Female	Finland	74	2.5	NA	NA	NA	1_to_3months	Infant	Exclusively_Breastfed	Vatanen_2016	Infant_Feces	NA	Vaginal	NA	NA	NA	FALSE	FALSE	NA	NA	NA	NA	NA	NA	NA	NA	NA	NA	NA	NA	NA	NA	NA	NA	NA
G75878	G75878	Feces	E004934	Female	Finland	70	2.3	NA	NA	NA	1_to_3months	Infant	Exclusively_Breastfed	Vatanen_2016	Infant_Feces	NA	Vaginal	NA	NA	NA	FALSE	FALSE	NA	NA	NA	NA	NA	NA	NA	NA	NA	NA	NA	NA	NA	NA	NA	NA	NA
G75880	G75880	Feces	E004781	Female	Finland	51	1.7	NA	NA	NA	1_to_3months	Infant	Complementary_Foods	Vatanen_2016	Infant_Feces	NA	Vaginal	NA	NA	NA	FALSE	FALSE	NA	NA	NA	NA	NA	NA	NA	NA	NA	NA	NA	NA	NA	NA	NA	NA	NA
G75881	G75881	Feces	E004071	Female	Finland	123	4.1	NA	NA	NA	4_to_6months	Infant	Complementary_Foods	Vatanen_2016	Infant_Feces	NA	Caesarean	NA	NA	NA	FALSE	FALSE	NA	NA	NA	NA	NA	NA	NA	NA	NA	NA	NA	NA	NA	NA	NA	NA	NA
G75882	G75882	Feces	E006871	Female	Finland	52	1.7	NA	NA	NA	1_to_3months	Infant	Complementary_Foods	Vatanen_2016	Infant_Feces	NA	Vaginal	NA	NA	NA	FALSE	FALSE	NA	NA	NA	NA	NA	NA	NA	NA	NA	NA	NA	NA	NA	NA	NA	NA	NA
G75523	G75523	Feces	E030933	Female	Finland	212	7.1	NA	NA	NA	7_to_9months	Infant	Complementary_Foods	Vatanen_2016	Infant_Feces	NA	Vaginal	NA	NA	NA	FALSE	FALSE	NA	NA	NA	NA	NA	NA	NA	NA	NA	NA	NA	NA	NA	NA	NA	NA	NA
G75530	G75530	Feces	E004934	Female	Finland	585	19.5	NA	NA	NA	19_to_21months	Infant	Complementary_Foods	Vatanen_2016	Infant_Feces	NA	Vaginal	NA	NA	NA	FALSE	FALSE	NA	NA	NA	NA	NA	NA	NA	NA	NA	NA	NA	NA	NA	NA	NA	NA	NA
G75536	G75536	Feces	E016681	Male	Finland	399	13.3	NA	NA	NA	13_to_15months	Infant	Complementary_Foods	Vatanen_2016	Infant_Feces	NA	Vaginal	NA	NA	NA	FALSE	FALSE	NA	NA	NA	NA	NA	NA	NA	NA	NA	NA	NA	NA	NA	NA	NA	NA	NA
G75544	G75544	Feces	E005804	Male	Finland	489	16.3	NA	NA	NA	16_to_18months	Infant	Complementary_Foods	Vatanen_2016	Infant_Feces	NA	Vaginal	NA	NA	NA	FALSE	FALSE	NA	NA	NA	NA	NA	NA	NA	NA	NA	NA	NA	NA	NA	NA	NA	NA	NA
G75547	G75547	Feces	E029310	Male	Finland	137	4.6	NA	NA	NA	4_to_6months	Infant	Complementary_Foods	Vatanen_2016	Infant_Feces	NA	Vaginal	NA	NA	NA	FALSE	FALSE	NA	NA	NA	NA	NA	NA	NA	NA	NA	NA	NA	NA	NA	NA	NA	NA	NA
G75551	G75551	Feces	E016870	Female	Finland	226	7.5	NA	NA	NA	7_to_9months	Infant	Complementary_Foods	Vatanen_2016	Infant_Feces	NA	Vaginal	NA	NA	NA	FALSE	FALSE	NA	NA	NA	NA	NA	NA	NA	NA	NA	NA	NA	NA	NA	NA	NA	NA	NA
G75556	G75556	Feces	E008357	Female	Finland	485	16.2	NA	NA	NA	16_to_18months	Infant	Complementary_Foods	Vatanen_2016	Infant_Feces	NA	Vaginal	NA	NA	NA	FALSE	FALSE	NA	NA	NA	NA	NA	NA	NA	NA	NA	NA	NA	NA	NA	NA	NA	NA	NA
G75558	G75558	Feces	E007743	Male	Finland	395	13.2	NA	NA	NA	13_to_15months	Infant	Complementary_Foods	Vatanen_2016	Infant_Feces	NA	Vaginal	NA	NA	NA	FALSE	FALSE	NA	NA	NA	NA	NA	NA	NA	NA	NA	NA	NA	NA	NA	NA	NA	NA	NA
G75576	G75576	Feces	E023681	Female	Finland	216	7.2	NA	NA	NA	7_to_9months	Infant	Complementary_Foods	Vatanen_2016	Infant_Feces	NA	Vaginal	NA	NA	NA	FALSE	FALSE	NA	NA	NA	NA	NA	NA	NA	NA	NA	NA	NA	NA	NA	NA	NA	NA	NA
G75578	G75578	Feces	E002338	Female	Finland	578	19.3	NA	NA	NA	19_to_21months	Infant	Complementary_Foods	Vatanen_2016	Infant_Feces	NA	Vaginal	NA	NA	NA	FALSE	FALSE	NA	NA	NA	NA	NA	NA	NA	NA	NA	NA	NA	NA	NA	NA	NA	NA	NA
G75595	G75595	Feces	E024646	Male	Finland	293	9.8	NA	NA	NA	7_to_9months	Infant	Complementary_Foods	Vatanen_2016	Infant_Feces	NA	Vaginal	NA	NA	NA	FALSE	FALSE	NA	NA	NA	NA	NA	NA	NA	NA	NA	NA	NA	NA	NA	NA	NA	NA	NA
G75606	G75606	Feces	E015378	Female	Finland	489	16.3	NA	NA	NA	16_to_18months	Infant	Complementary_Foods	Vatanen_2016	Infant_Feces	NA	Vaginal	NA	NA	NA	FALSE	FALSE	NA	NA	NA	NA	NA	NA	NA	NA	NA	NA	NA	NA	NA	NA	NA	NA	NA
G75614	G75614	Feces	E009676	Female	Finland	559	18.6	NA	NA	NA	16_to_18months	Infant	Complementary_Foods	Vatanen_2016	Infant_Feces	NA	Vaginal	NA	NA	NA	FALSE	FALSE	NA	NA	NA	NA	NA	NA	NA	NA	NA	NA	NA	NA	NA	NA	NA	NA	NA
G75617	G75617	Feces	E024213	Male	Finland	326	10.9	NA	NA	NA	10_to_12months	Infant	Complementary_Foods	Vatanen_2016	Infant_Feces	NA	Caesarean	NA	NA	NA	FALSE	FALSE	NA	NA	NA	NA	NA	NA	NA	NA	NA	NA	NA	NA	NA	NA	NA	NA	NA
G75620	G75620	Feces	E020781	Male	Finland	325	10.8	NA	NA	NA	10_to_12months	Infant	Complementary_Foods	Vatanen_2016	Infant_Feces	NA	Vaginal	NA	NA	NA	FALSE	FALSE	NA	NA	NA	NA	NA	NA	NA	NA	NA	NA	NA	NA	NA	NA	NA	NA	NA
G76380	G76380	Feces	E017049	Male	Finland	117	3.9	NA	NA	NA	1_to_3months	Infant	Complementary_Foods	Vatanen_2016	Infant_Feces	NA	Vaginal	NA	NA	NA	FALSE	FALSE	NA	NA	NA	NA	NA	NA	NA	NA	NA	NA	NA	NA	NA	NA	NA	NA	NA
G76381	G76381	Feces	E016870	Female	Finland	129	4.3	NA	NA	NA	4_to_6months	Infant	Complementary_Foods	Vatanen_2016	Infant_Feces	NA	Vaginal	NA	NA	NA	FALSE	FALSE	NA	NA	NA	NA	NA	NA	NA	NA	NA	NA	NA	NA	NA	NA	NA	NA	NA
G76382	G76382	Feces	E024213	Male	Finland	64	2.1	NA	NA	NA	1_to_3months	Infant	Complementary_Foods	Vatanen_2016	Infant_Feces	NA	Caesarean	NA	NA	NA	FALSE	FALSE	NA	NA	NA	NA	NA	NA	NA	NA	NA	NA	NA	NA	NA	NA	NA	NA	NA
G76384	G76384	Feces	E006871	Female	Finland	296	9.9	NA	NA	NA	7_to_9months	Infant	Complementary_Foods	Vatanen_2016	Infant_Feces	NA	Vaginal	NA	NA	NA	FALSE	FALSE	NA	NA	NA	NA	NA	NA	NA	NA	NA	NA	NA	NA	NA	NA	NA	NA	NA
G76385	G76385	Feces	E007303	Male	Finland	291	9.7	NA	NA	NA	7_to_9months	Infant	Complementary_Foods	Vatanen_2016	Infant_Feces	NA	Vaginal	NA	NA	NA	FALSE	FALSE	NA	NA	NA	NA	NA	NA	NA	NA	NA	NA	NA	NA	NA	NA	NA	NA	NA
G76386	G76386	Feces	E017715	Male	Finland	126	4.2	NA	NA	NA	4_to_6months	Infant	Complementary_Foods	Vatanen_2016	Infant_Feces	NA	Vaginal	NA	NA	NA	FALSE	FALSE	NA	NA	NA	NA	NA	NA	NA	NA	NA	NA	NA	NA	NA	NA	NA	NA	NA
G76387	G76387	Feces	E025830	Male	Finland	66	2.2	NA	NA	NA	1_to_3months	Infant	Complementary_Foods	Vatanen_2016	Infant_Feces	NA	Vaginal	NA	NA	NA	FALSE	FALSE	NA	NA	NA	NA	NA	NA	NA	NA	NA	NA	NA	NA	NA	NA	NA	NA	NA
G76388	G76388	Feces	E008437	Female	Finland	302	10.1	NA	NA	NA	10_to_12months	Infant	Complementary_Foods	Vatanen_2016	Infant_Feces	NA	Vaginal	NA	NA	NA	FALSE	FALSE	NA	NA	NA	NA	NA	NA	NA	NA	NA	NA	NA	NA	NA	NA	NA	NA	NA
G76389	G76389	Feces	E008437	Female	Finland	209	7	NA	NA	NA	7_to_9months	Infant	Complementary_Foods	Vatanen_2016	Infant_Feces	NA	Vaginal	NA	NA	NA	FALSE	FALSE	NA	NA	NA	NA	NA	NA	NA	NA	NA	NA	NA	NA	NA	NA	NA	NA	NA
G76390	G76390	Feces	E007980	Male	Finland	214	7.1	NA	NA	NA	7_to_9months	Infant	Complementary_Foods	Vatanen_2016	Infant_Feces	NA	Vaginal	NA	NA	NA	FALSE	FALSE	NA	NA	NA	NA	NA	NA	NA	NA	NA	NA	NA	NA	NA	NA	NA	NA	NA
G76391	G76391	Feces	E007980	Male	Finland	322	10.7	NA	NA	NA	10_to_12months	Infant	Complementary_Foods	Vatanen_2016	Infant_Feces	NA	Vaginal	NA	NA	NA	FALSE	FALSE	NA	NA	NA	NA	NA	NA	NA	NA	NA	NA	NA	NA	NA	NA	NA	NA	NA
G76392	G76392	Feces	E024646	Male	Finland	47	1.6	NA	NA	NA	1_to_3months	Infant	Complementary_Foods	Vatanen_2016	Infant_Feces	NA	Vaginal	NA	NA	NA	FALSE	FALSE	NA	NA	NA	NA	NA	NA	NA	NA	NA	NA	NA	NA	NA	NA	NA	NA	NA
G76393	G76393	Feces	E025912	Female	Finland	42	1.4	NA	NA	NA	1_to_3months	Infant	Exclusively_Breastfed	Vatanen_2016	Infant_Feces	NA	Vaginal	NA	NA	NA	FALSE	FALSE	NA	NA	NA	NA	NA	NA	NA	NA	NA	NA	NA	NA	NA	NA	NA	NA	NA
G76394	G76394	Feces	E007743	Male	Finland	309	10.3	NA	NA	NA	10_to_12months	Infant	Complementary_Foods	Vatanen_2016	Infant_Feces	NA	Vaginal	NA	NA	NA	FALSE	FALSE	NA	NA	NA	NA	NA	NA	NA	NA	NA	NA	NA	NA	NA	NA	NA	NA	NA
G76396	G76396	Feces	E009020	Female	Finland	204	6.8	NA	NA	NA	4_to_6months	Infant	Complementary_Foods	Vatanen_2016	Infant_Feces	NA	Vaginal	NA	NA	NA	FALSE	FALSE	NA	NA	NA	NA	NA	NA	NA	NA	NA	NA	NA	NA	NA	NA	NA	NA	NA
G76397	G76397	Feces	E009020	Female	Finland	304	10.1	NA	NA	NA	10_to_12months	Infant	Complementary_Foods	Vatanen_2016	Infant_Feces	NA	Vaginal	NA	NA	NA	FALSE	FALSE	NA	NA	NA	NA	NA	NA	NA	NA	NA	NA	NA	NA	NA	NA	NA	NA	NA
G76398	G76398	Feces	E008241	Male	Finland	358	11.9	NA	NA	NA	10_to_12months	Infant	Complementary_Foods	Vatanen_2016	Infant_Feces	NA	Vaginal	NA	NA	NA	FALSE	FALSE	NA	NA	NA	NA	NA	NA	NA	NA	NA	NA	NA	NA	NA	NA	NA	NA	NA
G76399	G76399	Feces	E008241	Male	Finland	318	10.6	NA	NA	NA	10_to_12months	Infant	Complementary_Foods	Vatanen_2016	Infant_Feces	NA	Vaginal	NA	NA	NA	FALSE	FALSE	NA	NA	NA	NA	NA	NA	NA	NA	NA	NA	NA	NA	NA	NA	NA	NA	NA
G76400	G76400	Feces	E008241	Male	Finland	237	7.9	NA	NA	NA	7_to_9months	Infant	Complementary_Foods	Vatanen_2016	Infant_Feces	NA	Vaginal	NA	NA	NA	FALSE	FALSE	NA	NA	NA	NA	NA	NA	NA	NA	NA	NA	NA	NA	NA	NA	NA	NA	NA
G76401	G76401	Feces	E018421	Male	Finland	115	3.8	NA	NA	NA	1_to_3months	Infant	Complementary_Foods	Vatanen_2016	Infant_Feces	NA	Vaginal	NA	NA	NA	FALSE	FALSE	NA	NA	NA	NA	NA	NA	NA	NA	NA	NA	NA	NA	NA	NA	NA	NA	NA
G76402	G76402	Feces	E008643	Female	Finland	213	7.1	NA	NA	NA	7_to_9months	Infant	Complementary_Foods	Vatanen_2016	Infant_Feces	NA	Vaginal	NA	NA	NA	FALSE	FALSE	NA	NA	NA	NA	NA	NA	NA	NA	NA	NA	NA	NA	NA	NA	NA	NA	NA
G76403	G76403	Feces	E008643	Female	Finland	314	10.5	NA	NA	NA	10_to_12months	Infant	Complementary_Foods	Vatanen_2016	Infant_Feces	NA	Vaginal	NA	NA	NA	FALSE	FALSE	NA	NA	NA	NA	NA	NA	NA	NA	NA	NA	NA	NA	NA	NA	NA	NA	NA
G76404	G76404	Feces	E018574	Female	Finland	118	3.9	NA	NA	NA	1_to_3months	Infant	Complementary_Foods	Vatanen_2016	Infant_Feces	NA	Vaginal	NA	NA	NA	FALSE	FALSE	NA	NA	NA	NA	NA	NA	NA	NA	NA	NA	NA	NA	NA	NA	NA	NA	NA
G76405	G76405	Feces	E019187	Female	Finland	121	4	NA	NA	NA	4_to_6months	Infant	Exclusively_Breastfed	Vatanen_2016	Infant_Feces	NA	Vaginal	NA	NA	NA	FALSE	FALSE	NA	NA	NA	NA	NA	NA	NA	NA	NA	NA	NA	NA	NA	NA	NA	NA	NA
G76410	G76410	Feces	E009667	Female	Finland	307	10.2	NA	NA	NA	10_to_12months	Infant	Complementary_Foods	Vatanen_2016	Infant_Feces	NA	Vaginal	NA	NA	NA	FALSE	FALSE	NA	NA	NA	NA	NA	NA	NA	NA	NA	NA	NA	NA	NA	NA	NA	NA	NA
G76411	G76411	Feces	E009667	Female	Finland	213	7.1	NA	NA	NA	7_to_9months	Infant	Complementary_Foods	Vatanen_2016	Infant_Feces	NA	Vaginal	NA	NA	NA	FALSE	FALSE	NA	NA	NA	NA	NA	NA	NA	NA	NA	NA	NA	NA	NA	NA	NA	NA	NA
G76412	G76412	Feces	E019349	Male	Finland	119	4	NA	NA	NA	4_to_6months	Infant	Exclusively_Breastfed	Vatanen_2016	Infant_Feces	NA	Vaginal	NA	NA	NA	FALSE	FALSE	NA	NA	NA	NA	NA	NA	NA	NA	NA	NA	NA	NA	NA	NA	NA	NA	NA
G76413	G76413	Feces	E020808	Female	Finland	113	3.8	NA	NA	NA	1_to_3months	Infant	Exclusively_Breastfed	Vatanen_2016	Infant_Feces	NA	Vaginal	NA	NA	NA	FALSE	FALSE	NA	NA	NA	NA	NA	NA	NA	NA	NA	NA	NA	NA	NA	NA	NA	NA	NA
G76414	G76414	Feces	E019349	Male	Finland	206	6.9	NA	NA	NA	4_to_6months	Infant	Complementary_Foods	Vatanen_2016	Infant_Feces	NA	Vaginal	NA	NA	NA	FALSE	FALSE	NA	NA	NA	NA	NA	NA	NA	NA	NA	NA	NA	NA	NA	NA	NA	NA	NA
G76434	G76434	Feces	E002681	Female	Finland	215	7.2	NA	NA	NA	7_to_9months	Infant	Complementary_Foods	Vatanen_2016	Infant_Feces	NA	Vaginal	NA	NA	NA	FALSE	FALSE	NA	NA	NA	NA	NA	NA	NA	NA	NA	NA	NA	NA	NA	NA	NA	NA	NA
G76435	G76435	Feces	E004080	Male	Finland	198	6.6	NA	NA	NA	4_to_6months	Infant	Complementary_Foods	Vatanen_2016	Infant_Feces	NA	Vaginal	NA	NA	NA	FALSE	FALSE	NA	NA	NA	NA	NA	NA	NA	NA	NA	NA	NA	NA	NA	NA	NA	NA	NA
G76436	G76436	Feces	E004080	Male	Finland	303	10.1	NA	NA	NA	10_to_12months	Infant	Complementary_Foods	Vatanen_2016	Infant_Feces	NA	Vaginal	NA	NA	NA	FALSE	FALSE	NA	NA	NA	NA	NA	NA	NA	NA	NA	NA	NA	NA	NA	NA	NA	NA	NA
G76437	G76437	Feces	E019349	Male	Finland	55	1.8	NA	NA	NA	1_to_3months	Infant	Exclusively_Breastfed	Vatanen_2016	Infant_Feces	NA	Vaginal	NA	NA	NA	FALSE	FALSE	NA	NA	NA	NA	NA	NA	NA	NA	NA	NA	NA	NA	NA	NA	NA	NA	NA
G76438	G76438	Feces	E004781	Female	Finland	208	6.9	NA	NA	NA	4_to_6months	Infant	Complementary_Foods	Vatanen_2016	Infant_Feces	NA	Vaginal	NA	NA	NA	FALSE	FALSE	NA	NA	NA	NA	NA	NA	NA	NA	NA	NA	NA	NA	NA	NA	NA	NA	NA
G76439	G76439	Feces	E003393	Female	Finland	288	9.6	NA	NA	NA	7_to_9months	Infant	Complementary_Foods	Vatanen_2016	Infant_Feces	NA	Vaginal	NA	NA	NA	FALSE	FALSE	NA	NA	NA	NA	NA	NA	NA	NA	NA	NA	NA	NA	NA	NA	NA	NA	NA
G76440	G76440	Feces	E015208	Male	Finland	96	3.2	NA	NA	NA	1_to_3months	Infant	Complementary_Foods	Vatanen_2016	Infant_Feces	NA	Vaginal	NA	NA	NA	FALSE	FALSE	NA	NA	NA	NA	NA	NA	NA	NA	NA	NA	NA	NA	NA	NA	NA	NA	NA
G76441	G76441	Feces	E003393	Female	Finland	230	7.7	NA	NA	NA	7_to_9months	Infant	Complementary_Foods	Vatanen_2016	Infant_Feces	NA	Vaginal	NA	NA	NA	FALSE	FALSE	NA	NA	NA	NA	NA	NA	NA	NA	NA	NA	NA	NA	NA	NA	NA	NA	NA
G76442	G76442	Feces	E004781	Female	Finland	302	10.1	NA	NA	NA	10_to_12months	Infant	Complementary_Foods	Vatanen_2016	Infant_Feces	NA	Vaginal	NA	NA	NA	FALSE	FALSE	NA	NA	NA	NA	NA	NA	NA	NA	NA	NA	NA	NA	NA	NA	NA	NA	NA
G76453	G76453	Feces	E015378	Female	Finland	123	4.1	NA	NA	NA	4_to_6months	Infant	Complementary_Foods	Vatanen_2016	Infant_Feces	NA	Vaginal	NA	NA	NA	FALSE	FALSE	NA	NA	NA	NA	NA	NA	NA	NA	NA	NA	NA	NA	NA	NA	NA	NA	NA
G76454	G76454	Feces	E004934	Female	Finland	216	7.2	NA	NA	NA	7_to_9months	Infant	Complementary_Foods	Vatanen_2016	Infant_Feces	NA	Vaginal	NA	NA	NA	FALSE	FALSE	NA	NA	NA	NA	NA	NA	NA	NA	NA	NA	NA	NA	NA	NA	NA	NA	NA
G76455	G76455	Feces	E020441	Female	Finland	50	1.7	NA	NA	NA	1_to_3months	Infant	Exclusively_Breastfed	Vatanen_2016	Infant_Feces	NA	Vaginal	NA	NA	NA	FALSE	FALSE	NA	NA	NA	NA	NA	NA	NA	NA	NA	NA	NA	NA	NA	NA	NA	NA	NA
G76456	G76456	Feces	E004934	Female	Finland	304	10.1	NA	NA	NA	10_to_12months	Infant	Complementary_Foods	Vatanen_2016	Infant_Feces	NA	Vaginal	NA	NA	NA	FALSE	FALSE	NA	NA	NA	NA	NA	NA	NA	NA	NA	NA	NA	NA	NA	NA	NA	NA	NA
G76457	G76457	Feces	E018574	Female	Finland	78	2.6	NA	NA	NA	1_to_3months	Infant	Complementary_Foods	Vatanen_2016	Infant_Feces	NA	Vaginal	NA	NA	NA	FALSE	FALSE	NA	NA	NA	NA	NA	NA	NA	NA	NA	NA	NA	NA	NA	NA	NA	NA	NA
G76458	G76458	Feces	E019187	Female	Finland	66	2.2	NA	NA	NA	1_to_3months	Infant	Exclusively_Breastfed	Vatanen_2016	Infant_Feces	NA	Vaginal	NA	NA	NA	FALSE	FALSE	NA	NA	NA	NA	NA	NA	NA	NA	NA	NA	NA	NA	NA	NA	NA	NA	NA
G76459	G76459	Feces	E022083	Male	Finland	71	2.4	NA	NA	NA	1_to_3months	Infant	Complementary_Foods	Vatanen_2016	Infant_Feces	NA	Vaginal	NA	NA	NA	FALSE	FALSE	NA	NA	NA	NA	NA	NA	NA	NA	NA	NA	NA	NA	NA	NA	NA	NA	NA
G76460	G76460	Feces	E020808	Female	Finland	40	1.3	NA	NA	NA	1_to_3months	Infant	Exclusively_Breastfed	Vatanen_2016	Infant_Feces	NA	Vaginal	NA	NA	NA	FALSE	FALSE	NA	NA	NA	NA	NA	NA	NA	NA	NA	NA	NA	NA	NA	NA	NA	NA	NA
G76461	G76461	Feces	E016148	Female	Finland	125	4.2	NA	NA	NA	4_to_6months	Infant	Exclusively_Breastfed	Vatanen_2016	Infant_Feces	NA	Caesarean	NA	NA	NA	FALSE	FALSE	NA	NA	NA	NA	NA	NA	NA	NA	NA	NA	NA	NA	NA	NA	NA	NA	NA
G76462	G76462	Feces	E005804	Male	Finland	201	6.7	NA	NA	NA	4_to_6months	Infant	Complementary_Foods	Vatanen_2016	Infant_Feces	NA	Vaginal	NA	NA	NA	FALSE	FALSE	NA	NA	NA	NA	NA	NA	NA	NA	NA	NA	NA	NA	NA	NA	NA	NA	NA
G76463	G76463	Feces	E005804	Male	Finland	291	9.7	NA	NA	NA	7_to_9months	Infant	Complementary_Foods	Vatanen_2016	Infant_Feces	NA	Vaginal	NA	NA	NA	FALSE	FALSE	NA	NA	NA	NA	NA	NA	NA	NA	NA	NA	NA	NA	NA	NA	NA	NA	NA
G76464	G76464	Feces	E019793	Male	Finland	43	1.4	NA	NA	NA	1_to_3months	Infant	Complementary_Foods	Vatanen_2016	Infant_Feces	NA	Vaginal	NA	NA	NA	FALSE	FALSE	NA	NA	NA	NA	NA	NA	NA	NA	NA	NA	NA	NA	NA	NA	NA	NA	NA
G76465	G76465	Feces	E020781	Male	Finland	57	1.9	NA	NA	NA	1_to_3months	Infant	Exclusively_Breastfed	Vatanen_2016	Infant_Feces	NA	Vaginal	NA	NA	NA	FALSE	FALSE	NA	NA	NA	NA	NA	NA	NA	NA	NA	NA	NA	NA	NA	NA	NA	NA	NA
G76466	G76466	Feces	E023839	Female	Finland	46	1.5	NA	NA	NA	1_to_3months	Infant	Complementary_Foods	Vatanen_2016	Infant_Feces	NA	Vaginal	NA	NA	NA	FALSE	FALSE	NA	NA	NA	NA	NA	NA	NA	NA	NA	NA	NA	NA	NA	NA	NA	NA	NA
G76467	G76467	Feces	E016148	Female	Finland	54	1.8	NA	NA	NA	1_to_3months	Infant	Exclusively_Breastfed	Vatanen_2016	Infant_Feces	NA	Caesarean	NA	NA	NA	FALSE	FALSE	NA	NA	NA	NA	NA	NA	NA	NA	NA	NA	NA	NA	NA	NA	NA	NA	NA
G76468	G76468	Feces	E016444	Male	Finland	47	1.6	NA	NA	NA	1_to_3months	Infant	Complementary_Foods	Vatanen_2016	Infant_Feces	NA	Vaginal	NA	NA	NA	FALSE	FALSE	NA	NA	NA	NA	NA	NA	NA	NA	NA	NA	NA	NA	NA	NA	NA	NA	NA
G76469	G76469	Feces	E017049	Male	Finland	55	1.8	NA	NA	NA	1_to_3months	Infant	Complementary_Foods	Vatanen_2016	Infant_Feces	NA	Vaginal	NA	NA	NA	FALSE	FALSE	NA	NA	NA	NA	NA	NA	NA	NA	NA	NA	NA	NA	NA	NA	NA	NA	NA
G76470	G76470	Feces	E012393	Male	Finland	121	4	NA	NA	NA	4_to_6months	Infant	Complementary_Foods	Vatanen_2016	Infant_Feces	NA	Vaginal	NA	NA	NA	FALSE	FALSE	NA	NA	NA	NA	NA	NA	NA	NA	NA	NA	NA	NA	NA	NA	NA	NA	NA
G76476	G76476	Feces	E012393	Male	Finland	63	2.1	NA	NA	NA	1_to_3months	Infant	Complementary_Foods	Vatanen_2016	Infant_Feces	NA	Vaginal	NA	NA	NA	FALSE	FALSE	NA	NA	NA	NA	NA	NA	NA	NA	NA	NA	NA	NA	NA	NA	NA	NA	NA
G76479	G76479	Feces	E029310	Male	Finland	66	2.2	NA	NA	NA	1_to_3months	Infant	Complementary_Foods	Vatanen_2016	Infant_Feces	NA	Vaginal	NA	NA	NA	FALSE	FALSE	NA	NA	NA	NA	NA	NA	NA	NA	NA	NA	NA	NA	NA	NA	NA	NA	NA
G76480	G76480	Feces	E002681	Female	Finland	49	1.6	NA	NA	NA	1_to_3months	Infant	Complementary_Foods	Vatanen_2016	Infant_Feces	NA	Vaginal	NA	NA	NA	FALSE	FALSE	NA	NA	NA	NA	NA	NA	NA	NA	NA	NA	NA	NA	NA	NA	NA	NA	NA
G76481	G76481	Feces	E009676	Female	Finland	60	2	NA	NA	NA	1_to_3months	Infant	Exclusively_Breastfed	Vatanen_2016	Infant_Feces	NA	Vaginal	NA	NA	NA	FALSE	FALSE	NA	NA	NA	NA	NA	NA	NA	NA	NA	NA	NA	NA	NA	NA	NA	NA	NA
G76482	G76482	Feces	E034324	Female	Finland	62	2.1	NA	NA	NA	1_to_3months	Infant	Complementary_Foods	Vatanen_2016	Infant_Feces	NA	Vaginal	NA	NA	NA	FALSE	FALSE	NA	NA	NA	NA	NA	NA	NA	NA	NA	NA	NA	NA	NA	NA	NA	NA	NA
G76484	G76484	Feces	E025912	Female	Finland	122	4.1	NA	NA	NA	4_to_6months	Infant	Exclusively_Breastfed	Vatanen_2016	Infant_Feces	NA	Vaginal	NA	NA	NA	FALSE	FALSE	NA	NA	NA	NA	NA	NA	NA	NA	NA	NA	NA	NA	NA	NA	NA	NA	NA
G76486	G76486	Feces	E025830	Male	Finland	136	4.5	NA	NA	NA	4_to_6months	Infant	Complementary_Foods	Vatanen_2016	Infant_Feces	NA	Vaginal	NA	NA	NA	FALSE	FALSE	NA	NA	NA	NA	NA	NA	NA	NA	NA	NA	NA	NA	NA	NA	NA	NA	NA
G76487	G76487	Feces	E033156	Male	Finland	51	1.7	NA	NA	NA	1_to_3months	Infant	Complementary_Foods	Vatanen_2016	Infant_Feces	NA	Vaginal	NA	NA	NA	FALSE	FALSE	NA	NA	NA	NA	NA	NA	NA	NA	NA	NA	NA	NA	NA	NA	NA	NA	NA
G76489	G76489	Feces	E023535	Male	Finland	52	1.7	NA	NA	NA	1_to_3months	Infant	Complementary_Foods	Vatanen_2016	Infant_Feces	NA	Vaginal	NA	NA	NA	FALSE	FALSE	NA	NA	NA	NA	NA	NA	NA	NA	NA	NA	NA	NA	NA	NA	NA	NA	NA
G76490	G76490	Feces	E024240	Female	Finland	37	1.2	NA	NA	NA	1_to_3months	Infant	Complementary_Foods	Vatanen_2016	Infant_Feces	NA	Vaginal	NA	NA	NA	FALSE	FALSE	NA	NA	NA	NA	NA	NA	NA	NA	NA	NA	NA	NA	NA	NA	NA	NA	NA
G76491	G76491	Feces	E025921	Female	Finland	45	1.5	NA	NA	NA	1_to_3months	Infant	Exclusively_Breastfed	Vatanen_2016	Infant_Feces	NA	Caesarean	NA	NA	NA	FALSE	FALSE	NA	NA	NA	NA	NA	NA	NA	NA	NA	NA	NA	NA	NA	NA	NA	NA	NA
Bgsng7018.m1	Bgsng7018.m1	Feces	Bgsng7018	Male	Bangladesh	NA	0.1	NA	NA	NA	0months	Infant	NA	Subramanian_2014	Infant_Feces	NA	NA	Bangladesh	NA	NA	FALSE	FALSE	NA	NA	NA	NA	NA	NA	NA	NA	NA	NA	NA	NA	NA	NA	NA	NA	NA
Bgsng7018.m10	Bgsng7018.m10	Feces	Bgsng7018	Male	Bangladesh	NA	9.6	NA	NA	NA	7_to_9months	Infant	NA	Subramanian_2014	Infant_Feces	NA	NA	Bangladesh	NA	NA	FALSE	FALSE	NA	NA	NA	NA	NA	NA	NA	NA	NA	NA	NA	NA	NA	NA	NA	NA	NA
Bgsng7018.m11	Bgsng7018.m11	Feces	Bgsng7018	Male	Bangladesh	NA	10.2	NA	NA	NA	10_to_12months	Infant	NA	Subramanian_2014	Infant_Feces	NA	NA	Bangladesh	NA	NA	FALSE	FALSE	NA	NA	NA	NA	NA	NA	NA	NA	NA	NA	NA	NA	NA	NA	NA	NA	NA
Bgsng7018.m12	Bgsng7018.m12	Feces	Bgsng7018	Male	Bangladesh	NA	11.4	NA	NA	NA	10_to_12months	Infant	NA	Subramanian_2014	Infant_Feces	NA	NA	Bangladesh	NA	NA	FALSE	FALSE	NA	NA	NA	NA	NA	NA	NA	NA	NA	NA	NA	NA	NA	NA	NA	NA	NA
Bgsng7018.m13	Bgsng7018.m13	Feces	Bgsng7018	Male	Bangladesh	NA	12.3	NA	NA	NA	10_to_12months	Infant	NA	Subramanian_2014	Infant_Feces	NA	NA	Bangladesh	NA	NA	FALSE	FALSE	NA	NA	NA	NA	NA	NA	NA	NA	NA	NA	NA	NA	NA	NA	NA	NA	NA
Bgsng7018.m14	Bgsng7018.m14	Feces	Bgsng7018	Male	Bangladesh	NA	13.2	NA	NA	NA	13_to_15months	Infant	NA	Subramanian_2014	Infant_Feces	NA	NA	Bangladesh	NA	NA	FALSE	FALSE	NA	NA	NA	NA	NA	NA	NA	NA	NA	NA	NA	NA	NA	NA	NA	NA	NA
Bgsng7018.m15	Bgsng7018.m15	Feces	Bgsng7018	Male	Bangladesh	NA	14.1	NA	NA	NA	13_to_15months	Infant	NA	Subramanian_2014	Infant_Feces	NA	NA	Bangladesh	NA	NA	FALSE	FALSE	NA	NA	NA	NA	NA	NA	NA	NA	NA	NA	NA	NA	NA	NA	NA	NA	NA
Bgsng7018.m16	Bgsng7018.m16	Feces	Bgsng7018	Male	Bangladesh	NA	15.3	NA	NA	NA	13_to_15months	Infant	NA	Subramanian_2014	Infant_Feces	NA	NA	Bangladesh	NA	NA	FALSE	FALSE	NA	NA	NA	NA	NA	NA	NA	NA	NA	NA	NA	NA	NA	NA	NA	NA	NA
Bgsng7018.m17	Bgsng7018.m17	Feces	Bgsng7018	Male	Bangladesh	NA	16.2	NA	NA	NA	16_to_18months	Infant	NA	Subramanian_2014	Infant_Feces	NA	NA	Bangladesh	NA	NA	FALSE	FALSE	NA	NA	NA	NA	NA	NA	NA	NA	NA	NA	NA	NA	NA	NA	NA	NA	NA
Bgsng7018.m18	Bgsng7018.m18	Feces	Bgsng7018	Male	Bangladesh	NA	17.1	NA	NA	NA	16_to_18months	Infant	NA	Subramanian_2014	Infant_Feces	NA	NA	Bangladesh	NA	NA	FALSE	FALSE	NA	NA	NA	NA	NA	NA	NA	NA	NA	NA	NA	NA	NA	NA	NA	NA	NA
Bgsng7018.m2	Bgsng7018.m2	Feces	Bgsng7018	Male	Bangladesh	NA	1.5	NA	NA	NA	1_to_3months	Infant	NA	Subramanian_2014	Infant_Feces	NA	NA	Bangladesh	NA	NA	FALSE	FALSE	NA	NA	NA	NA	NA	NA	NA	NA	NA	NA	NA	NA	NA	NA	NA	NA	NA
Bgsng7018.m20	Bgsng7018.m20	Feces	Bgsng7018	Male	Bangladesh	NA	19	NA	NA	NA	19_to_21months	Infant	NA	Subramanian_2014	Infant_Feces	NA	NA	Bangladesh	NA	NA	FALSE	FALSE	NA	NA	NA	NA	NA	NA	NA	NA	NA	NA	NA	NA	NA	NA	NA	NA	NA
Bgsng7018.m24	Bgsng7018.m24	Feces	Bgsng7018	Male	Bangladesh	NA	23.3	NA	NA	NA	22_to_24months	Infant	NA	Subramanian_2014	Infant_Feces	NA	NA	Bangladesh	NA	NA	FALSE	FALSE	NA	NA	NA	NA	NA	NA	NA	NA	NA	NA	NA	NA	NA	NA	NA	NA	NA
Bgsng7018.m3	Bgsng7018.m3	Feces	Bgsng7018	Male	Bangladesh	NA	2.4	NA	NA	NA	1_to_3months	Infant	NA	Subramanian_2014	Infant_Feces	NA	NA	Bangladesh	NA	NA	FALSE	FALSE	NA	NA	NA	NA	NA	NA	NA	NA	NA	NA	NA	NA	NA	NA	NA	NA	NA
Bgsng7018.m4	Bgsng7018.m4	Feces	Bgsng7018	Male	Bangladesh	NA	3.4	NA	NA	NA	1_to_3months	Infant	NA	Subramanian_2014	Infant_Feces	NA	NA	Bangladesh	NA	NA	FALSE	FALSE	NA	NA	NA	NA	NA	NA	NA	NA	NA	NA	NA	NA	NA	NA	NA	NA	NA
Bgsng7018.m5	Bgsng7018.m5	Feces	Bgsng7018	Male	Bangladesh	NA	3.8	NA	NA	NA	1_to_3months	Infant	NA	Subramanian_2014	Infant_Feces	NA	NA	Bangladesh	NA	NA	FALSE	FALSE	NA	NA	NA	NA	NA	NA	NA	NA	NA	NA	NA	NA	NA	NA	NA	NA	NA
Bgsng7018.m6	Bgsng7018.m6	Feces	Bgsng7018	Male	Bangladesh	NA	5.1	NA	NA	NA	4_to_6months	Infant	NA	Subramanian_2014	Infant_Feces	NA	NA	Bangladesh	NA	NA	FALSE	FALSE	NA	NA	NA	NA	NA	NA	NA	NA	NA	NA	NA	NA	NA	NA	NA	NA	NA
Bgsng7018.m7	Bgsng7018.m7	Feces	Bgsng7018	Male	Bangladesh	NA	6.3	NA	NA	NA	4_to_6months	Infant	NA	Subramanian_2014	Infant_Feces	NA	NA	Bangladesh	NA	NA	FALSE	FALSE	NA	NA	NA	NA	NA	NA	NA	NA	NA	NA	NA	NA	NA	NA	NA	NA	NA
Bgsng7018.m8	Bgsng7018.m8	Feces	Bgsng7018	Male	Bangladesh	NA	7.3	NA	NA	NA	7_to_9months	Infant	NA	Subramanian_2014	Infant_Feces	NA	NA	Bangladesh	NA	NA	FALSE	FALSE	NA	NA	NA	NA	NA	NA	NA	NA	NA	NA	NA	NA	NA	NA	NA	NA	NA
Bgsng7018.m9	Bgsng7018.m9	Feces	Bgsng7018	Male	Bangladesh	NA	8.1	NA	NA	NA	7_to_9months	Infant	NA	Subramanian_2014	Infant_Feces	NA	NA	Bangladesh	NA	NA	FALSE	FALSE	NA	NA	NA	NA	NA	NA	NA	NA	NA	NA	NA	NA	NA	NA	NA	NA	NA
Bgsng7035.m1	Bgsng7035.m1	Feces	Bgsng7035	Male	Bangladesh	NA	0.2	NA	NA	NA	0months	Infant	NA	Subramanian_2014	Infant_Feces	NA	NA	Bangladesh	NA	NA	FALSE	FALSE	NA	NA	NA	NA	NA	NA	NA	NA	NA	NA	NA	NA	NA	NA	NA	NA	NA
Bgsng7035.m10	Bgsng7035.m10	Feces	Bgsng7035	Male	Bangladesh	NA	9.3	NA	NA	NA	7_to_9months	Infant	NA	Subramanian_2014	Infant_Feces	NA	NA	Bangladesh	NA	NA	FALSE	FALSE	NA	NA	NA	NA	NA	NA	NA	NA	NA	NA	NA	NA	NA	NA	NA	NA	NA
Bgsng7035.m11	Bgsng7035.m11	Feces	Bgsng7035	Male	Bangladesh	NA	10.2	NA	NA	NA	10_to_12months	Infant	NA	Subramanian_2014	Infant_Feces	NA	NA	Bangladesh	NA	NA	FALSE	FALSE	NA	NA	NA	NA	NA	NA	NA	NA	NA	NA	NA	NA	NA	NA	NA	NA	NA
Bgsng7035.m12	Bgsng7035.m12	Feces	Bgsng7035	Male	Bangladesh	NA	11.2	NA	NA	NA	10_to_12months	Infant	NA	Subramanian_2014	Infant_Feces	NA	NA	Bangladesh	NA	NA	FALSE	FALSE	NA	NA	NA	NA	NA	NA	NA	NA	NA	NA	NA	NA	NA	NA	NA	NA	NA
Bgsng7035.m13	Bgsng7035.m13	Feces	Bgsng7035	Male	Bangladesh	NA	12.3	NA	NA	NA	10_to_12months	Infant	NA	Subramanian_2014	Infant_Feces	NA	NA	Bangladesh	NA	NA	FALSE	FALSE	NA	NA	NA	NA	NA	NA	NA	NA	NA	NA	NA	NA	NA	NA	NA	NA	NA
Bgsng7035.m14	Bgsng7035.m14	Feces	Bgsng7035	Male	Bangladesh	NA	13.3	NA	NA	NA	13_to_15months	Infant	NA	Subramanian_2014	Infant_Feces	NA	NA	Bangladesh	NA	NA	FALSE	FALSE	NA	NA	NA	NA	NA	NA	NA	NA	NA	NA	NA	NA	NA	NA	NA	NA	NA
Bgsng7035.m15	Bgsng7035.m15	Feces	Bgsng7035	Male	Bangladesh	NA	14.2	NA	NA	NA	13_to_15months	Infant	NA	Subramanian_2014	Infant_Feces	NA	NA	Bangladesh	NA	NA	FALSE	FALSE	NA	NA	NA	NA	NA	NA	NA	NA	NA	NA	NA	NA	NA	NA	NA	NA	NA
Bgsng7035.m16	Bgsng7035.m16	Feces	Bgsng7035	Male	Bangladesh	NA	15.2	NA	NA	NA	13_to_15months	Infant	NA	Subramanian_2014	Infant_Feces	NA	NA	Bangladesh	NA	NA	FALSE	FALSE	NA	NA	NA	NA	NA	NA	NA	NA	NA	NA	NA	NA	NA	NA	NA	NA	NA
Bgsng7035.m17	Bgsng7035.m17	Feces	Bgsng7035	Male	Bangladesh	NA	16	NA	NA	NA	16_to_18months	Infant	NA	Subramanian_2014	Infant_Feces	NA	NA	Bangladesh	NA	NA	FALSE	FALSE	NA	NA	NA	NA	NA	NA	NA	NA	NA	NA	NA	NA	NA	NA	NA	NA	NA
Bgsng7035.m19	Bgsng7035.m19	Feces	Bgsng7035	Male	Bangladesh	NA	18.2	NA	NA	NA	16_to_18months	Infant	NA	Subramanian_2014	Infant_Feces	NA	NA	Bangladesh	NA	NA	FALSE	FALSE	NA	NA	NA	NA	NA	NA	NA	NA	NA	NA	NA	NA	NA	NA	NA	NA	NA
Bgsng7035.m2	Bgsng7035.m2	Feces	Bgsng7035	Male	Bangladesh	NA	1.2	NA	NA	NA	1_to_3months	Infant	NA	Subramanian_2014	Infant_Feces	NA	NA	Bangladesh	NA	NA	FALSE	FALSE	NA	NA	NA	NA	NA	NA	NA	NA	NA	NA	NA	NA	NA	NA	NA	NA	NA
Bgsng7035.m20	Bgsng7035.m20	Feces	Bgsng7035	Male	Bangladesh	NA	19.3	NA	NA	NA	19_to_21months	Infant	NA	Subramanian_2014	Infant_Feces	NA	NA	Bangladesh	NA	NA	FALSE	FALSE	NA	NA	NA	NA	NA	NA	NA	NA	NA	NA	NA	NA	NA	NA	NA	NA	NA
Bgsng7035.m21	Bgsng7035.m21	Feces	Bgsng7035	Male	Bangladesh	NA	20.1	NA	NA	NA	19_to_21months	Infant	NA	Subramanian_2014	Infant_Feces	NA	NA	Bangladesh	NA	NA	FALSE	FALSE	NA	NA	NA	NA	NA	NA	NA	NA	NA	NA	NA	NA	NA	NA	NA	NA	NA
Bgsng7035.m22	Bgsng7035.m22	Feces	Bgsng7035	Male	Bangladesh	NA	21.3	NA	NA	NA	19_to_21months	Infant	NA	Subramanian_2014	Infant_Feces	NA	NA	Bangladesh	NA	NA	FALSE	FALSE	NA	NA	NA	NA	NA	NA	NA	NA	NA	NA	NA	NA	NA	NA	NA	NA	NA
Bgsng7035.m23	Bgsng7035.m23	Feces	Bgsng7035	Male	Bangladesh	NA	22.3	NA	NA	NA	22_to_24months	Infant	NA	Subramanian_2014	Infant_Feces	NA	NA	Bangladesh	NA	NA	FALSE	FALSE	NA	NA	NA	NA	NA	NA	NA	NA	NA	NA	NA	NA	NA	NA	NA	NA	NA
Bgsng7035.m24	Bgsng7035.m24	Feces	Bgsng7035	Male	Bangladesh	NA	23	NA	NA	NA	22_to_24months	Infant	NA	Subramanian_2014	Infant_Feces	NA	NA	Bangladesh	NA	NA	FALSE	FALSE	NA	NA	NA	NA	NA	NA	NA	NA	NA	NA	NA	NA	NA	NA	NA	NA	NA
Bgsng7035.m3	Bgsng7035.m3	Feces	Bgsng7035	Male	Bangladesh	NA	1.9	NA	NA	NA	1_to_3months	Infant	NA	Subramanian_2014	Infant_Feces	NA	NA	Bangladesh	NA	NA	FALSE	FALSE	NA	NA	NA	NA	NA	NA	NA	NA	NA	NA	NA	NA	NA	NA	NA	NA	NA
Bgsng7035.m4	Bgsng7035.m4	Feces	Bgsng7035	Male	Bangladesh	NA	2.9	NA	NA	NA	1_to_3months	Infant	NA	Subramanian_2014	Infant_Feces	NA	NA	Bangladesh	NA	NA	FALSE	FALSE	NA	NA	NA	NA	NA	NA	NA	NA	NA	NA	NA	NA	NA	NA	NA	NA	NA
Bgsng7035.m5	Bgsng7035.m5	Feces	Bgsng7035	Male	Bangladesh	NA	3.6	NA	NA	NA	1_to_3months	Infant	NA	Subramanian_2014	Infant_Feces	NA	NA	Bangladesh	NA	NA	FALSE	FALSE	NA	NA	NA	NA	NA	NA	NA	NA	NA	NA	NA	NA	NA	NA	NA	NA	NA
Bgsng7035.m6	Bgsng7035.m6	Feces	Bgsng7035	Male	Bangladesh	NA	5.2	NA	NA	NA	4_to_6months	Infant	NA	Subramanian_2014	Infant_Feces	NA	NA	Bangladesh	NA	NA	FALSE	FALSE	NA	NA	NA	NA	NA	NA	NA	NA	NA	NA	NA	NA	NA	NA	NA	NA	NA
Bgsng7035.m7	Bgsng7035.m7	Feces	Bgsng7035	Male	Bangladesh	NA	6.6	NA	NA	NA	4_to_6months	Infant	NA	Subramanian_2014	Infant_Feces	NA	NA	Bangladesh	NA	NA	FALSE	FALSE	NA	NA	NA	NA	NA	NA	NA	NA	NA	NA	NA	NA	NA	NA	NA	NA	NA
Bgsng7035.m8	Bgsng7035.m8	Feces	Bgsng7035	Male	Bangladesh	NA	7.2	NA	NA	NA	7_to_9months	Infant	NA	Subramanian_2014	Infant_Feces	NA	NA	Bangladesh	NA	NA	FALSE	FALSE	NA	NA	NA	NA	NA	NA	NA	NA	NA	NA	NA	NA	NA	NA	NA	NA	NA
Bgsng7035.m9	Bgsng7035.m9	Feces	Bgsng7035	Male	Bangladesh	NA	8.6	NA	NA	NA	7_to_9months	Infant	NA	Subramanian_2014	Infant_Feces	NA	NA	Bangladesh	NA	NA	FALSE	FALSE	NA	NA	NA	NA	NA	NA	NA	NA	NA	NA	NA	NA	NA	NA	NA	NA	NA
Bgsng7052.m1	Bgsng7052.m1	Feces	Bgsng7052	Male	Bangladesh	NA	0.2	NA	NA	NA	0months	Infant	NA	Subramanian_2014	Infant_Feces	NA	NA	Bangladesh	NA	NA	FALSE	FALSE	NA	NA	NA	NA	NA	NA	NA	NA	NA	NA	NA	NA	NA	NA	NA	NA	NA
Bgsng7052.m10	Bgsng7052.m10	Feces	Bgsng7052	Male	Bangladesh	NA	9.4	NA	NA	NA	7_to_9months	Infant	NA	Subramanian_2014	Infant_Feces	NA	NA	Bangladesh	NA	NA	FALSE	FALSE	NA	NA	NA	NA	NA	NA	NA	NA	NA	NA	NA	NA	NA	NA	NA	NA	NA
Bgsng7052.m11	Bgsng7052.m11	Feces	Bgsng7052	Male	Bangladesh	NA	10.3	NA	NA	NA	10_to_12months	Infant	NA	Subramanian_2014	Infant_Feces	NA	NA	Bangladesh	NA	NA	FALSE	FALSE	NA	NA	NA	NA	NA	NA	NA	NA	NA	NA	NA	NA	NA	NA	NA	NA	NA
Bgsng7052.m12	Bgsng7052.m12	Feces	Bgsng7052	Male	Bangladesh	NA	11.5	NA	NA	NA	10_to_12months	Infant	NA	Subramanian_2014	Infant_Feces	NA	NA	Bangladesh	NA	NA	FALSE	FALSE	NA	NA	NA	NA	NA	NA	NA	NA	NA	NA	NA	NA	NA	NA	NA	NA	NA
Bgsng7052.m14	Bgsng7052.m14	Feces	Bgsng7052	Male	Bangladesh	NA	13.1	NA	NA	NA	13_to_15months	Infant	NA	Subramanian_2014	Infant_Feces	NA	NA	Bangladesh	NA	NA	FALSE	FALSE	NA	NA	NA	NA	NA	NA	NA	NA	NA	NA	NA	NA	NA	NA	NA	NA	NA
Bgsng7052.m15	Bgsng7052.m15	Feces	Bgsng7052	Male	Bangladesh	NA	14.6	NA	NA	NA	13_to_15months	Infant	NA	Subramanian_2014	Infant_Feces	NA	NA	Bangladesh	NA	NA	FALSE	FALSE	NA	NA	NA	NA	NA	NA	NA	NA	NA	NA	NA	NA	NA	NA	NA	NA	NA
Bgsng7052.m16	Bgsng7052.m16	Feces	Bgsng7052	Male	Bangladesh	NA	15.3	NA	NA	NA	13_to_15months	Infant	NA	Subramanian_2014	Infant_Feces	NA	NA	Bangladesh	NA	NA	FALSE	FALSE	NA	NA	NA	NA	NA	NA	NA	NA	NA	NA	NA	NA	NA	NA	NA	NA	NA
Bgsng7052.m17	Bgsng7052.m17	Feces	Bgsng7052	Male	Bangladesh	NA	16.1	NA	NA	NA	16_to_18months	Infant	NA	Subramanian_2014	Infant_Feces	NA	NA	Bangladesh	NA	NA	FALSE	FALSE	NA	NA	NA	NA	NA	NA	NA	NA	NA	NA	NA	NA	NA	NA	NA	NA	NA
Bgsng7052.m18	Bgsng7052.m18	Feces	Bgsng7052	Male	Bangladesh	NA	17.2	NA	NA	NA	16_to_18months	Infant	NA	Subramanian_2014	Infant_Feces	NA	NA	Bangladesh	NA	NA	FALSE	FALSE	NA	NA	NA	NA	NA	NA	NA	NA	NA	NA	NA	NA	NA	NA	NA	NA	NA
Bgsng7052.m2	Bgsng7052.m2	Feces	Bgsng7052	Male	Bangladesh	NA	1.3	NA	NA	NA	1_to_3months	Infant	NA	Subramanian_2014	Infant_Feces	NA	NA	Bangladesh	NA	NA	FALSE	FALSE	NA	NA	NA	NA	NA	NA	NA	NA	NA	NA	NA	NA	NA	NA	NA	NA	NA
Bgsng7052.m20	Bgsng7052.m20	Feces	Bgsng7052	Male	Bangladesh	NA	19.5	NA	NA	NA	19_to_21months	Infant	NA	Subramanian_2014	Infant_Feces	NA	NA	Bangladesh	NA	NA	FALSE	FALSE	NA	NA	NA	NA	NA	NA	NA	NA	NA	NA	NA	NA	NA	NA	NA	NA	NA
Bgsng7052.m24	Bgsng7052.m24	Feces	Bgsng7052	Male	Bangladesh	NA	23.5	NA	NA	NA	22_to_24months	Infant	NA	Subramanian_2014	Infant_Feces	NA	NA	Bangladesh	NA	NA	FALSE	FALSE	NA	NA	NA	NA	NA	NA	NA	NA	NA	NA	NA	NA	NA	NA	NA	NA	NA
Bgsng7052.m3	Bgsng7052.m3	Feces	Bgsng7052	Male	Bangladesh	NA	2.2	NA	NA	NA	1_to_3months	Infant	NA	Subramanian_2014	Infant_Feces	NA	NA	Bangladesh	NA	NA	FALSE	FALSE	NA	NA	NA	NA	NA	NA	NA	NA	NA	NA	NA	NA	NA	NA	NA	NA	NA
Bgsng7052.m4	Bgsng7052.m4	Feces	Bgsng7052	Male	Bangladesh	NA	2.9	NA	NA	NA	1_to_3months	Infant	NA	Subramanian_2014	Infant_Feces	NA	NA	Bangladesh	NA	NA	FALSE	FALSE	NA	NA	NA	NA	NA	NA	NA	NA	NA	NA	NA	NA	NA	NA	NA	NA	NA
Bgsng7052.m5	Bgsng7052.m5	Feces	Bgsng7052	Male	Bangladesh	NA	4.3	NA	NA	NA	4_to_6months	Infant	NA	Subramanian_2014	Infant_Feces	NA	NA	Bangladesh	NA	NA	FALSE	FALSE	NA	NA	NA	NA	NA	NA	NA	NA	NA	NA	NA	NA	NA	NA	NA	NA	NA
Bgsng7052.m6	Bgsng7052.m6	Feces	Bgsng7052	Male	Bangladesh	NA	5.2	NA	NA	NA	4_to_6months	Infant	NA	Subramanian_2014	Infant_Feces	NA	NA	Bangladesh	NA	NA	FALSE	FALSE	NA	NA	NA	NA	NA	NA	NA	NA	NA	NA	NA	NA	NA	NA	NA	NA	NA
Bgsng7052.m7	Bgsng7052.m7	Feces	Bgsng7052	Male	Bangladesh	NA	6.6	NA	NA	NA	4_to_6months	Infant	NA	Subramanian_2014	Infant_Feces	NA	NA	Bangladesh	NA	NA	FALSE	FALSE	NA	NA	NA	NA	NA	NA	NA	NA	NA	NA	NA	NA	NA	NA	NA	NA	NA
Bgsng7052.m8	Bgsng7052.m8	Feces	Bgsng7052	Male	Bangladesh	NA	7.3	NA	NA	NA	7_to_9months	Infant	NA	Subramanian_2014	Infant_Feces	NA	NA	Bangladesh	NA	NA	FALSE	FALSE	NA	NA	NA	NA	NA	NA	NA	NA	NA	NA	NA	NA	NA	NA	NA	NA	NA
Bgsng7052.m9	Bgsng7052.m9	Feces	Bgsng7052	Male	Bangladesh	NA	8.2	NA	NA	NA	7_to_9months	Infant	NA	Subramanian_2014	Infant_Feces	NA	NA	Bangladesh	NA	NA	FALSE	FALSE	NA	NA	NA	NA	NA	NA	NA	NA	NA	NA	NA	NA	NA	NA	NA	NA	NA
Bgsng7063.m1	Bgsng7063.m1	Feces	Bgsng7063	Male	Bangladesh	NA	0.2	NA	NA	NA	0months	Infant	NA	Subramanian_2014	Infant_Feces	NA	NA	Bangladesh	NA	NA	FALSE	FALSE	NA	NA	NA	NA	NA	NA	NA	NA	NA	NA	NA	NA	NA	NA	NA	NA	NA
Bgsng7063.m10	Bgsng7063.m10	Feces	Bgsng7063	Male	Bangladesh	NA	9.2	NA	NA	NA	7_to_9months	Infant	NA	Subramanian_2014	Infant_Feces	NA	NA	Bangladesh	NA	NA	FALSE	FALSE	NA	NA	NA	NA	NA	NA	NA	NA	NA	NA	NA	NA	NA	NA	NA	NA	NA
Bgsng7063.m11	Bgsng7063.m11	Feces	Bgsng7063	Male	Bangladesh	NA	10.3	NA	NA	NA	10_to_12months	Infant	NA	Subramanian_2014	Infant_Feces	NA	NA	Bangladesh	NA	NA	FALSE	FALSE	NA	NA	NA	NA	NA	NA	NA	NA	NA	NA	NA	NA	NA	NA	NA	NA	NA
Bgsng7063.m12	Bgsng7063.m12	Feces	Bgsng7063	Male	Bangladesh	NA	11.2	NA	NA	NA	10_to_12months	Infant	NA	Subramanian_2014	Infant_Feces	NA	NA	Bangladesh	NA	NA	FALSE	FALSE	NA	NA	NA	NA	NA	NA	NA	NA	NA	NA	NA	NA	NA	NA	NA	NA	NA
Bgsng7063.m15	Bgsng7063.m15	Feces	Bgsng7063	Male	Bangladesh	NA	14	NA	NA	NA	13_to_15months	Infant	NA	Subramanian_2014	Infant_Feces	NA	NA	Bangladesh	NA	NA	FALSE	FALSE	NA	NA	NA	NA	NA	NA	NA	NA	NA	NA	NA	NA	NA	NA	NA	NA	NA
Bgsng7063.m16	Bgsng7063.m16	Feces	Bgsng7063	Male	Bangladesh	NA	14.9	NA	NA	NA	13_to_15months	Infant	NA	Subramanian_2014	Infant_Feces	NA	NA	Bangladesh	NA	NA	FALSE	FALSE	NA	NA	NA	NA	NA	NA	NA	NA	NA	NA	NA	NA	NA	NA	NA	NA	NA
Bgsng7063.m17	Bgsng7063.m17	Feces	Bgsng7063	Male	Bangladesh	NA	16.1	NA	NA	NA	16_to_18months	Infant	NA	Subramanian_2014	Infant_Feces	NA	NA	Bangladesh	NA	NA	FALSE	FALSE	NA	NA	NA	NA	NA	NA	NA	NA	NA	NA	NA	NA	NA	NA	NA	NA	NA
Bgsng7063.m18	Bgsng7063.m18	Feces	Bgsng7063	Male	Bangladesh	NA	17	NA	NA	NA	16_to_18months	Infant	NA	Subramanian_2014	Infant_Feces	NA	NA	Bangladesh	NA	NA	FALSE	FALSE	NA	NA	NA	NA	NA	NA	NA	NA	NA	NA	NA	NA	NA	NA	NA	NA	NA
Bgsng7063.m2	Bgsng7063.m2	Feces	Bgsng7063	Male	Bangladesh	NA	1.6	NA	NA	NA	1_to_3months	Infant	NA	Subramanian_2014	Infant_Feces	NA	NA	Bangladesh	NA	NA	FALSE	FALSE	NA	NA	NA	NA	NA	NA	NA	NA	NA	NA	NA	NA	NA	NA	NA	NA	NA
Bgsng7063.m20	Bgsng7063.m20	Feces	Bgsng7063	Male	Bangladesh	NA	19.2	NA	NA	NA	19_to_21months	Infant	NA	Subramanian_2014	Infant_Feces	NA	NA	Bangladesh	NA	NA	FALSE	FALSE	NA	NA	NA	NA	NA	NA	NA	NA	NA	NA	NA	NA	NA	NA	NA	NA	NA
Bgsng7063.m21	Bgsng7063.m21	Feces	Bgsng7063	Male	Bangladesh	NA	20	NA	NA	NA	19_to_21months	Infant	NA	Subramanian_2014	Infant_Feces	NA	NA	Bangladesh	NA	NA	FALSE	FALSE	NA	NA	NA	NA	NA	NA	NA	NA	NA	NA	NA	NA	NA	NA	NA	NA	NA
Bgsng7063.m22	Bgsng7063.m22	Feces	Bgsng7063	Male	Bangladesh	NA	21.1	NA	NA	NA	19_to_21months	Infant	NA	Subramanian_2014	Infant_Feces	NA	NA	Bangladesh	NA	NA	FALSE	FALSE	NA	NA	NA	NA	NA	NA	NA	NA	NA	NA	NA	NA	NA	NA	NA	NA	NA
Bgsng7063.m24	Bgsng7063.m24	Feces	Bgsng7063	Male	Bangladesh	NA	23	NA	NA	NA	22_to_24months	Infant	NA	Subramanian_2014	Infant_Feces	NA	NA	Bangladesh	NA	NA	FALSE	FALSE	NA	NA	NA	NA	NA	NA	NA	NA	NA	NA	NA	NA	NA	NA	NA	NA	NA
Bgsng7063.m3	Bgsng7063.m3	Feces	Bgsng7063	Male	Bangladesh	NA	2.1	NA	NA	NA	1_to_3months	Infant	NA	Subramanian_2014	Infant_Feces	NA	NA	Bangladesh	NA	NA	FALSE	FALSE	NA	NA	NA	NA	NA	NA	NA	NA	NA	NA	NA	NA	NA	NA	NA	NA	NA
Bgsng7063.m4	Bgsng7063.m4	Feces	Bgsng7063	Male	Bangladesh	NA	2.7	NA	NA	NA	1_to_3months	Infant	NA	Subramanian_2014	Infant_Feces	NA	NA	Bangladesh	NA	NA	FALSE	FALSE	NA	NA	NA	NA	NA	NA	NA	NA	NA	NA	NA	NA	NA	NA	NA	NA	NA
Bgsng7063.m5	Bgsng7063.m5	Feces	Bgsng7063	Male	Bangladesh	NA	4.2	NA	NA	NA	4_to_6months	Infant	NA	Subramanian_2014	Infant_Feces	NA	NA	Bangladesh	NA	NA	FALSE	FALSE	NA	NA	NA	NA	NA	NA	NA	NA	NA	NA	NA	NA	NA	NA	NA	NA	NA
Bgsng7063.m6	Bgsng7063.m6	Feces	Bgsng7063	Male	Bangladesh	NA	5.2	NA	NA	NA	4_to_6months	Infant	NA	Subramanian_2014	Infant_Feces	NA	NA	Bangladesh	NA	NA	FALSE	FALSE	NA	NA	NA	NA	NA	NA	NA	NA	NA	NA	NA	NA	NA	NA	NA	NA	NA
Bgsng7063.m7	Bgsng7063.m7	Feces	Bgsng7063	Male	Bangladesh	NA	6.2	NA	NA	NA	4_to_6months	Infant	NA	Subramanian_2014	Infant_Feces	NA	NA	Bangladesh	NA	NA	FALSE	FALSE	NA	NA	NA	NA	NA	NA	NA	NA	NA	NA	NA	NA	NA	NA	NA	NA	NA
Bgsng7063.m8	Bgsng7063.m8	Feces	Bgsng7063	Male	Bangladesh	NA	7.3	NA	NA	NA	7_to_9months	Infant	NA	Subramanian_2014	Infant_Feces	NA	NA	Bangladesh	NA	NA	FALSE	FALSE	NA	NA	NA	NA	NA	NA	NA	NA	NA	NA	NA	NA	NA	NA	NA	NA	NA
Bgsng7071.m1	Bgsng7071.m1	Feces	Bgsng7071	Male	Bangladesh	NA	0.1	NA	NA	NA	0months	Infant	NA	Subramanian_2014	Infant_Feces	NA	NA	Bangladesh	NA	NA	FALSE	FALSE	NA	NA	NA	NA	NA	NA	NA	NA	NA	NA	NA	NA	NA	NA	NA	NA	NA
Bgsng7071.m10	Bgsng7071.m10	Feces	Bgsng7071	Male	Bangladesh	NA	10.2	NA	NA	NA	10_to_12months	Infant	NA	Subramanian_2014	Infant_Feces	NA	NA	Bangladesh	NA	NA	FALSE	FALSE	NA	NA	NA	NA	NA	NA	NA	NA	NA	NA	NA	NA	NA	NA	NA	NA	NA
Bgsng7071.m12	Bgsng7071.m12	Feces	Bgsng7071	Male	Bangladesh	NA	11.6	NA	NA	NA	10_to_12months	Infant	NA	Subramanian_2014	Infant_Feces	NA	NA	Bangladesh	NA	NA	FALSE	FALSE	NA	NA	NA	NA	NA	NA	NA	NA	NA	NA	NA	NA	NA	NA	NA	NA	NA
Bgsng7071.m14	Bgsng7071.m14	Feces	Bgsng7071	Male	Bangladesh	NA	13	NA	NA	NA	13_to_15months	Infant	NA	Subramanian_2014	Infant_Feces	NA	NA	Bangladesh	NA	NA	FALSE	FALSE	NA	NA	NA	NA	NA	NA	NA	NA	NA	NA	NA	NA	NA	NA	NA	NA	NA
Bgsng7071.m15	Bgsng7071.m15	Feces	Bgsng7071	Male	Bangladesh	NA	14.2	NA	NA	NA	13_to_15months	Infant	NA	Subramanian_2014	Infant_Feces	NA	NA	Bangladesh	NA	NA	FALSE	FALSE	NA	NA	NA	NA	NA	NA	NA	NA	NA	NA	NA	NA	NA	NA	NA	NA	NA
Bgsng7071.m16	Bgsng7071.m16	Feces	Bgsng7071	Male	Bangladesh	NA	15.3	NA	NA	NA	13_to_15months	Infant	NA	Subramanian_2014	Infant_Feces	NA	NA	Bangladesh	NA	NA	FALSE	FALSE	NA	NA	NA	NA	NA	NA	NA	NA	NA	NA	NA	NA	NA	NA	NA	NA	NA
Bgsng7071.m18	Bgsng7071.m18	Feces	Bgsng7071	Male	Bangladesh	NA	17.1	NA	NA	NA	16_to_18months	Infant	NA	Subramanian_2014	Infant_Feces	NA	NA	Bangladesh	NA	NA	FALSE	FALSE	NA	NA	NA	NA	NA	NA	NA	NA	NA	NA	NA	NA	NA	NA	NA	NA	NA
Bgsng7071.m2	Bgsng7071.m2	Feces	Bgsng7071	Male	Bangladesh	NA	2.1	NA	NA	NA	1_to_3months	Infant	NA	Subramanian_2014	Infant_Feces	NA	NA	Bangladesh	NA	NA	FALSE	FALSE	NA	NA	NA	NA	NA	NA	NA	NA	NA	NA	NA	NA	NA	NA	NA	NA	NA
Bgsng7071.m20	Bgsng7071.m20	Feces	Bgsng7071	Male	Bangladesh	NA	19.4	NA	NA	NA	19_to_21months	Infant	NA	Subramanian_2014	Infant_Feces	NA	NA	Bangladesh	NA	NA	FALSE	FALSE	NA	NA	NA	NA	NA	NA	NA	NA	NA	NA	NA	NA	NA	NA	NA	NA	NA
Bgsng7071.m22	Bgsng7071.m22	Feces	Bgsng7071	Male	Bangladesh	NA	21.1	NA	NA	NA	19_to_21months	Infant	NA	Subramanian_2014	Infant_Feces	NA	NA	Bangladesh	NA	NA	FALSE	FALSE	NA	NA	NA	NA	NA	NA	NA	NA	NA	NA	NA	NA	NA	NA	NA	NA	NA
Bgsng7071.m23	Bgsng7071.m23	Feces	Bgsng7071	Male	Bangladesh	NA	22.1	NA	NA	NA	22_to_24months	Infant	NA	Subramanian_2014	Infant_Feces	NA	NA	Bangladesh	NA	NA	FALSE	FALSE	NA	NA	NA	NA	NA	NA	NA	NA	NA	NA	NA	NA	NA	NA	NA	NA	NA
Bgsng7071.m24	Bgsng7071.m24	Feces	Bgsng7071	Male	Bangladesh	NA	23.1	NA	NA	NA	22_to_24months	Infant	NA	Subramanian_2014	Infant_Feces	NA	NA	Bangladesh	NA	NA	FALSE	FALSE	NA	NA	NA	NA	NA	NA	NA	NA	NA	NA	NA	NA	NA	NA	NA	NA	NA
Bgsng7071.m4	Bgsng7071.m4	Feces	Bgsng7071	Male	Bangladesh	NA	3.1	NA	NA	NA	1_to_3months	Infant	NA	Subramanian_2014	Infant_Feces	NA	NA	Bangladesh	NA	NA	FALSE	FALSE	NA	NA	NA	NA	NA	NA	NA	NA	NA	NA	NA	NA	NA	NA	NA	NA	NA
Bgsng7071.m5	Bgsng7071.m5	Feces	Bgsng7071	Male	Bangladesh	NA	4.4	NA	NA	NA	4_to_6months	Infant	NA	Subramanian_2014	Infant_Feces	NA	NA	Bangladesh	NA	NA	FALSE	FALSE	NA	NA	NA	NA	NA	NA	NA	NA	NA	NA	NA	NA	NA	NA	NA	NA	NA
Bgsng7071.m6	Bgsng7071.m6	Feces	Bgsng7071	Male	Bangladesh	NA	5.2	NA	NA	NA	4_to_6months	Infant	NA	Subramanian_2014	Infant_Feces	NA	NA	Bangladesh	NA	NA	FALSE	FALSE	NA	NA	NA	NA	NA	NA	NA	NA	NA	NA	NA	NA	NA	NA	NA	NA	NA
Bgsng7071.m7	Bgsng7071.m7	Feces	Bgsng7071	Male	Bangladesh	NA	6.3	NA	NA	NA	4_to_6months	Infant	NA	Subramanian_2014	Infant_Feces	NA	NA	Bangladesh	NA	NA	FALSE	FALSE	NA	NA	NA	NA	NA	NA	NA	NA	NA	NA	NA	NA	NA	NA	NA	NA	NA
Bgsng7071.m9	Bgsng7071.m9	Feces	Bgsng7071	Male	Bangladesh	NA	8.4	NA	NA	NA	7_to_9months	Infant	NA	Subramanian_2014	Infant_Feces	NA	NA	Bangladesh	NA	NA	FALSE	FALSE	NA	NA	NA	NA	NA	NA	NA	NA	NA	NA	NA	NA	NA	NA	NA	NA	NA
Bgsng7082.m1	Bgsng7082.m1	Feces	Bgsng7082	Female	Bangladesh	NA	0.2	NA	NA	NA	0months	Infant	NA	Subramanian_2014	Infant_Feces	NA	NA	Bangladesh	NA	NA	FALSE	FALSE	NA	NA	NA	NA	NA	NA	NA	NA	NA	NA	NA	NA	NA	NA	NA	NA	NA
Bgsng7082.m10	Bgsng7082.m10	Feces	Bgsng7082	Female	Bangladesh	NA	10	NA	NA	NA	10_to_12months	Infant	NA	Subramanian_2014	Infant_Feces	NA	NA	Bangladesh	NA	NA	FALSE	FALSE	NA	NA	NA	NA	NA	NA	NA	NA	NA	NA	NA	NA	NA	NA	NA	NA	NA
Bgsng7082.m11	Bgsng7082.m11	Feces	Bgsng7082	Female	Bangladesh	NA	11.7	NA	NA	NA	10_to_12months	Infant	NA	Subramanian_2014	Infant_Feces	NA	NA	Bangladesh	NA	NA	FALSE	FALSE	NA	NA	NA	NA	NA	NA	NA	NA	NA	NA	NA	NA	NA	NA	NA	NA	NA
Bgsng7082.m12	Bgsng7082.m12	Feces	Bgsng7082	Female	Bangladesh	NA	12.3	NA	NA	NA	10_to_12months	Infant	NA	Subramanian_2014	Infant_Feces	NA	NA	Bangladesh	NA	NA	FALSE	FALSE	NA	NA	NA	NA	NA	NA	NA	NA	NA	NA	NA	NA	NA	NA	NA	NA	NA
Bgsng7082.m15	Bgsng7082.m15	Feces	Bgsng7082	Female	Bangladesh	NA	14.1	NA	NA	NA	13_to_15months	Infant	NA	Subramanian_2014	Infant_Feces	NA	NA	Bangladesh	NA	NA	FALSE	FALSE	NA	NA	NA	NA	NA	NA	NA	NA	NA	NA	NA	NA	NA	NA	NA	NA	NA
Bgsng7082.m17	Bgsng7082.m17	Feces	Bgsng7082	Female	Bangladesh	NA	16	NA	NA	NA	16_to_18months	Infant	NA	Subramanian_2014	Infant_Feces	NA	NA	Bangladesh	NA	NA	FALSE	FALSE	NA	NA	NA	NA	NA	NA	NA	NA	NA	NA	NA	NA	NA	NA	NA	NA	NA
Bgsng7082.m18	Bgsng7082.m18	Feces	Bgsng7082	Female	Bangladesh	NA	17.3	NA	NA	NA	16_to_18months	Infant	NA	Subramanian_2014	Infant_Feces	NA	NA	Bangladesh	NA	NA	FALSE	FALSE	NA	NA	NA	NA	NA	NA	NA	NA	NA	NA	NA	NA	NA	NA	NA	NA	NA
Bgsng7082.m2	Bgsng7082.m2	Feces	Bgsng7082	Female	Bangladesh	NA	1.3	NA	NA	NA	1_to_3months	Infant	NA	Subramanian_2014	Infant_Feces	NA	NA	Bangladesh	NA	NA	FALSE	FALSE	NA	NA	NA	NA	NA	NA	NA	NA	NA	NA	NA	NA	NA	NA	NA	NA	NA
Bgsng7082.m20	Bgsng7082.m20	Feces	Bgsng7082	Female	Bangladesh	NA	19.2	NA	NA	NA	19_to_21months	Infant	NA	Subramanian_2014	Infant_Feces	NA	NA	Bangladesh	NA	NA	FALSE	FALSE	NA	NA	NA	NA	NA	NA	NA	NA	NA	NA	NA	NA	NA	NA	NA	NA	NA
Bgsng7082.m24	Bgsng7082.m24	Feces	Bgsng7082	Female	Bangladesh	NA	23.8	NA	NA	NA	22_to_24months	Infant	NA	Subramanian_2014	Infant_Feces	NA	NA	Bangladesh	NA	NA	FALSE	FALSE	NA	NA	NA	NA	NA	NA	NA	NA	NA	NA	NA	NA	NA	NA	NA	NA	NA
Bgsng7082.m3	Bgsng7082.m3	Feces	Bgsng7082	Female	Bangladesh	NA	2	NA	NA	NA	1_to_3months	Infant	NA	Subramanian_2014	Infant_Feces	NA	NA	Bangladesh	NA	NA	FALSE	FALSE	NA	NA	NA	NA	NA	NA	NA	NA	NA	NA	NA	NA	NA	NA	NA	NA	NA
Bgsng7082.m4	Bgsng7082.m4	Feces	Bgsng7082	Female	Bangladesh	NA	3.2	NA	NA	NA	1_to_3months	Infant	NA	Subramanian_2014	Infant_Feces	NA	NA	Bangladesh	NA	NA	FALSE	FALSE	NA	NA	NA	NA	NA	NA	NA	NA	NA	NA	NA	NA	NA	NA	NA	NA	NA
Bgsng7082.m5	Bgsng7082.m5	Feces	Bgsng7082	Female	Bangladesh	NA	4.4	NA	NA	NA	4_to_6months	Infant	NA	Subramanian_2014	Infant_Feces	NA	NA	Bangladesh	NA	NA	FALSE	FALSE	NA	NA	NA	NA	NA	NA	NA	NA	NA	NA	NA	NA	NA	NA	NA	NA	NA
Bgsng7082.m6	Bgsng7082.m6	Feces	Bgsng7082	Female	Bangladesh	NA	5.8	NA	NA	NA	4_to_6months	Infant	NA	Subramanian_2014	Infant_Feces	NA	NA	Bangladesh	NA	NA	FALSE	FALSE	NA	NA	NA	NA	NA	NA	NA	NA	NA	NA	NA	NA	NA	NA	NA	NA	NA
Bgsng7082.m7	Bgsng7082.m7	Feces	Bgsng7082	Female	Bangladesh	NA	6.3	NA	NA	NA	4_to_6months	Infant	NA	Subramanian_2014	Infant_Feces	NA	NA	Bangladesh	NA	NA	FALSE	FALSE	NA	NA	NA	NA	NA	NA	NA	NA	NA	NA	NA	NA	NA	NA	NA	NA	NA
Bgsng7082.m8	Bgsng7082.m8	Feces	Bgsng7082	Female	Bangladesh	NA	7.2	NA	NA	NA	7_to_9months	Infant	NA	Subramanian_2014	Infant_Feces	NA	NA	Bangladesh	NA	NA	FALSE	FALSE	NA	NA	NA	NA	NA	NA	NA	NA	NA	NA	NA	NA	NA	NA	NA	NA	NA
Bgsng7082.m9	Bgsng7082.m9	Feces	Bgsng7082	Female	Bangladesh	NA	8.3	NA	NA	NA	7_to_9months	Infant	NA	Subramanian_2014	Infant_Feces	NA	NA	Bangladesh	NA	NA	FALSE	FALSE	NA	NA	NA	NA	NA	NA	NA	NA	NA	NA	NA	NA	NA	NA	NA	NA	NA
Bgsng7090.m1	Bgsng7090.m1	Feces	Bgsng7090	Male	Bangladesh	NA	0.2	NA	NA	NA	0months	Infant	NA	Subramanian_2014	Infant_Feces	NA	NA	Bangladesh	NA	NA	FALSE	FALSE	NA	NA	NA	NA	NA	NA	NA	NA	NA	NA	NA	NA	NA	NA	NA	NA	NA
Bgsng7090.m10	Bgsng7090.m10	Feces	Bgsng7090	Male	Bangladesh	NA	9.3	NA	NA	NA	7_to_9months	Infant	NA	Subramanian_2014	Infant_Feces	NA	NA	Bangladesh	NA	NA	FALSE	FALSE	NA	NA	NA	NA	NA	NA	NA	NA	NA	NA	NA	NA	NA	NA	NA	NA	NA
Bgsng7090.m11	Bgsng7090.m11	Feces	Bgsng7090	Male	Bangladesh	NA	10.9	NA	NA	NA	10_to_12months	Infant	NA	Subramanian_2014	Infant_Feces	NA	NA	Bangladesh	NA	NA	FALSE	FALSE	NA	NA	NA	NA	NA	NA	NA	NA	NA	NA	NA	NA	NA	NA	NA	NA	NA
Bgsng7090.m12	Bgsng7090.m12	Feces	Bgsng7090	Male	Bangladesh	NA	11.6	NA	NA	NA	10_to_12months	Infant	NA	Subramanian_2014	Infant_Feces	NA	NA	Bangladesh	NA	NA	FALSE	FALSE	NA	NA	NA	NA	NA	NA	NA	NA	NA	NA	NA	NA	NA	NA	NA	NA	NA
Bgsng7090.m13	Bgsng7090.m13	Feces	Bgsng7090	Male	Bangladesh	NA	12.1	NA	NA	NA	10_to_12months	Infant	NA	Subramanian_2014	Infant_Feces	NA	NA	Bangladesh	NA	NA	FALSE	FALSE	NA	NA	NA	NA	NA	NA	NA	NA	NA	NA	NA	NA	NA	NA	NA	NA	NA
Bgsng7090.m14	Bgsng7090.m14	Feces	Bgsng7090	Male	Bangladesh	NA	13.3	NA	NA	NA	13_to_15months	Infant	NA	Subramanian_2014	Infant_Feces	NA	NA	Bangladesh	NA	NA	FALSE	FALSE	NA	NA	NA	NA	NA	NA	NA	NA	NA	NA	NA	NA	NA	NA	NA	NA	NA
Bgsng7090.m15	Bgsng7090.m15	Feces	Bgsng7090	Male	Bangladesh	NA	14.1	NA	NA	NA	13_to_15months	Infant	NA	Subramanian_2014	Infant_Feces	NA	NA	Bangladesh	NA	NA	FALSE	FALSE	NA	NA	NA	NA	NA	NA	NA	NA	NA	NA	NA	NA	NA	NA	NA	NA	NA
Bgsng7090.m16	Bgsng7090.m16	Feces	Bgsng7090	Male	Bangladesh	NA	15.1	NA	NA	NA	13_to_15months	Infant	NA	Subramanian_2014	Infant_Feces	NA	NA	Bangladesh	NA	NA	FALSE	FALSE	NA	NA	NA	NA	NA	NA	NA	NA	NA	NA	NA	NA	NA	NA	NA	NA	NA
Bgsng7090.m17	Bgsng7090.m17	Feces	Bgsng7090	Male	Bangladesh	NA	16.2	NA	NA	NA	16_to_18months	Infant	NA	Subramanian_2014	Infant_Feces	NA	NA	Bangladesh	NA	NA	FALSE	FALSE	NA	NA	NA	NA	NA	NA	NA	NA	NA	NA	NA	NA	NA	NA	NA	NA	NA
Bgsng7090.m18	Bgsng7090.m18	Feces	Bgsng7090	Male	Bangladesh	NA	17.2	NA	NA	NA	16_to_18months	Infant	NA	Subramanian_2014	Infant_Feces	NA	NA	Bangladesh	NA	NA	FALSE	FALSE	NA	NA	NA	NA	NA	NA	NA	NA	NA	NA	NA	NA	NA	NA	NA	NA	NA
Bgsng7090.m2	Bgsng7090.m2	Feces	Bgsng7090	Male	Bangladesh	NA	1.1	NA	NA	NA	1_to_3months	Infant	NA	Subramanian_2014	Infant_Feces	NA	NA	Bangladesh	NA	NA	FALSE	FALSE	NA	NA	NA	NA	NA	NA	NA	NA	NA	NA	NA	NA	NA	NA	NA	NA	NA
Bgsng7090.m20	Bgsng7090.m20	Feces	Bgsng7090	Male	Bangladesh	NA	19.2	NA	NA	NA	19_to_21months	Infant	NA	Subramanian_2014	Infant_Feces	NA	NA	Bangladesh	NA	NA	FALSE	FALSE	NA	NA	NA	NA	NA	NA	NA	NA	NA	NA	NA	NA	NA	NA	NA	NA	NA
Bgsng7090.m22	Bgsng7090.m22	Feces	Bgsng7090	Male	Bangladesh	NA	21.6	NA	NA	NA	19_to_21months	Infant	NA	Subramanian_2014	Infant_Feces	NA	NA	Bangladesh	NA	NA	FALSE	FALSE	NA	NA	NA	NA	NA	NA	NA	NA	NA	NA	NA	NA	NA	NA	NA	NA	NA
Bgsng7090.m23	Bgsng7090.m23	Feces	Bgsng7090	Male	Bangladesh	NA	22.1	NA	NA	NA	22_to_24months	Infant	NA	Subramanian_2014	Infant_Feces	NA	NA	Bangladesh	NA	NA	FALSE	FALSE	NA	NA	NA	NA	NA	NA	NA	NA	NA	NA	NA	NA	NA	NA	NA	NA	NA
Bgsng7090.m24	Bgsng7090.m24	Feces	Bgsng7090	Male	Bangladesh	NA	23.1	NA	NA	NA	22_to_24months	Infant	NA	Subramanian_2014	Infant_Feces	NA	NA	Bangladesh	NA	NA	FALSE	FALSE	NA	NA	NA	NA	NA	NA	NA	NA	NA	NA	NA	NA	NA	NA	NA	NA	NA
Bgsng7090.m3	Bgsng7090.m3	Feces	Bgsng7090	Male	Bangladesh	NA	1.9	NA	NA	NA	1_to_3months	Infant	NA	Subramanian_2014	Infant_Feces	NA	NA	Bangladesh	NA	NA	FALSE	FALSE	NA	NA	NA	NA	NA	NA	NA	NA	NA	NA	NA	NA	NA	NA	NA	NA	NA
Bgsng7090.m4	Bgsng7090.m4	Feces	Bgsng7090	Male	Bangladesh	NA	3.4	NA	NA	NA	1_to_3months	Infant	NA	Subramanian_2014	Infant_Feces	NA	NA	Bangladesh	NA	NA	FALSE	FALSE	NA	NA	NA	NA	NA	NA	NA	NA	NA	NA	NA	NA	NA	NA	NA	NA	NA
Bgsng7090.m5	Bgsng7090.m5	Feces	Bgsng7090	Male	Bangladesh	NA	4.7	NA	NA	NA	4_to_6months	Infant	NA	Subramanian_2014	Infant_Feces	NA	NA	Bangladesh	NA	NA	FALSE	FALSE	NA	NA	NA	NA	NA	NA	NA	NA	NA	NA	NA	NA	NA	NA	NA	NA	NA
Bgsng7090.m6	Bgsng7090.m6	Feces	Bgsng7090	Male	Bangladesh	NA	5.5	NA	NA	NA	4_to_6months	Infant	NA	Subramanian_2014	Infant_Feces	NA	NA	Bangladesh	NA	NA	FALSE	FALSE	NA	NA	NA	NA	NA	NA	NA	NA	NA	NA	NA	NA	NA	NA	NA	NA	NA
Bgsng7090.m7	Bgsng7090.m7	Feces	Bgsng7090	Male	Bangladesh	NA	6.3	NA	NA	NA	4_to_6months	Infant	NA	Subramanian_2014	Infant_Feces	NA	NA	Bangladesh	NA	NA	FALSE	FALSE	NA	NA	NA	NA	NA	NA	NA	NA	NA	NA	NA	NA	NA	NA	NA	NA	NA
Bgsng7090.m8	Bgsng7090.m8	Feces	Bgsng7090	Male	Bangladesh	NA	7.3	NA	NA	NA	7_to_9months	Infant	NA	Subramanian_2014	Infant_Feces	NA	NA	Bangladesh	NA	NA	FALSE	FALSE	NA	NA	NA	NA	NA	NA	NA	NA	NA	NA	NA	NA	NA	NA	NA	NA	NA
Bgsng7090.m9	Bgsng7090.m9	Feces	Bgsng7090	Male	Bangladesh	NA	8.2	NA	NA	NA	7_to_9months	Infant	NA	Subramanian_2014	Infant_Feces	NA	NA	Bangladesh	NA	NA	FALSE	FALSE	NA	NA	NA	NA	NA	NA	NA	NA	NA	NA	NA	NA	NA	NA	NA	NA	NA
Bgsng7096.m1	Bgsng7096.m1	Feces	Bgsng7096	Female	Bangladesh	NA	0.5	NA	NA	NA	0months	Infant	NA	Subramanian_2014	Infant_Feces	NA	NA	Bangladesh	NA	NA	FALSE	FALSE	NA	NA	NA	NA	NA	NA	NA	NA	NA	NA	NA	NA	NA	NA	NA	NA	NA
Bgsng7096.m10	Bgsng7096.m10	Feces	Bgsng7096	Female	Bangladesh	NA	9.2	NA	NA	NA	7_to_9months	Infant	NA	Subramanian_2014	Infant_Feces	NA	NA	Bangladesh	NA	NA	FALSE	FALSE	NA	NA	NA	NA	NA	NA	NA	NA	NA	NA	NA	NA	NA	NA	NA	NA	NA
Bgsng7096.m11	Bgsng7096.m11	Feces	Bgsng7096	Female	Bangladesh	NA	10	NA	NA	NA	10_to_12months	Infant	NA	Subramanian_2014	Infant_Feces	NA	NA	Bangladesh	NA	NA	FALSE	FALSE	NA	NA	NA	NA	NA	NA	NA	NA	NA	NA	NA	NA	NA	NA	NA	NA	NA
Bgsng7096.m12	Bgsng7096.m12	Feces	Bgsng7096	Female	Bangladesh	NA	11.2	NA	NA	NA	10_to_12months	Infant	NA	Subramanian_2014	Infant_Feces	NA	NA	Bangladesh	NA	NA	FALSE	FALSE	NA	NA	NA	NA	NA	NA	NA	NA	NA	NA	NA	NA	NA	NA	NA	NA	NA
Bgsng7096.m13	Bgsng7096.m13	Feces	Bgsng7096	Female	Bangladesh	NA	12.1	NA	NA	NA	10_to_12months	Infant	NA	Subramanian_2014	Infant_Feces	NA	NA	Bangladesh	NA	NA	FALSE	FALSE	NA	NA	NA	NA	NA	NA	NA	NA	NA	NA	NA	NA	NA	NA	NA	NA	NA
Bgsng7096.m14	Bgsng7096.m14	Feces	Bgsng7096	Female	Bangladesh	NA	13.3	NA	NA	NA	13_to_15months	Infant	NA	Subramanian_2014	Infant_Feces	NA	NA	Bangladesh	NA	NA	FALSE	FALSE	NA	NA	NA	NA	NA	NA	NA	NA	NA	NA	NA	NA	NA	NA	NA	NA	NA
Bgsng7096.m15	Bgsng7096.m15	Feces	Bgsng7096	Female	Bangladesh	NA	14.2	NA	NA	NA	13_to_15months	Infant	NA	Subramanian_2014	Infant_Feces	NA	NA	Bangladesh	NA	NA	FALSE	FALSE	NA	NA	NA	NA	NA	NA	NA	NA	NA	NA	NA	NA	NA	NA	NA	NA	NA
Bgsng7096.m16	Bgsng7096.m16	Feces	Bgsng7096	Female	Bangladesh	NA	15.1	NA	NA	NA	13_to_15months	Infant	NA	Subramanian_2014	Infant_Feces	NA	NA	Bangladesh	NA	NA	FALSE	FALSE	NA	NA	NA	NA	NA	NA	NA	NA	NA	NA	NA	NA	NA	NA	NA	NA	NA
Bgsng7096.m17	Bgsng7096.m17	Feces	Bgsng7096	Female	Bangladesh	NA	16.1	NA	NA	NA	16_to_18months	Infant	NA	Subramanian_2014	Infant_Feces	NA	NA	Bangladesh	NA	NA	FALSE	FALSE	NA	NA	NA	NA	NA	NA	NA	NA	NA	NA	NA	NA	NA	NA	NA	NA	NA
Bgsng7096.m2	Bgsng7096.m2	Feces	Bgsng7096	Female	Bangladesh	NA	1.1	NA	NA	NA	1_to_3months	Infant	NA	Subramanian_2014	Infant_Feces	NA	NA	Bangladesh	NA	NA	FALSE	FALSE	NA	NA	NA	NA	NA	NA	NA	NA	NA	NA	NA	NA	NA	NA	NA	NA	NA
Bgsng7096.m20	Bgsng7096.m20	Feces	Bgsng7096	Female	Bangladesh	NA	19.3	NA	NA	NA	19_to_21months	Infant	NA	Subramanian_2014	Infant_Feces	NA	NA	Bangladesh	NA	NA	FALSE	FALSE	NA	NA	NA	NA	NA	NA	NA	NA	NA	NA	NA	NA	NA	NA	NA	NA	NA
Bgsng7096.m21	Bgsng7096.m21	Feces	Bgsng7096	Female	Bangladesh	NA	20.2	NA	NA	NA	19_to_21months	Infant	NA	Subramanian_2014	Infant_Feces	NA	NA	Bangladesh	NA	NA	FALSE	FALSE	NA	NA	NA	NA	NA	NA	NA	NA	NA	NA	NA	NA	NA	NA	NA	NA	NA
Bgsng7096.m22	Bgsng7096.m22	Feces	Bgsng7096	Female	Bangladesh	NA	21.1	NA	NA	NA	19_to_21months	Infant	NA	Subramanian_2014	Infant_Feces	NA	NA	Bangladesh	NA	NA	FALSE	FALSE	NA	NA	NA	NA	NA	NA	NA	NA	NA	NA	NA	NA	NA	NA	NA	NA	NA
Bgsng7096.m23	Bgsng7096.m23	Feces	Bgsng7096	Female	Bangladesh	NA	22.3	NA	NA	NA	22_to_24months	Infant	NA	Subramanian_2014	Infant_Feces	NA	NA	Bangladesh	NA	NA	FALSE	FALSE	NA	NA	NA	NA	NA	NA	NA	NA	NA	NA	NA	NA	NA	NA	NA	NA	NA
Bgsng7096.m24	Bgsng7096.m24	Feces	Bgsng7096	Female	Bangladesh	NA	23.2	NA	NA	NA	22_to_24months	Infant	NA	Subramanian_2014	Infant_Feces	NA	NA	Bangladesh	NA	NA	FALSE	FALSE	NA	NA	NA	NA	NA	NA	NA	NA	NA	NA	NA	NA	NA	NA	NA	NA	NA
Bgsng7096.m3	Bgsng7096.m3	Feces	Bgsng7096	Female	Bangladesh	NA	1.8	NA	NA	NA	1_to_3months	Infant	NA	Subramanian_2014	Infant_Feces	NA	NA	Bangladesh	NA	NA	FALSE	FALSE	NA	NA	NA	NA	NA	NA	NA	NA	NA	NA	NA	NA	NA	NA	NA	NA	NA
Bgsng7096.m4	Bgsng7096.m4	Feces	Bgsng7096	Female	Bangladesh	NA	3.2	NA	NA	NA	1_to_3months	Infant	NA	Subramanian_2014	Infant_Feces	NA	NA	Bangladesh	NA	NA	FALSE	FALSE	NA	NA	NA	NA	NA	NA	NA	NA	NA	NA	NA	NA	NA	NA	NA	NA	NA
Bgsng7096.m5	Bgsng7096.m5	Feces	Bgsng7096	Female	Bangladesh	NA	4.1	NA	NA	NA	4_to_6months	Infant	NA	Subramanian_2014	Infant_Feces	NA	NA	Bangladesh	NA	NA	FALSE	FALSE	NA	NA	NA	NA	NA	NA	NA	NA	NA	NA	NA	NA	NA	NA	NA	NA	NA
Bgsng7096.m6	Bgsng7096.m6	Feces	Bgsng7096	Female	Bangladesh	NA	5	NA	NA	NA	4_to_6months	Infant	NA	Subramanian_2014	Infant_Feces	NA	NA	Bangladesh	NA	NA	FALSE	FALSE	NA	NA	NA	NA	NA	NA	NA	NA	NA	NA	NA	NA	NA	NA	NA	NA	NA
Bgsng7096.m7	Bgsng7096.m7	Feces	Bgsng7096	Female	Bangladesh	NA	6	NA	NA	NA	4_to_6months	Infant	NA	Subramanian_2014	Infant_Feces	NA	NA	Bangladesh	NA	NA	FALSE	FALSE	NA	NA	NA	NA	NA	NA	NA	NA	NA	NA	NA	NA	NA	NA	NA	NA	NA
Bgsng7096.m8	Bgsng7096.m8	Feces	Bgsng7096	Female	Bangladesh	NA	7.2	NA	NA	NA	7_to_9months	Infant	NA	Subramanian_2014	Infant_Feces	NA	NA	Bangladesh	NA	NA	FALSE	FALSE	NA	NA	NA	NA	NA	NA	NA	NA	NA	NA	NA	NA	NA	NA	NA	NA	NA
Bgsng7096.m9	Bgsng7096.m9	Feces	Bgsng7096	Female	Bangladesh	NA	8.2	NA	NA	NA	7_to_9months	Infant	NA	Subramanian_2014	Infant_Feces	NA	NA	Bangladesh	NA	NA	FALSE	FALSE	NA	NA	NA	NA	NA	NA	NA	NA	NA	NA	NA	NA	NA	NA	NA	NA	NA
Bgsng7106.m1	Bgsng7106.m1	Feces	Bgsng7106	Male	Bangladesh	NA	0.3	NA	NA	NA	0months	Infant	NA	Subramanian_2014	Infant_Feces	NA	NA	Bangladesh	NA	NA	FALSE	FALSE	NA	NA	NA	NA	NA	NA	NA	NA	NA	NA	NA	NA	NA	NA	NA	NA	NA
Bgsng7106.m10	Bgsng7106.m10	Feces	Bgsng7106	Male	Bangladesh	NA	9.4	NA	NA	NA	7_to_9months	Infant	NA	Subramanian_2014	Infant_Feces	NA	NA	Bangladesh	NA	NA	FALSE	FALSE	NA	NA	NA	NA	NA	NA	NA	NA	NA	NA	NA	NA	NA	NA	NA	NA	NA
Bgsng7106.m11	Bgsng7106.m11	Feces	Bgsng7106	Male	Bangladesh	NA	10.6	NA	NA	NA	10_to_12months	Infant	NA	Subramanian_2014	Infant_Feces	NA	NA	Bangladesh	NA	NA	FALSE	FALSE	NA	NA	NA	NA	NA	NA	NA	NA	NA	NA	NA	NA	NA	NA	NA	NA	NA
Bgsng7106.m12	Bgsng7106.m12	Feces	Bgsng7106	Male	Bangladesh	NA	12	NA	NA	NA	10_to_12months	Infant	NA	Subramanian_2014	Infant_Feces	NA	NA	Bangladesh	NA	NA	FALSE	FALSE	NA	NA	NA	NA	NA	NA	NA	NA	NA	NA	NA	NA	NA	NA	NA	NA	NA
Bgsng7106.m14	Bgsng7106.m14	Feces	Bgsng7106	Male	Bangladesh	NA	14.4	NA	NA	NA	13_to_15months	Infant	NA	Subramanian_2014	Infant_Feces	NA	NA	Bangladesh	NA	NA	FALSE	FALSE	NA	NA	NA	NA	NA	NA	NA	NA	NA	NA	NA	NA	NA	NA	NA	NA	NA
Bgsng7106.m16	Bgsng7106.m16	Feces	Bgsng7106	Male	Bangladesh	NA	16.4	NA	NA	NA	16_to_18months	Infant	NA	Subramanian_2014	Infant_Feces	NA	NA	Bangladesh	NA	NA	FALSE	FALSE	NA	NA	NA	NA	NA	NA	NA	NA	NA	NA	NA	NA	NA	NA	NA	NA	NA
Bgsng7106.m18	Bgsng7106.m18	Feces	Bgsng7106	Male	Bangladesh	NA	18.3	NA	NA	NA	16_to_18months	Infant	NA	Subramanian_2014	Infant_Feces	NA	NA	Bangladesh	NA	NA	FALSE	FALSE	NA	NA	NA	NA	NA	NA	NA	NA	NA	NA	NA	NA	NA	NA	NA	NA	NA
Bgsng7106.m19	Bgsng7106.m19	Feces	Bgsng7106	Male	Bangladesh	NA	19.1	NA	NA	NA	19_to_21months	Infant	NA	Subramanian_2014	Infant_Feces	NA	NA	Bangladesh	NA	NA	FALSE	FALSE	NA	NA	NA	NA	NA	NA	NA	NA	NA	NA	NA	NA	NA	NA	NA	NA	NA
Bgsng7106.m2	Bgsng7106.m2	Feces	Bgsng7106	Male	Bangladesh	NA	1.2	NA	NA	NA	1_to_3months	Infant	NA	Subramanian_2014	Infant_Feces	NA	NA	Bangladesh	NA	NA	FALSE	FALSE	NA	NA	NA	NA	NA	NA	NA	NA	NA	NA	NA	NA	NA	NA	NA	NA	NA
Bgsng7106.m20	Bgsng7106.m20	Feces	Bgsng7106	Male	Bangladesh	NA	20.3	NA	NA	NA	19_to_21months	Infant	NA	Subramanian_2014	Infant_Feces	NA	NA	Bangladesh	NA	NA	FALSE	FALSE	NA	NA	NA	NA	NA	NA	NA	NA	NA	NA	NA	NA	NA	NA	NA	NA	NA
Bgsng7106.m21	Bgsng7106.m21	Feces	Bgsng7106	Male	Bangladesh	NA	21.2	NA	NA	NA	19_to_21months	Infant	NA	Subramanian_2014	Infant_Feces	NA	NA	Bangladesh	NA	NA	FALSE	FALSE	NA	NA	NA	NA	NA	NA	NA	NA	NA	NA	NA	NA	NA	NA	NA	NA	NA
Bgsng7106.m22	Bgsng7106.m22	Feces	Bgsng7106	Male	Bangladesh	NA	22.2	NA	NA	NA	22_to_24months	Infant	NA	Subramanian_2014	Infant_Feces	NA	NA	Bangladesh	NA	NA	FALSE	FALSE	NA	NA	NA	NA	NA	NA	NA	NA	NA	NA	NA	NA	NA	NA	NA	NA	NA
Bgsng7106.m23	Bgsng7106.m23	Feces	Bgsng7106	Male	Bangladesh	NA	23.3	NA	NA	NA	22_to_24months	Infant	NA	Subramanian_2014	Infant_Feces	NA	NA	Bangladesh	NA	NA	FALSE	FALSE	NA	NA	NA	NA	NA	NA	NA	NA	NA	NA	NA	NA	NA	NA	NA	NA	NA
Bgsng7106.m24	Bgsng7106.m24	Feces	Bgsng7106	Male	Bangladesh	NA	24.2	NA	NA	NA	22_to_24months	Infant	NA	Subramanian_2014	Infant_Feces	NA	NA	Bangladesh	NA	NA	FALSE	FALSE	NA	NA	NA	NA	NA	NA	NA	NA	NA	NA	NA	NA	NA	NA	NA	NA	NA
Bgsng7106.m3	Bgsng7106.m3	Feces	Bgsng7106	Male	Bangladesh	NA	2.4	NA	NA	NA	1_to_3months	Infant	NA	Subramanian_2014	Infant_Feces	NA	NA	Bangladesh	NA	NA	FALSE	FALSE	NA	NA	NA	NA	NA	NA	NA	NA	NA	NA	NA	NA	NA	NA	NA	NA	NA
Bgsng7106.m4	Bgsng7106.m4	Feces	Bgsng7106	Male	Bangladesh	NA	3.3	NA	NA	NA	1_to_3months	Infant	NA	Subramanian_2014	Infant_Feces	NA	NA	Bangladesh	NA	NA	FALSE	FALSE	NA	NA	NA	NA	NA	NA	NA	NA	NA	NA	NA	NA	NA	NA	NA	NA	NA
Bgsng7106.m5	Bgsng7106.m5	Feces	Bgsng7106	Male	Bangladesh	NA	4.4	NA	NA	NA	4_to_6months	Infant	NA	Subramanian_2014	Infant_Feces	NA	NA	Bangladesh	NA	NA	FALSE	FALSE	NA	NA	NA	NA	NA	NA	NA	NA	NA	NA	NA	NA	NA	NA	NA	NA	NA
Bgsng7106.m6	Bgsng7106.m6	Feces	Bgsng7106	Male	Bangladesh	NA	5.4	NA	NA	NA	4_to_6months	Infant	NA	Subramanian_2014	Infant_Feces	NA	NA	Bangladesh	NA	NA	FALSE	FALSE	NA	NA	NA	NA	NA	NA	NA	NA	NA	NA	NA	NA	NA	NA	NA	NA	NA
Bgsng7106.m9	Bgsng7106.m9	Feces	Bgsng7106	Male	Bangladesh	NA	8.6	NA	NA	NA	7_to_9months	Infant	NA	Subramanian_2014	Infant_Feces	NA	NA	Bangladesh	NA	NA	FALSE	FALSE	NA	NA	NA	NA	NA	NA	NA	NA	NA	NA	NA	NA	NA	NA	NA	NA	NA
Bgsng7114.m1	Bgsng7114.m1	Feces	Bgsng7114	Male	Bangladesh	NA	0.1	NA	NA	NA	0months	Infant	NA	Subramanian_2014	Infant_Feces	NA	NA	Bangladesh	NA	NA	FALSE	FALSE	NA	NA	NA	NA	NA	NA	NA	NA	NA	NA	NA	NA	NA	NA	NA	NA	NA
Bgsng7114.m10	Bgsng7114.m10	Feces	Bgsng7114	Male	Bangladesh	NA	9.5	NA	NA	NA	7_to_9months	Infant	NA	Subramanian_2014	Infant_Feces	NA	NA	Bangladesh	NA	NA	FALSE	FALSE	NA	NA	NA	NA	NA	NA	NA	NA	NA	NA	NA	NA	NA	NA	NA	NA	NA
Bgsng7114.m11	Bgsng7114.m11	Feces	Bgsng7114	Male	Bangladesh	NA	10.2	NA	NA	NA	10_to_12months	Infant	NA	Subramanian_2014	Infant_Feces	NA	NA	Bangladesh	NA	NA	FALSE	FALSE	NA	NA	NA	NA	NA	NA	NA	NA	NA	NA	NA	NA	NA	NA	NA	NA	NA
Bgsng7114.m12	Bgsng7114.m12	Feces	Bgsng7114	Male	Bangladesh	NA	11	NA	NA	NA	10_to_12months	Infant	NA	Subramanian_2014	Infant_Feces	NA	NA	Bangladesh	NA	NA	FALSE	FALSE	NA	NA	NA	NA	NA	NA	NA	NA	NA	NA	NA	NA	NA	NA	NA	NA	NA
Bgsng7114.m13	Bgsng7114.m13	Feces	Bgsng7114	Male	Bangladesh	NA	12.5	NA	NA	NA	10_to_12months	Infant	NA	Subramanian_2014	Infant_Feces	NA	NA	Bangladesh	NA	NA	FALSE	FALSE	NA	NA	NA	NA	NA	NA	NA	NA	NA	NA	NA	NA	NA	NA	NA	NA	NA
Bgsng7114.m16	Bgsng7114.m16	Feces	Bgsng7114	Male	Bangladesh	NA	15	NA	NA	NA	13_to_15months	Infant	NA	Subramanian_2014	Infant_Feces	NA	NA	Bangladesh	NA	NA	FALSE	FALSE	NA	NA	NA	NA	NA	NA	NA	NA	NA	NA	NA	NA	NA	NA	NA	NA	NA
Bgsng7114.m17	Bgsng7114.m17	Feces	Bgsng7114	Male	Bangladesh	NA	16	NA	NA	NA	16_to_18months	Infant	NA	Subramanian_2014	Infant_Feces	NA	NA	Bangladesh	NA	NA	FALSE	FALSE	NA	NA	NA	NA	NA	NA	NA	NA	NA	NA	NA	NA	NA	NA	NA	NA	NA
Bgsng7114.m18	Bgsng7114.m18	Feces	Bgsng7114	Male	Bangladesh	NA	17.1	NA	NA	NA	16_to_18months	Infant	NA	Subramanian_2014	Infant_Feces	NA	NA	Bangladesh	NA	NA	FALSE	FALSE	NA	NA	NA	NA	NA	NA	NA	NA	NA	NA	NA	NA	NA	NA	NA	NA	NA
Bgsng7114.m2	Bgsng7114.m2	Feces	Bgsng7114	Male	Bangladesh	NA	1.2	NA	NA	NA	1_to_3months	Infant	NA	Subramanian_2014	Infant_Feces	NA	NA	Bangladesh	NA	NA	FALSE	FALSE	NA	NA	NA	NA	NA	NA	NA	NA	NA	NA	NA	NA	NA	NA	NA	NA	NA
Bgsng7114.m20	Bgsng7114.m20	Feces	Bgsng7114	Male	Bangladesh	NA	19	NA	NA	NA	19_to_21months	Infant	NA	Subramanian_2014	Infant_Feces	NA	NA	Bangladesh	NA	NA	FALSE	FALSE	NA	NA	NA	NA	NA	NA	NA	NA	NA	NA	NA	NA	NA	NA	NA	NA	NA
Bgsng7114.m22	Bgsng7114.m22	Feces	Bgsng7114	Male	Bangladesh	NA	21	NA	NA	NA	19_to_21months	Infant	NA	Subramanian_2014	Infant_Feces	NA	NA	Bangladesh	NA	NA	FALSE	FALSE	NA	NA	NA	NA	NA	NA	NA	NA	NA	NA	NA	NA	NA	NA	NA	NA	NA
Bgsng7114.m24	Bgsng7114.m24	Feces	Bgsng7114	Male	Bangladesh	NA	23.1	NA	NA	NA	22_to_24months	Infant	NA	Subramanian_2014	Infant_Feces	NA	NA	Bangladesh	NA	NA	FALSE	FALSE	NA	NA	NA	NA	NA	NA	NA	NA	NA	NA	NA	NA	NA	NA	NA	NA	NA
Bgsng7114.m3	Bgsng7114.m3	Feces	Bgsng7114	Male	Bangladesh	NA	2.1	NA	NA	NA	1_to_3months	Infant	NA	Subramanian_2014	Infant_Feces	NA	NA	Bangladesh	NA	NA	FALSE	FALSE	NA	NA	NA	NA	NA	NA	NA	NA	NA	NA	NA	NA	NA	NA	NA	NA	NA
Bgsng7114.m4	Bgsng7114.m4	Feces	Bgsng7114	Male	Bangladesh	NA	3.1	NA	NA	NA	1_to_3months	Infant	NA	Subramanian_2014	Infant_Feces	NA	NA	Bangladesh	NA	NA	FALSE	FALSE	NA	NA	NA	NA	NA	NA	NA	NA	NA	NA	NA	NA	NA	NA	NA	NA	NA
Bgsng7114.m5	Bgsng7114.m5	Feces	Bgsng7114	Male	Bangladesh	NA	4.3	NA	NA	NA	4_to_6months	Infant	NA	Subramanian_2014	Infant_Feces	NA	NA	Bangladesh	NA	NA	FALSE	FALSE	NA	NA	NA	NA	NA	NA	NA	NA	NA	NA	NA	NA	NA	NA	NA	NA	NA
Bgsng7114.m6	Bgsng7114.m6	Feces	Bgsng7114	Male	Bangladesh	NA	5.2	NA	NA	NA	4_to_6months	Infant	NA	Subramanian_2014	Infant_Feces	NA	NA	Bangladesh	NA	NA	FALSE	FALSE	NA	NA	NA	NA	NA	NA	NA	NA	NA	NA	NA	NA	NA	NA	NA	NA	NA
Bgsng7114.m7	Bgsng7114.m7	Feces	Bgsng7114	Male	Bangladesh	NA	6.3	NA	NA	NA	4_to_6months	Infant	NA	Subramanian_2014	Infant_Feces	NA	NA	Bangladesh	NA	NA	FALSE	FALSE	NA	NA	NA	NA	NA	NA	NA	NA	NA	NA	NA	NA	NA	NA	NA	NA	NA
Bgsng7114.m8	Bgsng7114.m8	Feces	Bgsng7114	Male	Bangladesh	NA	7.2	NA	NA	NA	7_to_9months	Infant	NA	Subramanian_2014	Infant_Feces	NA	NA	Bangladesh	NA	NA	FALSE	FALSE	NA	NA	NA	NA	NA	NA	NA	NA	NA	NA	NA	NA	NA	NA	NA	NA	NA
Bgsng7115.m1	Bgsng7115.m1	Feces	Bgsng7115	Male	Bangladesh	NA	0.2	NA	NA	NA	0months	Infant	NA	Subramanian_2014	Infant_Feces	NA	NA	Bangladesh	NA	NA	FALSE	FALSE	NA	NA	NA	NA	NA	NA	NA	NA	NA	NA	NA	NA	NA	NA	NA	NA	NA
Bgsng7115.m10	Bgsng7115.m10	Feces	Bgsng7115	Male	Bangladesh	NA	9.6	NA	NA	NA	7_to_9months	Infant	NA	Subramanian_2014	Infant_Feces	NA	NA	Bangladesh	NA	NA	FALSE	FALSE	NA	NA	NA	NA	NA	NA	NA	NA	NA	NA	NA	NA	NA	NA	NA	NA	NA
Bgsng7115.m11	Bgsng7115.m11	Feces	Bgsng7115	Male	Bangladesh	NA	10.6	NA	NA	NA	10_to_12months	Infant	NA	Subramanian_2014	Infant_Feces	NA	NA	Bangladesh	NA	NA	FALSE	FALSE	NA	NA	NA	NA	NA	NA	NA	NA	NA	NA	NA	NA	NA	NA	NA	NA	NA
Bgsng7115.m12	Bgsng7115.m12	Feces	Bgsng7115	Male	Bangladesh	NA	11.5	NA	NA	NA	10_to_12months	Infant	NA	Subramanian_2014	Infant_Feces	NA	NA	Bangladesh	NA	NA	FALSE	FALSE	NA	NA	NA	NA	NA	NA	NA	NA	NA	NA	NA	NA	NA	NA	NA	NA	NA
Bgsng7115.m13	Bgsng7115.m13	Feces	Bgsng7115	Male	Bangladesh	NA	12.3	NA	NA	NA	10_to_12months	Infant	NA	Subramanian_2014	Infant_Feces	NA	NA	Bangladesh	NA	NA	FALSE	FALSE	NA	NA	NA	NA	NA	NA	NA	NA	NA	NA	NA	NA	NA	NA	NA	NA	NA
Bgsng7115.m14	Bgsng7115.m14	Feces	Bgsng7115	Male	Bangladesh	NA	13.1	NA	NA	NA	13_to_15months	Infant	NA	Subramanian_2014	Infant_Feces	NA	NA	Bangladesh	NA	NA	FALSE	FALSE	NA	NA	NA	NA	NA	NA	NA	NA	NA	NA	NA	NA	NA	NA	NA	NA	NA
Bgsng7115.m15	Bgsng7115.m15	Feces	Bgsng7115	Male	Bangladesh	NA	14	NA	NA	NA	13_to_15months	Infant	NA	Subramanian_2014	Infant_Feces	NA	NA	Bangladesh	NA	NA	FALSE	FALSE	NA	NA	NA	NA	NA	NA	NA	NA	NA	NA	NA	NA	NA	NA	NA	NA	NA
Bgsng7115.m16	Bgsng7115.m16	Feces	Bgsng7115	Male	Bangladesh	NA	15	NA	NA	NA	13_to_15months	Infant	NA	Subramanian_2014	Infant_Feces	NA	NA	Bangladesh	NA	NA	FALSE	FALSE	NA	NA	NA	NA	NA	NA	NA	NA	NA	NA	NA	NA	NA	NA	NA	NA	NA
Bgsng7115.m17	Bgsng7115.m17	Feces	Bgsng7115	Male	Bangladesh	NA	16.1	NA	NA	NA	16_to_18months	Infant	NA	Subramanian_2014	Infant_Feces	NA	NA	Bangladesh	NA	NA	FALSE	FALSE	NA	NA	NA	NA	NA	NA	NA	NA	NA	NA	NA	NA	NA	NA	NA	NA	NA
Bgsng7115.m18	Bgsng7115.m18	Feces	Bgsng7115	Male	Bangladesh	NA	17	NA	NA	NA	16_to_18months	Infant	NA	Subramanian_2014	Infant_Feces	NA	NA	Bangladesh	NA	NA	FALSE	FALSE	NA	NA	NA	NA	NA	NA	NA	NA	NA	NA	NA	NA	NA	NA	NA	NA	NA
Bgsng7115.m2	Bgsng7115.m2	Feces	Bgsng7115	Male	Bangladesh	NA	0.9	NA	NA	NA	0months	Infant	NA	Subramanian_2014	Infant_Feces	NA	NA	Bangladesh	NA	NA	FALSE	FALSE	NA	NA	NA	NA	NA	NA	NA	NA	NA	NA	NA	NA	NA	NA	NA	NA	NA
Bgsng7115.m20	Bgsng7115.m20	Feces	Bgsng7115	Male	Bangladesh	NA	18.9	NA	NA	NA	16_to_18months	Infant	NA	Subramanian_2014	Infant_Feces	NA	NA	Bangladesh	NA	NA	FALSE	FALSE	NA	NA	NA	NA	NA	NA	NA	NA	NA	NA	NA	NA	NA	NA	NA	NA	NA
Bgsng7115.m23	Bgsng7115.m23	Feces	Bgsng7115	Male	Bangladesh	NA	22.3	NA	NA	NA	22_to_24months	Infant	NA	Subramanian_2014	Infant_Feces	NA	NA	Bangladesh	NA	NA	FALSE	FALSE	NA	NA	NA	NA	NA	NA	NA	NA	NA	NA	NA	NA	NA	NA	NA	NA	NA
Bgsng7115.m24	Bgsng7115.m24	Feces	Bgsng7115	Male	Bangladesh	NA	23.2	NA	NA	NA	22_to_24months	Infant	NA	Subramanian_2014	Infant_Feces	NA	NA	Bangladesh	NA	NA	FALSE	FALSE	NA	NA	NA	NA	NA	NA	NA	NA	NA	NA	NA	NA	NA	NA	NA	NA	NA
Bgsng7115.m3	Bgsng7115.m3	Feces	Bgsng7115	Male	Bangladesh	NA	2.5	NA	NA	NA	1_to_3months	Infant	NA	Subramanian_2014	Infant_Feces	NA	NA	Bangladesh	NA	NA	FALSE	FALSE	NA	NA	NA	NA	NA	NA	NA	NA	NA	NA	NA	NA	NA	NA	NA	NA	NA
Bgsng7115.m4	Bgsng7115.m4	Feces	Bgsng7115	Male	Bangladesh	NA	3.5	NA	NA	NA	1_to_3months	Infant	NA	Subramanian_2014	Infant_Feces	NA	NA	Bangladesh	NA	NA	FALSE	FALSE	NA	NA	NA	NA	NA	NA	NA	NA	NA	NA	NA	NA	NA	NA	NA	NA	NA
Bgsng7115.m5	Bgsng7115.m5	Feces	Bgsng7115	Male	Bangladesh	NA	4.4	NA	NA	NA	4_to_6months	Infant	NA	Subramanian_2014	Infant_Feces	NA	NA	Bangladesh	NA	NA	FALSE	FALSE	NA	NA	NA	NA	NA	NA	NA	NA	NA	NA	NA	NA	NA	NA	NA	NA	NA
Bgsng7115.m6	Bgsng7115.m6	Feces	Bgsng7115	Male	Bangladesh	NA	5.5	NA	NA	NA	4_to_6months	Infant	NA	Subramanian_2014	Infant_Feces	NA	NA	Bangladesh	NA	NA	FALSE	FALSE	NA	NA	NA	NA	NA	NA	NA	NA	NA	NA	NA	NA	NA	NA	NA	NA	NA
Bgsng7115.m7	Bgsng7115.m7	Feces	Bgsng7115	Male	Bangladesh	NA	6.2	NA	NA	NA	4_to_6months	Infant	NA	Subramanian_2014	Infant_Feces	NA	NA	Bangladesh	NA	NA	FALSE	FALSE	NA	NA	NA	NA	NA	NA	NA	NA	NA	NA	NA	NA	NA	NA	NA	NA	NA
Bgsng7115.m8	Bgsng7115.m8	Feces	Bgsng7115	Male	Bangladesh	NA	7.4	NA	NA	NA	7_to_9months	Infant	NA	Subramanian_2014	Infant_Feces	NA	NA	Bangladesh	NA	NA	FALSE	FALSE	NA	NA	NA	NA	NA	NA	NA	NA	NA	NA	NA	NA	NA	NA	NA	NA	NA
Bgsng7115.m9	Bgsng7115.m9	Feces	Bgsng7115	Male	Bangladesh	NA	8.3	NA	NA	NA	7_to_9months	Infant	NA	Subramanian_2014	Infant_Feces	NA	NA	Bangladesh	NA	NA	FALSE	FALSE	NA	NA	NA	NA	NA	NA	NA	NA	NA	NA	NA	NA	NA	NA	NA	NA	NA
Bgsng7128.m1	Bgsng7128.m1	Feces	Bgsng7128	Female	Bangladesh	NA	0.1	NA	NA	NA	0months	Infant	NA	Subramanian_2014	Infant_Feces	NA	NA	Bangladesh	NA	NA	FALSE	FALSE	NA	NA	NA	NA	NA	NA	NA	NA	NA	NA	NA	NA	NA	NA	NA	NA	NA
Bgsng7128.m10	Bgsng7128.m10	Feces	Bgsng7128	Female	Bangladesh	NA	9.8	NA	NA	NA	7_to_9months	Infant	NA	Subramanian_2014	Infant_Feces	NA	NA	Bangladesh	NA	NA	FALSE	FALSE	NA	NA	NA	NA	NA	NA	NA	NA	NA	NA	NA	NA	NA	NA	NA	NA	NA
Bgsng7128.m11	Bgsng7128.m11	Feces	Bgsng7128	Female	Bangladesh	NA	10.5	NA	NA	NA	10_to_12months	Infant	NA	Subramanian_2014	Infant_Feces	NA	NA	Bangladesh	NA	NA	FALSE	FALSE	NA	NA	NA	NA	NA	NA	NA	NA	NA	NA	NA	NA	NA	NA	NA	NA	NA
Bgsng7128.m12	Bgsng7128.m12	Feces	Bgsng7128	Female	Bangladesh	NA	10.9	NA	NA	NA	10_to_12months	Infant	NA	Subramanian_2014	Infant_Feces	NA	NA	Bangladesh	NA	NA	FALSE	FALSE	NA	NA	NA	NA	NA	NA	NA	NA	NA	NA	NA	NA	NA	NA	NA	NA	NA
Bgsng7128.m13	Bgsng7128.m13	Feces	Bgsng7128	Female	Bangladesh	NA	12	NA	NA	NA	10_to_12months	Infant	NA	Subramanian_2014	Infant_Feces	NA	NA	Bangladesh	NA	NA	FALSE	FALSE	NA	NA	NA	NA	NA	NA	NA	NA	NA	NA	NA	NA	NA	NA	NA	NA	NA
Bgsng7128.m14	Bgsng7128.m14	Feces	Bgsng7128	Female	Bangladesh	NA	13.2	NA	NA	NA	13_to_15months	Infant	NA	Subramanian_2014	Infant_Feces	NA	NA	Bangladesh	NA	NA	FALSE	FALSE	NA	NA	NA	NA	NA	NA	NA	NA	NA	NA	NA	NA	NA	NA	NA	NA	NA
Bgsng7128.m16	Bgsng7128.m16	Feces	Bgsng7128	Female	Bangladesh	NA	15	NA	NA	NA	13_to_15months	Infant	NA	Subramanian_2014	Infant_Feces	NA	NA	Bangladesh	NA	NA	FALSE	FALSE	NA	NA	NA	NA	NA	NA	NA	NA	NA	NA	NA	NA	NA	NA	NA	NA	NA
Bgsng7128.m17	Bgsng7128.m17	Feces	Bgsng7128	Female	Bangladesh	NA	16.2	NA	NA	NA	16_to_18months	Infant	NA	Subramanian_2014	Infant_Feces	NA	NA	Bangladesh	NA	NA	FALSE	FALSE	NA	NA	NA	NA	NA	NA	NA	NA	NA	NA	NA	NA	NA	NA	NA	NA	NA
Bgsng7128.m18	Bgsng7128.m18	Feces	Bgsng7128	Female	Bangladesh	NA	17.3	NA	NA	NA	16_to_18months	Infant	NA	Subramanian_2014	Infant_Feces	NA	NA	Bangladesh	NA	NA	FALSE	FALSE	NA	NA	NA	NA	NA	NA	NA	NA	NA	NA	NA	NA	NA	NA	NA	NA	NA
Bgsng7128.m19	Bgsng7128.m19	Feces	Bgsng7128	Female	Bangladesh	NA	18.2	NA	NA	NA	16_to_18months	Infant	NA	Subramanian_2014	Infant_Feces	NA	NA	Bangladesh	NA	NA	FALSE	FALSE	NA	NA	NA	NA	NA	NA	NA	NA	NA	NA	NA	NA	NA	NA	NA	NA	NA
Bgsng7128.m2	Bgsng7128.m2	Feces	Bgsng7128	Female	Bangladesh	NA	0.8	NA	NA	NA	0months	Infant	NA	Subramanian_2014	Infant_Feces	NA	NA	Bangladesh	NA	NA	FALSE	FALSE	NA	NA	NA	NA	NA	NA	NA	NA	NA	NA	NA	NA	NA	NA	NA	NA	NA
Bgsng7128.m20	Bgsng7128.m20	Feces	Bgsng7128	Female	Bangladesh	NA	19	NA	NA	NA	19_to_21months	Infant	NA	Subramanian_2014	Infant_Feces	NA	NA	Bangladesh	NA	NA	FALSE	FALSE	NA	NA	NA	NA	NA	NA	NA	NA	NA	NA	NA	NA	NA	NA	NA	NA	NA
Bgsng7128.m21	Bgsng7128.m21	Feces	Bgsng7128	Female	Bangladesh	NA	20.1	NA	NA	NA	19_to_21months	Infant	NA	Subramanian_2014	Infant_Feces	NA	NA	Bangladesh	NA	NA	FALSE	FALSE	NA	NA	NA	NA	NA	NA	NA	NA	NA	NA	NA	NA	NA	NA	NA	NA	NA
Bgsng7128.m22	Bgsng7128.m22	Feces	Bgsng7128	Female	Bangladesh	NA	21.7	NA	NA	NA	19_to_21months	Infant	NA	Subramanian_2014	Infant_Feces	NA	NA	Bangladesh	NA	NA	FALSE	FALSE	NA	NA	NA	NA	NA	NA	NA	NA	NA	NA	NA	NA	NA	NA	NA	NA	NA
Bgsng7128.m23	Bgsng7128.m23	Feces	Bgsng7128	Female	Bangladesh	NA	22.3	NA	NA	NA	22_to_24months	Infant	NA	Subramanian_2014	Infant_Feces	NA	NA	Bangladesh	NA	NA	FALSE	FALSE	NA	NA	NA	NA	NA	NA	NA	NA	NA	NA	NA	NA	NA	NA	NA	NA	NA
Bgsng7128.m24	Bgsng7128.m24	Feces	Bgsng7128	Female	Bangladesh	NA	24.1	NA	NA	NA	22_to_24months	Infant	NA	Subramanian_2014	Infant_Feces	NA	NA	Bangladesh	NA	NA	FALSE	FALSE	NA	NA	NA	NA	NA	NA	NA	NA	NA	NA	NA	NA	NA	NA	NA	NA	NA
Bgsng7128.m3	Bgsng7128.m3	Feces	Bgsng7128	Female	Bangladesh	NA	2.1	NA	NA	NA	1_to_3months	Infant	NA	Subramanian_2014	Infant_Feces	NA	NA	Bangladesh	NA	NA	FALSE	FALSE	NA	NA	NA	NA	NA	NA	NA	NA	NA	NA	NA	NA	NA	NA	NA	NA	NA
Bgsng7128.m4	Bgsng7128.m4	Feces	Bgsng7128	Female	Bangladesh	NA	3.3	NA	NA	NA	1_to_3months	Infant	NA	Subramanian_2014	Infant_Feces	NA	NA	Bangladesh	NA	NA	FALSE	FALSE	NA	NA	NA	NA	NA	NA	NA	NA	NA	NA	NA	NA	NA	NA	NA	NA	NA
Bgsng7128.m5	Bgsng7128.m5	Feces	Bgsng7128	Female	Bangladesh	NA	4	NA	NA	NA	4_to_6months	Infant	NA	Subramanian_2014	Infant_Feces	NA	NA	Bangladesh	NA	NA	FALSE	FALSE	NA	NA	NA	NA	NA	NA	NA	NA	NA	NA	NA	NA	NA	NA	NA	NA	NA
Bgsng7128.m6	Bgsng7128.m6	Feces	Bgsng7128	Female	Bangladesh	NA	5.1	NA	NA	NA	4_to_6months	Infant	NA	Subramanian_2014	Infant_Feces	NA	NA	Bangladesh	NA	NA	FALSE	FALSE	NA	NA	NA	NA	NA	NA	NA	NA	NA	NA	NA	NA	NA	NA	NA	NA	NA
Bgsng7128.m7	Bgsng7128.m7	Feces	Bgsng7128	Female	Bangladesh	NA	6	NA	NA	NA	4_to_6months	Infant	NA	Subramanian_2014	Infant_Feces	NA	NA	Bangladesh	NA	NA	FALSE	FALSE	NA	NA	NA	NA	NA	NA	NA	NA	NA	NA	NA	NA	NA	NA	NA	NA	NA
Bgsng7128.m8	Bgsng7128.m8	Feces	Bgsng7128	Female	Bangladesh	NA	7.4	NA	NA	NA	7_to_9months	Infant	NA	Subramanian_2014	Infant_Feces	NA	NA	Bangladesh	NA	NA	FALSE	FALSE	NA	NA	NA	NA	NA	NA	NA	NA	NA	NA	NA	NA	NA	NA	NA	NA	NA
Bgsng7128.m9	Bgsng7128.m9	Feces	Bgsng7128	Female	Bangladesh	NA	8.1	NA	NA	NA	7_to_9months	Infant	NA	Subramanian_2014	Infant_Feces	NA	NA	Bangladesh	NA	NA	FALSE	FALSE	NA	NA	NA	NA	NA	NA	NA	NA	NA	NA	NA	NA	NA	NA	NA	NA	NA
Bgsng7131.m1	Bgsng7131.m1	Feces	Bgsng7131	Male	Bangladesh	NA	0.3	NA	NA	NA	0months	Infant	NA	Subramanian_2014	Infant_Feces	NA	NA	Bangladesh	NA	NA	FALSE	FALSE	NA	NA	NA	NA	NA	NA	NA	NA	NA	NA	NA	NA	NA	NA	NA	NA	NA
Bgsng7131.m10	Bgsng7131.m10	Feces	Bgsng7131	Male	Bangladesh	NA	9.3	NA	NA	NA	7_to_9months	Infant	NA	Subramanian_2014	Infant_Feces	NA	NA	Bangladesh	NA	NA	FALSE	FALSE	NA	NA	NA	NA	NA	NA	NA	NA	NA	NA	NA	NA	NA	NA	NA	NA	NA
Bgsng7131.m11	Bgsng7131.m11	Feces	Bgsng7131	Male	Bangladesh	NA	10.2	NA	NA	NA	10_to_12months	Infant	NA	Subramanian_2014	Infant_Feces	NA	NA	Bangladesh	NA	NA	FALSE	FALSE	NA	NA	NA	NA	NA	NA	NA	NA	NA	NA	NA	NA	NA	NA	NA	NA	NA
Bgsng7131.m12	Bgsng7131.m12	Feces	Bgsng7131	Male	Bangladesh	NA	11	NA	NA	NA	10_to_12months	Infant	NA	Subramanian_2014	Infant_Feces	NA	NA	Bangladesh	NA	NA	FALSE	FALSE	NA	NA	NA	NA	NA	NA	NA	NA	NA	NA	NA	NA	NA	NA	NA	NA	NA
Bgsng7131.m13	Bgsng7131.m13	Feces	Bgsng7131	Male	Bangladesh	NA	12.3	NA	NA	NA	10_to_12months	Infant	NA	Subramanian_2014	Infant_Feces	NA	NA	Bangladesh	NA	NA	FALSE	FALSE	NA	NA	NA	NA	NA	NA	NA	NA	NA	NA	NA	NA	NA	NA	NA	NA	NA
Bgsng7131.m15	Bgsng7131.m15	Feces	Bgsng7131	Male	Bangladesh	NA	14.1	NA	NA	NA	13_to_15months	Infant	NA	Subramanian_2014	Infant_Feces	NA	NA	Bangladesh	NA	NA	FALSE	FALSE	NA	NA	NA	NA	NA	NA	NA	NA	NA	NA	NA	NA	NA	NA	NA	NA	NA
Bgsng7131.m16	Bgsng7131.m16	Feces	Bgsng7131	Male	Bangladesh	NA	15.1	NA	NA	NA	13_to_15months	Infant	NA	Subramanian_2014	Infant_Feces	NA	NA	Bangladesh	NA	NA	FALSE	FALSE	NA	NA	NA	NA	NA	NA	NA	NA	NA	NA	NA	NA	NA	NA	NA	NA	NA
Bgsng7131.m17	Bgsng7131.m17	Feces	Bgsng7131	Male	Bangladesh	NA	16.2	NA	NA	NA	16_to_18months	Infant	NA	Subramanian_2014	Infant_Feces	NA	NA	Bangladesh	NA	NA	FALSE	FALSE	NA	NA	NA	NA	NA	NA	NA	NA	NA	NA	NA	NA	NA	NA	NA	NA	NA
Bgsng7131.m18	Bgsng7131.m18	Feces	Bgsng7131	Male	Bangladesh	NA	17	NA	NA	NA	16_to_18months	Infant	NA	Subramanian_2014	Infant_Feces	NA	NA	Bangladesh	NA	NA	FALSE	FALSE	NA	NA	NA	NA	NA	NA	NA	NA	NA	NA	NA	NA	NA	NA	NA	NA	NA
Bgsng7131.m2	Bgsng7131.m2	Feces	Bgsng7131	Male	Bangladesh	NA	1.2	NA	NA	NA	1_to_3months	Infant	NA	Subramanian_2014	Infant_Feces	NA	NA	Bangladesh	NA	NA	FALSE	FALSE	NA	NA	NA	NA	NA	NA	NA	NA	NA	NA	NA	NA	NA	NA	NA	NA	NA
Bgsng7131.m20	Bgsng7131.m20	Feces	Bgsng7131	Male	Bangladesh	NA	19.3	NA	NA	NA	19_to_21months	Infant	NA	Subramanian_2014	Infant_Feces	NA	NA	Bangladesh	NA	NA	FALSE	FALSE	NA	NA	NA	NA	NA	NA	NA	NA	NA	NA	NA	NA	NA	NA	NA	NA	NA
Bgsng7131.m21	Bgsng7131.m21	Feces	Bgsng7131	Male	Bangladesh	NA	20.3	NA	NA	NA	19_to_21months	Infant	NA	Subramanian_2014	Infant_Feces	NA	NA	Bangladesh	NA	NA	FALSE	FALSE	NA	NA	NA	NA	NA	NA	NA	NA	NA	NA	NA	NA	NA	NA	NA	NA	NA
Bgsng7131.m22	Bgsng7131.m22	Feces	Bgsng7131	Male	Bangladesh	NA	21.3	NA	NA	NA	19_to_21months	Infant	NA	Subramanian_2014	Infant_Feces	NA	NA	Bangladesh	NA	NA	FALSE	FALSE	NA	NA	NA	NA	NA	NA	NA	NA	NA	NA	NA	NA	NA	NA	NA	NA	NA
Bgsng7131.m23	Bgsng7131.m23	Feces	Bgsng7131	Male	Bangladesh	NA	22.2	NA	NA	NA	22_to_24months	Infant	NA	Subramanian_2014	Infant_Feces	NA	NA	Bangladesh	NA	NA	FALSE	FALSE	NA	NA	NA	NA	NA	NA	NA	NA	NA	NA	NA	NA	NA	NA	NA	NA	NA
Bgsng7131.m24	Bgsng7131.m24	Feces	Bgsng7131	Male	Bangladesh	NA	23.6	NA	NA	NA	22_to_24months	Infant	NA	Subramanian_2014	Infant_Feces	NA	NA	Bangladesh	NA	NA	FALSE	FALSE	NA	NA	NA	NA	NA	NA	NA	NA	NA	NA	NA	NA	NA	NA	NA	NA	NA
Bgsng7131.m3	Bgsng7131.m3	Feces	Bgsng7131	Male	Bangladesh	NA	2.2	NA	NA	NA	1_to_3months	Infant	NA	Subramanian_2014	Infant_Feces	NA	NA	Bangladesh	NA	NA	FALSE	FALSE	NA	NA	NA	NA	NA	NA	NA	NA	NA	NA	NA	NA	NA	NA	NA	NA	NA
Bgsng7131.m4	Bgsng7131.m4	Feces	Bgsng7131	Male	Bangladesh	NA	3.1	NA	NA	NA	1_to_3months	Infant	NA	Subramanian_2014	Infant_Feces	NA	NA	Bangladesh	NA	NA	FALSE	FALSE	NA	NA	NA	NA	NA	NA	NA	NA	NA	NA	NA	NA	NA	NA	NA	NA	NA
Bgsng7131.m5	Bgsng7131.m5	Feces	Bgsng7131	Male	Bangladesh	NA	4.7	NA	NA	NA	4_to_6months	Infant	NA	Subramanian_2014	Infant_Feces	NA	NA	Bangladesh	NA	NA	FALSE	FALSE	NA	NA	NA	NA	NA	NA	NA	NA	NA	NA	NA	NA	NA	NA	NA	NA	NA
Bgsng7131.m6	Bgsng7131.m6	Feces	Bgsng7131	Male	Bangladesh	NA	5.2	NA	NA	NA	4_to_6months	Infant	NA	Subramanian_2014	Infant_Feces	NA	NA	Bangladesh	NA	NA	FALSE	FALSE	NA	NA	NA	NA	NA	NA	NA	NA	NA	NA	NA	NA	NA	NA	NA	NA	NA
Bgsng7131.m7	Bgsng7131.m7	Feces	Bgsng7131	Male	Bangladesh	NA	6	NA	NA	NA	4_to_6months	Infant	NA	Subramanian_2014	Infant_Feces	NA	NA	Bangladesh	NA	NA	FALSE	FALSE	NA	NA	NA	NA	NA	NA	NA	NA	NA	NA	NA	NA	NA	NA	NA	NA	NA
Bgsng7131.m8	Bgsng7131.m8	Feces	Bgsng7131	Male	Bangladesh	NA	7.1	NA	NA	NA	7_to_9months	Infant	NA	Subramanian_2014	Infant_Feces	NA	NA	Bangladesh	NA	NA	FALSE	FALSE	NA	NA	NA	NA	NA	NA	NA	NA	NA	NA	NA	NA	NA	NA	NA	NA	NA
Bgsng7131.m9	Bgsng7131.m9	Feces	Bgsng7131	Male	Bangladesh	NA	8.2	NA	NA	NA	7_to_9months	Infant	NA	Subramanian_2014	Infant_Feces	NA	NA	Bangladesh	NA	NA	FALSE	FALSE	NA	NA	NA	NA	NA	NA	NA	NA	NA	NA	NA	NA	NA	NA	NA	NA	NA
Bgsng7142.m1	Bgsng7142.m1	Feces	Bgsng7142	Male	Bangladesh	NA	0.4	NA	NA	NA	0months	Infant	NA	Subramanian_2014	Infant_Feces	NA	NA	Bangladesh	NA	NA	FALSE	FALSE	NA	NA	NA	NA	NA	NA	NA	NA	NA	NA	NA	NA	NA	NA	NA	NA	NA
Bgsng7142.m11	Bgsng7142.m11	Feces	Bgsng7142	Male	Bangladesh	NA	10.1	NA	NA	NA	10_to_12months	Infant	NA	Subramanian_2014	Infant_Feces	NA	NA	Bangladesh	NA	NA	FALSE	FALSE	NA	NA	NA	NA	NA	NA	NA	NA	NA	NA	NA	NA	NA	NA	NA	NA	NA
Bgsng7142.m12	Bgsng7142.m12	Feces	Bgsng7142	Male	Bangladesh	NA	12.1	NA	NA	NA	10_to_12months	Infant	NA	Subramanian_2014	Infant_Feces	NA	NA	Bangladesh	NA	NA	FALSE	FALSE	NA	NA	NA	NA	NA	NA	NA	NA	NA	NA	NA	NA	NA	NA	NA	NA	NA
Bgsng7142.m13	Bgsng7142.m13	Feces	Bgsng7142	Male	Bangladesh	NA	12.6	NA	NA	NA	10_to_12months	Infant	NA	Subramanian_2014	Infant_Feces	NA	NA	Bangladesh	NA	NA	FALSE	FALSE	NA	NA	NA	NA	NA	NA	NA	NA	NA	NA	NA	NA	NA	NA	NA	NA	NA
Bgsng7142.m14	Bgsng7142.m14	Feces	Bgsng7142	Male	Bangladesh	NA	13.3	NA	NA	NA	13_to_15months	Infant	NA	Subramanian_2014	Infant_Feces	NA	NA	Bangladesh	NA	NA	FALSE	FALSE	NA	NA	NA	NA	NA	NA	NA	NA	NA	NA	NA	NA	NA	NA	NA	NA	NA
Bgsng7142.m15	Bgsng7142.m15	Feces	Bgsng7142	Male	Bangladesh	NA	14.4	NA	NA	NA	13_to_15months	Infant	NA	Subramanian_2014	Infant_Feces	NA	NA	Bangladesh	NA	NA	FALSE	FALSE	NA	NA	NA	NA	NA	NA	NA	NA	NA	NA	NA	NA	NA	NA	NA	NA	NA
Bgsng7142.m16	Bgsng7142.m16	Feces	Bgsng7142	Male	Bangladesh	NA	15.6	NA	NA	NA	13_to_15months	Infant	NA	Subramanian_2014	Infant_Feces	NA	NA	Bangladesh	NA	NA	FALSE	FALSE	NA	NA	NA	NA	NA	NA	NA	NA	NA	NA	NA	NA	NA	NA	NA	NA	NA
Bgsng7142.m17	Bgsng7142.m17	Feces	Bgsng7142	Male	Bangladesh	NA	16.6	NA	NA	NA	16_to_18months	Infant	NA	Subramanian_2014	Infant_Feces	NA	NA	Bangladesh	NA	NA	FALSE	FALSE	NA	NA	NA	NA	NA	NA	NA	NA	NA	NA	NA	NA	NA	NA	NA	NA	NA
Bgsng7142.m18	Bgsng7142.m18	Feces	Bgsng7142	Male	Bangladesh	NA	17.2	NA	NA	NA	16_to_18months	Infant	NA	Subramanian_2014	Infant_Feces	NA	NA	Bangladesh	NA	NA	FALSE	FALSE	NA	NA	NA	NA	NA	NA	NA	NA	NA	NA	NA	NA	NA	NA	NA	NA	NA
Bgsng7142.m2	Bgsng7142.m2	Feces	Bgsng7142	Male	Bangladesh	NA	1.5	NA	NA	NA	1_to_3months	Infant	NA	Subramanian_2014	Infant_Feces	NA	NA	Bangladesh	NA	NA	FALSE	FALSE	NA	NA	NA	NA	NA	NA	NA	NA	NA	NA	NA	NA	NA	NA	NA	NA	NA
Bgsng7142.m20	Bgsng7142.m20	Feces	Bgsng7142	Male	Bangladesh	NA	19.3	NA	NA	NA	19_to_21months	Infant	NA	Subramanian_2014	Infant_Feces	NA	NA	Bangladesh	NA	NA	FALSE	FALSE	NA	NA	NA	NA	NA	NA	NA	NA	NA	NA	NA	NA	NA	NA	NA	NA	NA
Bgsng7142.m21	Bgsng7142.m21	Feces	Bgsng7142	Male	Bangladesh	NA	20.2	NA	NA	NA	19_to_21months	Infant	NA	Subramanian_2014	Infant_Feces	NA	NA	Bangladesh	NA	NA	FALSE	FALSE	NA	NA	NA	NA	NA	NA	NA	NA	NA	NA	NA	NA	NA	NA	NA	NA	NA
Bgsng7142.m22	Bgsng7142.m22	Feces	Bgsng7142	Male	Bangladesh	NA	21.3	NA	NA	NA	19_to_21months	Infant	NA	Subramanian_2014	Infant_Feces	NA	NA	Bangladesh	NA	NA	FALSE	FALSE	NA	NA	NA	NA	NA	NA	NA	NA	NA	NA	NA	NA	NA	NA	NA	NA	NA
Bgsng7142.m23	Bgsng7142.m23	Feces	Bgsng7142	Male	Bangladesh	NA	22.3	NA	NA	NA	22_to_24months	Infant	NA	Subramanian_2014	Infant_Feces	NA	NA	Bangladesh	NA	NA	FALSE	FALSE	NA	NA	NA	NA	NA	NA	NA	NA	NA	NA	NA	NA	NA	NA	NA	NA	NA
Bgsng7142.m24	Bgsng7142.m24	Feces	Bgsng7142	Male	Bangladesh	NA	23.9	NA	NA	NA	22_to_24months	Infant	NA	Subramanian_2014	Infant_Feces	NA	NA	Bangladesh	NA	NA	FALSE	FALSE	NA	NA	NA	NA	NA	NA	NA	NA	NA	NA	NA	NA	NA	NA	NA	NA	NA
Bgsng7142.m3	Bgsng7142.m3	Feces	Bgsng7142	Male	Bangladesh	NA	2.7	NA	NA	NA	1_to_3months	Infant	NA	Subramanian_2014	Infant_Feces	NA	NA	Bangladesh	NA	NA	FALSE	FALSE	NA	NA	NA	NA	NA	NA	NA	NA	NA	NA	NA	NA	NA	NA	NA	NA	NA
Bgsng7142.m4	Bgsng7142.m4	Feces	Bgsng7142	Male	Bangladesh	NA	3.4	NA	NA	NA	1_to_3months	Infant	NA	Subramanian_2014	Infant_Feces	NA	NA	Bangladesh	NA	NA	FALSE	FALSE	NA	NA	NA	NA	NA	NA	NA	NA	NA	NA	NA	NA	NA	NA	NA	NA	NA
Bgsng7142.m5	Bgsng7142.m5	Feces	Bgsng7142	Male	Bangladesh	NA	4.6	NA	NA	NA	4_to_6months	Infant	NA	Subramanian_2014	Infant_Feces	NA	NA	Bangladesh	NA	NA	FALSE	FALSE	NA	NA	NA	NA	NA	NA	NA	NA	NA	NA	NA	NA	NA	NA	NA	NA	NA
Bgsng7142.m6	Bgsng7142.m6	Feces	Bgsng7142	Male	Bangladesh	NA	5.5	NA	NA	NA	4_to_6months	Infant	NA	Subramanian_2014	Infant_Feces	NA	NA	Bangladesh	NA	NA	FALSE	FALSE	NA	NA	NA	NA	NA	NA	NA	NA	NA	NA	NA	NA	NA	NA	NA	NA	NA
Bgsng7142.m7	Bgsng7142.m7	Feces	Bgsng7142	Male	Bangladesh	NA	6.6	NA	NA	NA	4_to_6months	Infant	NA	Subramanian_2014	Infant_Feces	NA	NA	Bangladesh	NA	NA	FALSE	FALSE	NA	NA	NA	NA	NA	NA	NA	NA	NA	NA	NA	NA	NA	NA	NA	NA	NA
Bgsng7142.m8	Bgsng7142.m8	Feces	Bgsng7142	Male	Bangladesh	NA	7.8	NA	NA	NA	7_to_9months	Infant	NA	Subramanian_2014	Infant_Feces	NA	NA	Bangladesh	NA	NA	FALSE	FALSE	NA	NA	NA	NA	NA	NA	NA	NA	NA	NA	NA	NA	NA	NA	NA	NA	NA
Bgsng7142.m9	Bgsng7142.m9	Feces	Bgsng7142	Male	Bangladesh	NA	8.5	NA	NA	NA	7_to_9months	Infant	NA	Subramanian_2014	Infant_Feces	NA	NA	Bangladesh	NA	NA	FALSE	FALSE	NA	NA	NA	NA	NA	NA	NA	NA	NA	NA	NA	NA	NA	NA	NA	NA	NA
Bgsng7149.m1	Bgsng7149.m1	Feces	Bgsng7149	Female	Bangladesh	NA	0.2	NA	NA	NA	0months	Infant	NA	Subramanian_2014	Infant_Feces	NA	NA	Bangladesh	NA	NA	FALSE	FALSE	NA	NA	NA	NA	NA	NA	NA	NA	NA	NA	NA	NA	NA	NA	NA	NA	NA
Bgsng7149.m10	Bgsng7149.m10	Feces	Bgsng7149	Female	Bangladesh	NA	9.4	NA	NA	NA	7_to_9months	Infant	NA	Subramanian_2014	Infant_Feces	NA	NA	Bangladesh	NA	NA	FALSE	FALSE	NA	NA	NA	NA	NA	NA	NA	NA	NA	NA	NA	NA	NA	NA	NA	NA	NA
Bgsng7149.m11	Bgsng7149.m11	Feces	Bgsng7149	Female	Bangladesh	NA	10.2	NA	NA	NA	10_to_12months	Infant	NA	Subramanian_2014	Infant_Feces	NA	NA	Bangladesh	NA	NA	FALSE	FALSE	NA	NA	NA	NA	NA	NA	NA	NA	NA	NA	NA	NA	NA	NA	NA	NA	NA
Bgsng7149.m12	Bgsng7149.m12	Feces	Bgsng7149	Female	Bangladesh	NA	11.1	NA	NA	NA	10_to_12months	Infant	NA	Subramanian_2014	Infant_Feces	NA	NA	Bangladesh	NA	NA	FALSE	FALSE	NA	NA	NA	NA	NA	NA	NA	NA	NA	NA	NA	NA	NA	NA	NA	NA	NA
Bgsng7149.m13	Bgsng7149.m13	Feces	Bgsng7149	Female	Bangladesh	NA	12.2	NA	NA	NA	10_to_12months	Infant	NA	Subramanian_2014	Infant_Feces	NA	NA	Bangladesh	NA	NA	FALSE	FALSE	NA	NA	NA	NA	NA	NA	NA	NA	NA	NA	NA	NA	NA	NA	NA	NA	NA
Bgsng7149.m14	Bgsng7149.m14	Feces	Bgsng7149	Female	Bangladesh	NA	13.1	NA	NA	NA	13_to_15months	Infant	NA	Subramanian_2014	Infant_Feces	NA	NA	Bangladesh	NA	NA	FALSE	FALSE	NA	NA	NA	NA	NA	NA	NA	NA	NA	NA	NA	NA	NA	NA	NA	NA	NA
Bgsng7149.m15	Bgsng7149.m15	Feces	Bgsng7149	Female	Bangladesh	NA	14.2	NA	NA	NA	13_to_15months	Infant	NA	Subramanian_2014	Infant_Feces	NA	NA	Bangladesh	NA	NA	FALSE	FALSE	NA	NA	NA	NA	NA	NA	NA	NA	NA	NA	NA	NA	NA	NA	NA	NA	NA
Bgsng7149.m16	Bgsng7149.m16	Feces	Bgsng7149	Female	Bangladesh	NA	15.2	NA	NA	NA	13_to_15months	Infant	NA	Subramanian_2014	Infant_Feces	NA	NA	Bangladesh	NA	NA	FALSE	FALSE	NA	NA	NA	NA	NA	NA	NA	NA	NA	NA	NA	NA	NA	NA	NA	NA	NA
Bgsng7149.m17	Bgsng7149.m17	Feces	Bgsng7149	Female	Bangladesh	NA	16.1	NA	NA	NA	16_to_18months	Infant	NA	Subramanian_2014	Infant_Feces	NA	NA	Bangladesh	NA	NA	FALSE	FALSE	NA	NA	NA	NA	NA	NA	NA	NA	NA	NA	NA	NA	NA	NA	NA	NA	NA
Bgsng7149.m18	Bgsng7149.m18	Feces	Bgsng7149	Female	Bangladesh	NA	17.3	NA	NA	NA	16_to_18months	Infant	NA	Subramanian_2014	Infant_Feces	NA	NA	Bangladesh	NA	NA	FALSE	FALSE	NA	NA	NA	NA	NA	NA	NA	NA	NA	NA	NA	NA	NA	NA	NA	NA	NA
Bgsng7149.m2	Bgsng7149.m2	Feces	Bgsng7149	Female	Bangladesh	NA	1.4	NA	NA	NA	1_to_3months	Infant	NA	Subramanian_2014	Infant_Feces	NA	NA	Bangladesh	NA	NA	FALSE	FALSE	NA	NA	NA	NA	NA	NA	NA	NA	NA	NA	NA	NA	NA	NA	NA	NA	NA
Bgsng7149.m21	Bgsng7149.m21	Feces	Bgsng7149	Female	Bangladesh	NA	20.2	NA	NA	NA	19_to_21months	Infant	NA	Subramanian_2014	Infant_Feces	NA	NA	Bangladesh	NA	NA	FALSE	FALSE	NA	NA	NA	NA	NA	NA	NA	NA	NA	NA	NA	NA	NA	NA	NA	NA	NA
Bgsng7149.m23	Bgsng7149.m23	Feces	Bgsng7149	Female	Bangladesh	NA	22.2	NA	NA	NA	22_to_24months	Infant	NA	Subramanian_2014	Infant_Feces	NA	NA	Bangladesh	NA	NA	FALSE	FALSE	NA	NA	NA	NA	NA	NA	NA	NA	NA	NA	NA	NA	NA	NA	NA	NA	NA
Bgsng7149.m24	Bgsng7149.m24	Feces	Bgsng7149	Female	Bangladesh	NA	23.1	NA	NA	NA	22_to_24months	Infant	NA	Subramanian_2014	Infant_Feces	NA	NA	Bangladesh	NA	NA	FALSE	FALSE	NA	NA	NA	NA	NA	NA	NA	NA	NA	NA	NA	NA	NA	NA	NA	NA	NA
Bgsng7149.m3	Bgsng7149.m3	Feces	Bgsng7149	Female	Bangladesh	NA	2.3	NA	NA	NA	1_to_3months	Infant	NA	Subramanian_2014	Infant_Feces	NA	NA	Bangladesh	NA	NA	FALSE	FALSE	NA	NA	NA	NA	NA	NA	NA	NA	NA	NA	NA	NA	NA	NA	NA	NA	NA
Bgsng7149.m4	Bgsng7149.m4	Feces	Bgsng7149	Female	Bangladesh	NA	3.4	NA	NA	NA	1_to_3months	Infant	NA	Subramanian_2014	Infant_Feces	NA	NA	Bangladesh	NA	NA	FALSE	FALSE	NA	NA	NA	NA	NA	NA	NA	NA	NA	NA	NA	NA	NA	NA	NA	NA	NA
Bgsng7149.m5	Bgsng7149.m5	Feces	Bgsng7149	Female	Bangladesh	NA	5.1	NA	NA	NA	4_to_6months	Infant	NA	Subramanian_2014	Infant_Feces	NA	NA	Bangladesh	NA	NA	FALSE	FALSE	NA	NA	NA	NA	NA	NA	NA	NA	NA	NA	NA	NA	NA	NA	NA	NA	NA
Bgsng7149.m6	Bgsng7149.m6	Feces	Bgsng7149	Female	Bangladesh	NA	5.7	NA	NA	NA	4_to_6months	Infant	NA	Subramanian_2014	Infant_Feces	NA	NA	Bangladesh	NA	NA	FALSE	FALSE	NA	NA	NA	NA	NA	NA	NA	NA	NA	NA	NA	NA	NA	NA	NA	NA	NA
Bgsng7149.m7	Bgsng7149.m7	Feces	Bgsng7149	Female	Bangladesh	NA	6.2	NA	NA	NA	4_to_6months	Infant	NA	Subramanian_2014	Infant_Feces	NA	NA	Bangladesh	NA	NA	FALSE	FALSE	NA	NA	NA	NA	NA	NA	NA	NA	NA	NA	NA	NA	NA	NA	NA	NA	NA
Bgsng7149.m8	Bgsng7149.m8	Feces	Bgsng7149	Female	Bangladesh	NA	7.5	NA	NA	NA	7_to_9months	Infant	NA	Subramanian_2014	Infant_Feces	NA	NA	Bangladesh	NA	NA	FALSE	FALSE	NA	NA	NA	NA	NA	NA	NA	NA	NA	NA	NA	NA	NA	NA	NA	NA	NA
Bgsng7149.m9	Bgsng7149.m9	Feces	Bgsng7149	Female	Bangladesh	NA	8.6	NA	NA	NA	7_to_9months	Infant	NA	Subramanian_2014	Infant_Feces	NA	NA	Bangladesh	NA	NA	FALSE	FALSE	NA	NA	NA	NA	NA	NA	NA	NA	NA	NA	NA	NA	NA	NA	NA	NA	NA
Bgsng7150.m1	Bgsng7150.m1	Feces	Bgsng7150	Male	Bangladesh	NA	0.2	NA	NA	NA	0months	Infant	NA	Subramanian_2014	Infant_Feces	NA	NA	Bangladesh	NA	NA	FALSE	FALSE	NA	NA	NA	NA	NA	NA	NA	NA	NA	NA	NA	NA	NA	NA	NA	NA	NA
Bgsng7150.m10	Bgsng7150.m10	Feces	Bgsng7150	Male	Bangladesh	NA	9.8	NA	NA	NA	7_to_9months	Infant	NA	Subramanian_2014	Infant_Feces	NA	NA	Bangladesh	NA	NA	FALSE	FALSE	NA	NA	NA	NA	NA	NA	NA	NA	NA	NA	NA	NA	NA	NA	NA	NA	NA
Bgsng7150.m11	Bgsng7150.m11	Feces	Bgsng7150	Male	Bangladesh	NA	10.3	NA	NA	NA	10_to_12months	Infant	NA	Subramanian_2014	Infant_Feces	NA	NA	Bangladesh	NA	NA	FALSE	FALSE	NA	NA	NA	NA	NA	NA	NA	NA	NA	NA	NA	NA	NA	NA	NA	NA	NA
Bgsng7150.m12	Bgsng7150.m12	Feces	Bgsng7150	Male	Bangladesh	NA	11.2	NA	NA	NA	10_to_12months	Infant	NA	Subramanian_2014	Infant_Feces	NA	NA	Bangladesh	NA	NA	FALSE	FALSE	NA	NA	NA	NA	NA	NA	NA	NA	NA	NA	NA	NA	NA	NA	NA	NA	NA
Bgsng7150.m13	Bgsng7150.m13	Feces	Bgsng7150	Male	Bangladesh	NA	12	NA	NA	NA	10_to_12months	Infant	NA	Subramanian_2014	Infant_Feces	NA	NA	Bangladesh	NA	NA	FALSE	FALSE	NA	NA	NA	NA	NA	NA	NA	NA	NA	NA	NA	NA	NA	NA	NA	NA	NA
Bgsng7150.m14	Bgsng7150.m14	Feces	Bgsng7150	Male	Bangladesh	NA	13.5	NA	NA	NA	13_to_15months	Infant	NA	Subramanian_2014	Infant_Feces	NA	NA	Bangladesh	NA	NA	FALSE	FALSE	NA	NA	NA	NA	NA	NA	NA	NA	NA	NA	NA	NA	NA	NA	NA	NA	NA
Bgsng7150.m15	Bgsng7150.m15	Feces	Bgsng7150	Male	Bangladesh	NA	13.9	NA	NA	NA	13_to_15months	Infant	NA	Subramanian_2014	Infant_Feces	NA	NA	Bangladesh	NA	NA	FALSE	FALSE	NA	NA	NA	NA	NA	NA	NA	NA	NA	NA	NA	NA	NA	NA	NA	NA	NA
Bgsng7150.m16	Bgsng7150.m16	Feces	Bgsng7150	Male	Bangladesh	NA	15.1	NA	NA	NA	13_to_15months	Infant	NA	Subramanian_2014	Infant_Feces	NA	NA	Bangladesh	NA	NA	FALSE	FALSE	NA	NA	NA	NA	NA	NA	NA	NA	NA	NA	NA	NA	NA	NA	NA	NA	NA
Bgsng7150.m17	Bgsng7150.m17	Feces	Bgsng7150	Male	Bangladesh	NA	16	NA	NA	NA	16_to_18months	Infant	NA	Subramanian_2014	Infant_Feces	NA	NA	Bangladesh	NA	NA	FALSE	FALSE	NA	NA	NA	NA	NA	NA	NA	NA	NA	NA	NA	NA	NA	NA	NA	NA	NA
Bgsng7150.m18	Bgsng7150.m18	Feces	Bgsng7150	Male	Bangladesh	NA	17.4	NA	NA	NA	16_to_18months	Infant	NA	Subramanian_2014	Infant_Feces	NA	NA	Bangladesh	NA	NA	FALSE	FALSE	NA	NA	NA	NA	NA	NA	NA	NA	NA	NA	NA	NA	NA	NA	NA	NA	NA
Bgsng7150.m19	Bgsng7150.m19	Feces	Bgsng7150	Male	Bangladesh	NA	18.8	NA	NA	NA	16_to_18months	Infant	NA	Subramanian_2014	Infant_Feces	NA	NA	Bangladesh	NA	NA	FALSE	FALSE	NA	NA	NA	NA	NA	NA	NA	NA	NA	NA	NA	NA	NA	NA	NA	NA	NA
Bgsng7150.m2	Bgsng7150.m2	Feces	Bgsng7150	Male	Bangladesh	NA	1.5	NA	NA	NA	1_to_3months	Infant	NA	Subramanian_2014	Infant_Feces	NA	NA	Bangladesh	NA	NA	FALSE	FALSE	NA	NA	NA	NA	NA	NA	NA	NA	NA	NA	NA	NA	NA	NA	NA	NA	NA
Bgsng7150.m20	Bgsng7150.m20	Feces	Bgsng7150	Male	Bangladesh	NA	20.4	NA	NA	NA	19_to_21months	Infant	NA	Subramanian_2014	Infant_Feces	NA	NA	Bangladesh	NA	NA	FALSE	FALSE	NA	NA	NA	NA	NA	NA	NA	NA	NA	NA	NA	NA	NA	NA	NA	NA	NA
Bgsng7150.m21	Bgsng7150.m21	Feces	Bgsng7150	Male	Bangladesh	NA	20.9	NA	NA	NA	19_to_21months	Infant	NA	Subramanian_2014	Infant_Feces	NA	NA	Bangladesh	NA	NA	FALSE	FALSE	NA	NA	NA	NA	NA	NA	NA	NA	NA	NA	NA	NA	NA	NA	NA	NA	NA
Bgsng7150.m24	Bgsng7150.m24	Feces	Bgsng7150	Male	Bangladesh	NA	23	NA	NA	NA	22_to_24months	Infant	NA	Subramanian_2014	Infant_Feces	NA	NA	Bangladesh	NA	NA	FALSE	FALSE	NA	NA	NA	NA	NA	NA	NA	NA	NA	NA	NA	NA	NA	NA	NA	NA	NA
Bgsng7150.m3	Bgsng7150.m3	Feces	Bgsng7150	Male	Bangladesh	NA	2.2	NA	NA	NA	1_to_3months	Infant	NA	Subramanian_2014	Infant_Feces	NA	NA	Bangladesh	NA	NA	FALSE	FALSE	NA	NA	NA	NA	NA	NA	NA	NA	NA	NA	NA	NA	NA	NA	NA	NA	NA
Bgsng7150.m4	Bgsng7150.m4	Feces	Bgsng7150	Male	Bangladesh	NA	3.3	NA	NA	NA	1_to_3months	Infant	NA	Subramanian_2014	Infant_Feces	NA	NA	Bangladesh	NA	NA	FALSE	FALSE	NA	NA	NA	NA	NA	NA	NA	NA	NA	NA	NA	NA	NA	NA	NA	NA	NA
Bgsng7150.m5	Bgsng7150.m5	Feces	Bgsng7150	Male	Bangladesh	NA	4.3	NA	NA	NA	4_to_6months	Infant	NA	Subramanian_2014	Infant_Feces	NA	NA	Bangladesh	NA	NA	FALSE	FALSE	NA	NA	NA	NA	NA	NA	NA	NA	NA	NA	NA	NA	NA	NA	NA	NA	NA
Bgsng7150.m6	Bgsng7150.m6	Feces	Bgsng7150	Male	Bangladesh	NA	5.9	NA	NA	NA	4_to_6months	Infant	NA	Subramanian_2014	Infant_Feces	NA	NA	Bangladesh	NA	NA	FALSE	FALSE	NA	NA	NA	NA	NA	NA	NA	NA	NA	NA	NA	NA	NA	NA	NA	NA	NA
Bgsng7150.m7	Bgsng7150.m7	Feces	Bgsng7150	Male	Bangladesh	NA	6.5	NA	NA	NA	4_to_6months	Infant	NA	Subramanian_2014	Infant_Feces	NA	NA	Bangladesh	NA	NA	FALSE	FALSE	NA	NA	NA	NA	NA	NA	NA	NA	NA	NA	NA	NA	NA	NA	NA	NA	NA
Bgsng7150.m8	Bgsng7150.m8	Feces	Bgsng7150	Male	Bangladesh	NA	7.4	NA	NA	NA	7_to_9months	Infant	NA	Subramanian_2014	Infant_Feces	NA	NA	Bangladesh	NA	NA	FALSE	FALSE	NA	NA	NA	NA	NA	NA	NA	NA	NA	NA	NA	NA	NA	NA	NA	NA	NA
Bgsng7150.m9	Bgsng7150.m9	Feces	Bgsng7150	Male	Bangladesh	NA	8.2	NA	NA	NA	7_to_9months	Infant	NA	Subramanian_2014	Infant_Feces	NA	NA	Bangladesh	NA	NA	FALSE	FALSE	NA	NA	NA	NA	NA	NA	NA	NA	NA	NA	NA	NA	NA	NA	NA	NA	NA
Bgsng7155.m1	Bgsng7155.m1	Feces	Bgsng7155	Female	Bangladesh	NA	0.2	NA	NA	NA	0months	Infant	NA	Subramanian_2014	Infant_Feces	NA	NA	Bangladesh	NA	NA	FALSE	FALSE	NA	NA	NA	NA	NA	NA	NA	NA	NA	NA	NA	NA	NA	NA	NA	NA	NA
Bgsng7155.m10	Bgsng7155.m10	Feces	Bgsng7155	Female	Bangladesh	NA	9.1	NA	NA	NA	7_to_9months	Infant	NA	Subramanian_2014	Infant_Feces	NA	NA	Bangladesh	NA	NA	FALSE	FALSE	NA	NA	NA	NA	NA	NA	NA	NA	NA	NA	NA	NA	NA	NA	NA	NA	NA
Bgsng7155.m11	Bgsng7155.m11	Feces	Bgsng7155	Female	Bangladesh	NA	10.1	NA	NA	NA	10_to_12months	Infant	NA	Subramanian_2014	Infant_Feces	NA	NA	Bangladesh	NA	NA	FALSE	FALSE	NA	NA	NA	NA	NA	NA	NA	NA	NA	NA	NA	NA	NA	NA	NA	NA	NA
Bgsng7155.m12	Bgsng7155.m12	Feces	Bgsng7155	Female	Bangladesh	NA	11.2	NA	NA	NA	10_to_12months	Infant	NA	Subramanian_2014	Infant_Feces	NA	NA	Bangladesh	NA	NA	FALSE	FALSE	NA	NA	NA	NA	NA	NA	NA	NA	NA	NA	NA	NA	NA	NA	NA	NA	NA
Bgsng7155.m13	Bgsng7155.m13	Feces	Bgsng7155	Female	Bangladesh	NA	12.2	NA	NA	NA	10_to_12months	Infant	NA	Subramanian_2014	Infant_Feces	NA	NA	Bangladesh	NA	NA	FALSE	FALSE	NA	NA	NA	NA	NA	NA	NA	NA	NA	NA	NA	NA	NA	NA	NA	NA	NA
Bgsng7155.m14	Bgsng7155.m14	Feces	Bgsng7155	Female	Bangladesh	NA	13	NA	NA	NA	13_to_15months	Infant	NA	Subramanian_2014	Infant_Feces	NA	NA	Bangladesh	NA	NA	FALSE	FALSE	NA	NA	NA	NA	NA	NA	NA	NA	NA	NA	NA	NA	NA	NA	NA	NA	NA
Bgsng7155.m15	Bgsng7155.m15	Feces	Bgsng7155	Female	Bangladesh	NA	14	NA	NA	NA	13_to_15months	Infant	NA	Subramanian_2014	Infant_Feces	NA	NA	Bangladesh	NA	NA	FALSE	FALSE	NA	NA	NA	NA	NA	NA	NA	NA	NA	NA	NA	NA	NA	NA	NA	NA	NA
Bgsng7155.m16	Bgsng7155.m16	Feces	Bgsng7155	Female	Bangladesh	NA	15.1	NA	NA	NA	13_to_15months	Infant	NA	Subramanian_2014	Infant_Feces	NA	NA	Bangladesh	NA	NA	FALSE	FALSE	NA	NA	NA	NA	NA	NA	NA	NA	NA	NA	NA	NA	NA	NA	NA	NA	NA
Bgsng7155.m17	Bgsng7155.m17	Feces	Bgsng7155	Female	Bangladesh	NA	16.3	NA	NA	NA	16_to_18months	Infant	NA	Subramanian_2014	Infant_Feces	NA	NA	Bangladesh	NA	NA	FALSE	FALSE	NA	NA	NA	NA	NA	NA	NA	NA	NA	NA	NA	NA	NA	NA	NA	NA	NA
Bgsng7155.m18	Bgsng7155.m18	Feces	Bgsng7155	Female	Bangladesh	NA	17	NA	NA	NA	16_to_18months	Infant	NA	Subramanian_2014	Infant_Feces	NA	NA	Bangladesh	NA	NA	FALSE	FALSE	NA	NA	NA	NA	NA	NA	NA	NA	NA	NA	NA	NA	NA	NA	NA	NA	NA
Bgsng7155.m19	Bgsng7155.m19	Feces	Bgsng7155	Female	Bangladesh	NA	18.1	NA	NA	NA	16_to_18months	Infant	NA	Subramanian_2014	Infant_Feces	NA	NA	Bangladesh	NA	NA	FALSE	FALSE	NA	NA	NA	NA	NA	NA	NA	NA	NA	NA	NA	NA	NA	NA	NA	NA	NA
Bgsng7155.m2	Bgsng7155.m2	Feces	Bgsng7155	Female	Bangladesh	NA	1.2	NA	NA	NA	1_to_3months	Infant	NA	Subramanian_2014	Infant_Feces	NA	NA	Bangladesh	NA	NA	FALSE	FALSE	NA	NA	NA	NA	NA	NA	NA	NA	NA	NA	NA	NA	NA	NA	NA	NA	NA
Bgsng7155.m20	Bgsng7155.m20	Feces	Bgsng7155	Female	Bangladesh	NA	19	NA	NA	NA	19_to_21months	Infant	NA	Subramanian_2014	Infant_Feces	NA	NA	Bangladesh	NA	NA	FALSE	FALSE	NA	NA	NA	NA	NA	NA	NA	NA	NA	NA	NA	NA	NA	NA	NA	NA	NA
Bgsng7155.m21	Bgsng7155.m21	Feces	Bgsng7155	Female	Bangladesh	NA	20	NA	NA	NA	19_to_21months	Infant	NA	Subramanian_2014	Infant_Feces	NA	NA	Bangladesh	NA	NA	FALSE	FALSE	NA	NA	NA	NA	NA	NA	NA	NA	NA	NA	NA	NA	NA	NA	NA	NA	NA
Bgsng7155.m22	Bgsng7155.m22	Feces	Bgsng7155	Female	Bangladesh	NA	21.2	NA	NA	NA	19_to_21months	Infant	NA	Subramanian_2014	Infant_Feces	NA	NA	Bangladesh	NA	NA	FALSE	FALSE	NA	NA	NA	NA	NA	NA	NA	NA	NA	NA	NA	NA	NA	NA	NA	NA	NA
Bgsng7155.m23	Bgsng7155.m23	Feces	Bgsng7155	Female	Bangladesh	NA	22	NA	NA	NA	22_to_24months	Infant	NA	Subramanian_2014	Infant_Feces	NA	NA	Bangladesh	NA	NA	FALSE	FALSE	NA	NA	NA	NA	NA	NA	NA	NA	NA	NA	NA	NA	NA	NA	NA	NA	NA
Bgsng7155.m24	Bgsng7155.m24	Feces	Bgsng7155	Female	Bangladesh	NA	23	NA	NA	NA	22_to_24months	Infant	NA	Subramanian_2014	Infant_Feces	NA	NA	Bangladesh	NA	NA	FALSE	FALSE	NA	NA	NA	NA	NA	NA	NA	NA	NA	NA	NA	NA	NA	NA	NA	NA	NA
Bgsng7155.m3	Bgsng7155.m3	Feces	Bgsng7155	Female	Bangladesh	NA	2.6	NA	NA	NA	1_to_3months	Infant	NA	Subramanian_2014	Infant_Feces	NA	NA	Bangladesh	NA	NA	FALSE	FALSE	NA	NA	NA	NA	NA	NA	NA	NA	NA	NA	NA	NA	NA	NA	NA	NA	NA
Bgsng7155.m4	Bgsng7155.m4	Feces	Bgsng7155	Female	Bangladesh	NA	3.2	NA	NA	NA	1_to_3months	Infant	NA	Subramanian_2014	Infant_Feces	NA	NA	Bangladesh	NA	NA	FALSE	FALSE	NA	NA	NA	NA	NA	NA	NA	NA	NA	NA	NA	NA	NA	NA	NA	NA	NA
Bgsng7155.m5	Bgsng7155.m5	Feces	Bgsng7155	Female	Bangladesh	NA	4.3	NA	NA	NA	4_to_6months	Infant	NA	Subramanian_2014	Infant_Feces	NA	NA	Bangladesh	NA	NA	FALSE	FALSE	NA	NA	NA	NA	NA	NA	NA	NA	NA	NA	NA	NA	NA	NA	NA	NA	NA
Bgsng7155.m6	Bgsng7155.m6	Feces	Bgsng7155	Female	Bangladesh	NA	5.5	NA	NA	NA	4_to_6months	Infant	NA	Subramanian_2014	Infant_Feces	NA	NA	Bangladesh	NA	NA	FALSE	FALSE	NA	NA	NA	NA	NA	NA	NA	NA	NA	NA	NA	NA	NA	NA	NA	NA	NA
Bgsng7155.m7	Bgsng7155.m7	Feces	Bgsng7155	Female	Bangladesh	NA	6.4	NA	NA	NA	4_to_6months	Infant	NA	Subramanian_2014	Infant_Feces	NA	NA	Bangladesh	NA	NA	FALSE	FALSE	NA	NA	NA	NA	NA	NA	NA	NA	NA	NA	NA	NA	NA	NA	NA	NA	NA
Bgsng7155.m8	Bgsng7155.m8	Feces	Bgsng7155	Female	Bangladesh	NA	7.5	NA	NA	NA	7_to_9months	Infant	NA	Subramanian_2014	Infant_Feces	NA	NA	Bangladesh	NA	NA	FALSE	FALSE	NA	NA	NA	NA	NA	NA	NA	NA	NA	NA	NA	NA	NA	NA	NA	NA	NA
Bgsng7155.m9	Bgsng7155.m9	Feces	Bgsng7155	Female	Bangladesh	NA	8.2	NA	NA	NA	7_to_9months	Infant	NA	Subramanian_2014	Infant_Feces	NA	NA	Bangladesh	NA	NA	FALSE	FALSE	NA	NA	NA	NA	NA	NA	NA	NA	NA	NA	NA	NA	NA	NA	NA	NA	NA
Bgsng7173.m1	Bgsng7173.m1	Feces	Bgsng7173	Male	Bangladesh	NA	0.3	NA	NA	NA	0months	Infant	NA	Subramanian_2014	Infant_Feces	NA	NA	Bangladesh	NA	NA	FALSE	FALSE	NA	NA	NA	NA	NA	NA	NA	NA	NA	NA	NA	NA	NA	NA	NA	NA	NA
Bgsng7173.m10	Bgsng7173.m10	Feces	Bgsng7173	Male	Bangladesh	NA	9	NA	NA	NA	7_to_9months	Infant	NA	Subramanian_2014	Infant_Feces	NA	NA	Bangladesh	NA	NA	FALSE	FALSE	NA	NA	NA	NA	NA	NA	NA	NA	NA	NA	NA	NA	NA	NA	NA	NA	NA
Bgsng7173.m11	Bgsng7173.m11	Feces	Bgsng7173	Male	Bangladesh	NA	10.5	NA	NA	NA	10_to_12months	Infant	NA	Subramanian_2014	Infant_Feces	NA	NA	Bangladesh	NA	NA	FALSE	FALSE	NA	NA	NA	NA	NA	NA	NA	NA	NA	NA	NA	NA	NA	NA	NA	NA	NA
Bgsng7173.m12	Bgsng7173.m12	Feces	Bgsng7173	Male	Bangladesh	NA	11.1	NA	NA	NA	10_to_12months	Infant	NA	Subramanian_2014	Infant_Feces	NA	NA	Bangladesh	NA	NA	FALSE	FALSE	NA	NA	NA	NA	NA	NA	NA	NA	NA	NA	NA	NA	NA	NA	NA	NA	NA
Bgsng7173.m13	Bgsng7173.m13	Feces	Bgsng7173	Male	Bangladesh	NA	12	NA	NA	NA	10_to_12months	Infant	NA	Subramanian_2014	Infant_Feces	NA	NA	Bangladesh	NA	NA	FALSE	FALSE	NA	NA	NA	NA	NA	NA	NA	NA	NA	NA	NA	NA	NA	NA	NA	NA	NA
Bgsng7173.m14	Bgsng7173.m14	Feces	Bgsng7173	Male	Bangladesh	NA	13.3	NA	NA	NA	13_to_15months	Infant	NA	Subramanian_2014	Infant_Feces	NA	NA	Bangladesh	NA	NA	FALSE	FALSE	NA	NA	NA	NA	NA	NA	NA	NA	NA	NA	NA	NA	NA	NA	NA	NA	NA
Bgsng7173.m15	Bgsng7173.m15	Feces	Bgsng7173	Male	Bangladesh	NA	14.1	NA	NA	NA	13_to_15months	Infant	NA	Subramanian_2014	Infant_Feces	NA	NA	Bangladesh	NA	NA	FALSE	FALSE	NA	NA	NA	NA	NA	NA	NA	NA	NA	NA	NA	NA	NA	NA	NA	NA	NA
Bgsng7173.m16	Bgsng7173.m16	Feces	Bgsng7173	Male	Bangladesh	NA	15.5	NA	NA	NA	13_to_15months	Infant	NA	Subramanian_2014	Infant_Feces	NA	NA	Bangladesh	NA	NA	FALSE	FALSE	NA	NA	NA	NA	NA	NA	NA	NA	NA	NA	NA	NA	NA	NA	NA	NA	NA
Bgsng7173.m17	Bgsng7173.m17	Feces	Bgsng7173	Male	Bangladesh	NA	16.1	NA	NA	NA	16_to_18months	Infant	NA	Subramanian_2014	Infant_Feces	NA	NA	Bangladesh	NA	NA	FALSE	FALSE	NA	NA	NA	NA	NA	NA	NA	NA	NA	NA	NA	NA	NA	NA	NA	NA	NA
Bgsng7173.m18	Bgsng7173.m18	Feces	Bgsng7173	Male	Bangladesh	NA	17.1	NA	NA	NA	16_to_18months	Infant	NA	Subramanian_2014	Infant_Feces	NA	NA	Bangladesh	NA	NA	FALSE	FALSE	NA	NA	NA	NA	NA	NA	NA	NA	NA	NA	NA	NA	NA	NA	NA	NA	NA
Bgsng7173.m2	Bgsng7173.m2	Feces	Bgsng7173	Male	Bangladesh	NA	1.6	NA	NA	NA	1_to_3months	Infant	NA	Subramanian_2014	Infant_Feces	NA	NA	Bangladesh	NA	NA	FALSE	FALSE	NA	NA	NA	NA	NA	NA	NA	NA	NA	NA	NA	NA	NA	NA	NA	NA	NA
Bgsng7173.m20	Bgsng7173.m20	Feces	Bgsng7173	Male	Bangladesh	NA	19.3	NA	NA	NA	19_to_21months	Infant	NA	Subramanian_2014	Infant_Feces	NA	NA	Bangladesh	NA	NA	FALSE	FALSE	NA	NA	NA	NA	NA	NA	NA	NA	NA	NA	NA	NA	NA	NA	NA	NA	NA
Bgsng7173.m21	Bgsng7173.m21	Feces	Bgsng7173	Male	Bangladesh	NA	20.3	NA	NA	NA	19_to_21months	Infant	NA	Subramanian_2014	Infant_Feces	NA	NA	Bangladesh	NA	NA	FALSE	FALSE	NA	NA	NA	NA	NA	NA	NA	NA	NA	NA	NA	NA	NA	NA	NA	NA	NA
Bgsng7173.m22	Bgsng7173.m22	Feces	Bgsng7173	Male	Bangladesh	NA	21.1	NA	NA	NA	19_to_21months	Infant	NA	Subramanian_2014	Infant_Feces	NA	NA	Bangladesh	NA	NA	FALSE	FALSE	NA	NA	NA	NA	NA	NA	NA	NA	NA	NA	NA	NA	NA	NA	NA	NA	NA
Bgsng7173.m23	Bgsng7173.m23	Feces	Bgsng7173	Male	Bangladesh	NA	22.1	NA	NA	NA	22_to_24months	Infant	NA	Subramanian_2014	Infant_Feces	NA	NA	Bangladesh	NA	NA	FALSE	FALSE	NA	NA	NA	NA	NA	NA	NA	NA	NA	NA	NA	NA	NA	NA	NA	NA	NA
Bgsng7173.m24	Bgsng7173.m24	Feces	Bgsng7173	Male	Bangladesh	NA	23.1	NA	NA	NA	22_to_24months	Infant	NA	Subramanian_2014	Infant_Feces	NA	NA	Bangladesh	NA	NA	FALSE	FALSE	NA	NA	NA	NA	NA	NA	NA	NA	NA	NA	NA	NA	NA	NA	NA	NA	NA
Bgsng7173.m3	Bgsng7173.m3	Feces	Bgsng7173	Male	Bangladesh	NA	2.6	NA	NA	NA	1_to_3months	Infant	NA	Subramanian_2014	Infant_Feces	NA	NA	Bangladesh	NA	NA	FALSE	FALSE	NA	NA	NA	NA	NA	NA	NA	NA	NA	NA	NA	NA	NA	NA	NA	NA	NA
Bgsng7173.m4	Bgsng7173.m4	Feces	Bgsng7173	Male	Bangladesh	NA	4	NA	NA	NA	4_to_6months	Infant	NA	Subramanian_2014	Infant_Feces	NA	NA	Bangladesh	NA	NA	FALSE	FALSE	NA	NA	NA	NA	NA	NA	NA	NA	NA	NA	NA	NA	NA	NA	NA	NA	NA
Bgsng7173.m5	Bgsng7173.m5	Feces	Bgsng7173	Male	Bangladesh	NA	4.4	NA	NA	NA	4_to_6months	Infant	NA	Subramanian_2014	Infant_Feces	NA	NA	Bangladesh	NA	NA	FALSE	FALSE	NA	NA	NA	NA	NA	NA	NA	NA	NA	NA	NA	NA	NA	NA	NA	NA	NA
Bgsng7173.m6	Bgsng7173.m6	Feces	Bgsng7173	Male	Bangladesh	NA	5.6	NA	NA	NA	4_to_6months	Infant	NA	Subramanian_2014	Infant_Feces	NA	NA	Bangladesh	NA	NA	FALSE	FALSE	NA	NA	NA	NA	NA	NA	NA	NA	NA	NA	NA	NA	NA	NA	NA	NA	NA
Bgsng7173.m7	Bgsng7173.m7	Feces	Bgsng7173	Male	Bangladesh	NA	6.8	NA	NA	NA	4_to_6months	Infant	NA	Subramanian_2014	Infant_Feces	NA	NA	Bangladesh	NA	NA	FALSE	FALSE	NA	NA	NA	NA	NA	NA	NA	NA	NA	NA	NA	NA	NA	NA	NA	NA	NA
Bgsng7173.m8	Bgsng7173.m8	Feces	Bgsng7173	Male	Bangladesh	NA	7.4	NA	NA	NA	7_to_9months	Infant	NA	Subramanian_2014	Infant_Feces	NA	NA	Bangladesh	NA	NA	FALSE	FALSE	NA	NA	NA	NA	NA	NA	NA	NA	NA	NA	NA	NA	NA	NA	NA	NA	NA
Bgsng7173.m9	Bgsng7173.m9	Feces	Bgsng7173	Male	Bangladesh	NA	8.4	NA	NA	NA	7_to_9months	Infant	NA	Subramanian_2014	Infant_Feces	NA	NA	Bangladesh	NA	NA	FALSE	FALSE	NA	NA	NA	NA	NA	NA	NA	NA	NA	NA	NA	NA	NA	NA	NA	NA	NA
Bgsng7177.m1	Bgsng7177.m1	Feces	Bgsng7177	Female	Bangladesh	NA	0.3	NA	NA	NA	0months	Infant	NA	Subramanian_2014	Infant_Feces	NA	NA	Bangladesh	NA	NA	FALSE	FALSE	NA	NA	NA	NA	NA	NA	NA	NA	NA	NA	NA	NA	NA	NA	NA	NA	NA
Bgsng7177.m11	Bgsng7177.m11	Feces	Bgsng7177	Female	Bangladesh	NA	10.3	NA	NA	NA	10_to_12months	Infant	NA	Subramanian_2014	Infant_Feces	NA	NA	Bangladesh	NA	NA	FALSE	FALSE	NA	NA	NA	NA	NA	NA	NA	NA	NA	NA	NA	NA	NA	NA	NA	NA	NA
Bgsng7177.m12	Bgsng7177.m12	Feces	Bgsng7177	Female	Bangladesh	NA	11	NA	NA	NA	10_to_12months	Infant	NA	Subramanian_2014	Infant_Feces	NA	NA	Bangladesh	NA	NA	FALSE	FALSE	NA	NA	NA	NA	NA	NA	NA	NA	NA	NA	NA	NA	NA	NA	NA	NA	NA
Bgsng7177.m13	Bgsng7177.m13	Feces	Bgsng7177	Female	Bangladesh	NA	12	NA	NA	NA	10_to_12months	Infant	NA	Subramanian_2014	Infant_Feces	NA	NA	Bangladesh	NA	NA	FALSE	FALSE	NA	NA	NA	NA	NA	NA	NA	NA	NA	NA	NA	NA	NA	NA	NA	NA	NA
Bgsng7177.m14	Bgsng7177.m14	Feces	Bgsng7177	Female	Bangladesh	NA	13.1	NA	NA	NA	13_to_15months	Infant	NA	Subramanian_2014	Infant_Feces	NA	NA	Bangladesh	NA	NA	FALSE	FALSE	NA	NA	NA	NA	NA	NA	NA	NA	NA	NA	NA	NA	NA	NA	NA	NA	NA
Bgsng7177.m15	Bgsng7177.m15	Feces	Bgsng7177	Female	Bangladesh	NA	14.4	NA	NA	NA	13_to_15months	Infant	NA	Subramanian_2014	Infant_Feces	NA	NA	Bangladesh	NA	NA	FALSE	FALSE	NA	NA	NA	NA	NA	NA	NA	NA	NA	NA	NA	NA	NA	NA	NA	NA	NA
Bgsng7177.m16	Bgsng7177.m16	Feces	Bgsng7177	Female	Bangladesh	NA	15.1	NA	NA	NA	13_to_15months	Infant	NA	Subramanian_2014	Infant_Feces	NA	NA	Bangladesh	NA	NA	FALSE	FALSE	NA	NA	NA	NA	NA	NA	NA	NA	NA	NA	NA	NA	NA	NA	NA	NA	NA
Bgsng7177.m17	Bgsng7177.m17	Feces	Bgsng7177	Female	Bangladesh	NA	16.1	NA	NA	NA	16_to_18months	Infant	NA	Subramanian_2014	Infant_Feces	NA	NA	Bangladesh	NA	NA	FALSE	FALSE	NA	NA	NA	NA	NA	NA	NA	NA	NA	NA	NA	NA	NA	NA	NA	NA	NA
Bgsng7177.m18	Bgsng7177.m18	Feces	Bgsng7177	Female	Bangladesh	NA	17	NA	NA	NA	16_to_18months	Infant	NA	Subramanian_2014	Infant_Feces	NA	NA	Bangladesh	NA	NA	FALSE	FALSE	NA	NA	NA	NA	NA	NA	NA	NA	NA	NA	NA	NA	NA	NA	NA	NA	NA
Bgsng7177.m19	Bgsng7177.m19	Feces	Bgsng7177	Female	Bangladesh	NA	18	NA	NA	NA	16_to_18months	Infant	NA	Subramanian_2014	Infant_Feces	NA	NA	Bangladesh	NA	NA	FALSE	FALSE	NA	NA	NA	NA	NA	NA	NA	NA	NA	NA	NA	NA	NA	NA	NA	NA	NA
Bgsng7177.m2	Bgsng7177.m2	Feces	Bgsng7177	Female	Bangladesh	NA	1.3	NA	NA	NA	1_to_3months	Infant	NA	Subramanian_2014	Infant_Feces	NA	NA	Bangladesh	NA	NA	FALSE	FALSE	NA	NA	NA	NA	NA	NA	NA	NA	NA	NA	NA	NA	NA	NA	NA	NA	NA
Bgsng7177.m20	Bgsng7177.m20	Feces	Bgsng7177	Female	Bangladesh	NA	19.1	NA	NA	NA	19_to_21months	Infant	NA	Subramanian_2014	Infant_Feces	NA	NA	Bangladesh	NA	NA	FALSE	FALSE	NA	NA	NA	NA	NA	NA	NA	NA	NA	NA	NA	NA	NA	NA	NA	NA	NA
Bgsng7177.m21	Bgsng7177.m21	Feces	Bgsng7177	Female	Bangladesh	NA	20.2	NA	NA	NA	19_to_21months	Infant	NA	Subramanian_2014	Infant_Feces	NA	NA	Bangladesh	NA	NA	FALSE	FALSE	NA	NA	NA	NA	NA	NA	NA	NA	NA	NA	NA	NA	NA	NA	NA	NA	NA
Bgsng7177.m22	Bgsng7177.m22	Feces	Bgsng7177	Female	Bangladesh	NA	21.2	NA	NA	NA	19_to_21months	Infant	NA	Subramanian_2014	Infant_Feces	NA	NA	Bangladesh	NA	NA	FALSE	FALSE	NA	NA	NA	NA	NA	NA	NA	NA	NA	NA	NA	NA	NA	NA	NA	NA	NA
Bgsng7177.m23	Bgsng7177.m23	Feces	Bgsng7177	Female	Bangladesh	NA	22.3	NA	NA	NA	22_to_24months	Infant	NA	Subramanian_2014	Infant_Feces	NA	NA	Bangladesh	NA	NA	FALSE	FALSE	NA	NA	NA	NA	NA	NA	NA	NA	NA	NA	NA	NA	NA	NA	NA	NA	NA
Bgsng7177.m24	Bgsng7177.m24	Feces	Bgsng7177	Female	Bangladesh	NA	23	NA	NA	NA	22_to_24months	Infant	NA	Subramanian_2014	Infant_Feces	NA	NA	Bangladesh	NA	NA	FALSE	FALSE	NA	NA	NA	NA	NA	NA	NA	NA	NA	NA	NA	NA	NA	NA	NA	NA	NA
Bgsng7177.m3	Bgsng7177.m3	Feces	Bgsng7177	Female	Bangladesh	NA	2.5	NA	NA	NA	1_to_3months	Infant	NA	Subramanian_2014	Infant_Feces	NA	NA	Bangladesh	NA	NA	FALSE	FALSE	NA	NA	NA	NA	NA	NA	NA	NA	NA	NA	NA	NA	NA	NA	NA	NA	NA
Bgsng7177.m4	Bgsng7177.m4	Feces	Bgsng7177	Female	Bangladesh	NA	3.4	NA	NA	NA	1_to_3months	Infant	NA	Subramanian_2014	Infant_Feces	NA	NA	Bangladesh	NA	NA	FALSE	FALSE	NA	NA	NA	NA	NA	NA	NA	NA	NA	NA	NA	NA	NA	NA	NA	NA	NA
Bgsng7177.m5	Bgsng7177.m5	Feces	Bgsng7177	Female	Bangladesh	NA	4.3	NA	NA	NA	4_to_6months	Infant	NA	Subramanian_2014	Infant_Feces	NA	NA	Bangladesh	NA	NA	FALSE	FALSE	NA	NA	NA	NA	NA	NA	NA	NA	NA	NA	NA	NA	NA	NA	NA	NA	NA
Bgsng7177.m6	Bgsng7177.m6	Feces	Bgsng7177	Female	Bangladesh	NA	5.3	NA	NA	NA	4_to_6months	Infant	NA	Subramanian_2014	Infant_Feces	NA	NA	Bangladesh	NA	NA	FALSE	FALSE	NA	NA	NA	NA	NA	NA	NA	NA	NA	NA	NA	NA	NA	NA	NA	NA	NA
Bgsng7177.m7	Bgsng7177.m7	Feces	Bgsng7177	Female	Bangladesh	NA	6.4	NA	NA	NA	4_to_6months	Infant	NA	Subramanian_2014	Infant_Feces	NA	NA	Bangladesh	NA	NA	FALSE	FALSE	NA	NA	NA	NA	NA	NA	NA	NA	NA	NA	NA	NA	NA	NA	NA	NA	NA
Bgsng7177.m8	Bgsng7177.m8	Feces	Bgsng7177	Female	Bangladesh	NA	7.3	NA	NA	NA	7_to_9months	Infant	NA	Subramanian_2014	Infant_Feces	NA	NA	Bangladesh	NA	NA	FALSE	FALSE	NA	NA	NA	NA	NA	NA	NA	NA	NA	NA	NA	NA	NA	NA	NA	NA	NA
Bgsng7177.m9	Bgsng7177.m9	Feces	Bgsng7177	Female	Bangladesh	NA	8.8	NA	NA	NA	7_to_9months	Infant	NA	Subramanian_2014	Infant_Feces	NA	NA	Bangladesh	NA	NA	FALSE	FALSE	NA	NA	NA	NA	NA	NA	NA	NA	NA	NA	NA	NA	NA	NA	NA	NA	NA
Bgsng7178.m1	Bgsng7178.m1	Feces	Bgsng7178	Female	Bangladesh	NA	0.3	NA	NA	NA	0months	Infant	NA	Subramanian_2014	Infant_Feces	NA	NA	Bangladesh	NA	NA	FALSE	FALSE	NA	NA	NA	NA	NA	NA	NA	NA	NA	NA	NA	NA	NA	NA	NA	NA	NA
Bgsng7178.m10	Bgsng7178.m10	Feces	Bgsng7178	Female	Bangladesh	NA	9	NA	NA	NA	7_to_9months	Infant	NA	Subramanian_2014	Infant_Feces	NA	NA	Bangladesh	NA	NA	FALSE	FALSE	NA	NA	NA	NA	NA	NA	NA	NA	NA	NA	NA	NA	NA	NA	NA	NA	NA
Bgsng7178.m11	Bgsng7178.m11	Feces	Bgsng7178	Female	Bangladesh	NA	10.4	NA	NA	NA	10_to_12months	Infant	NA	Subramanian_2014	Infant_Feces	NA	NA	Bangladesh	NA	NA	FALSE	FALSE	NA	NA	NA	NA	NA	NA	NA	NA	NA	NA	NA	NA	NA	NA	NA	NA	NA
Bgsng7178.m12	Bgsng7178.m12	Feces	Bgsng7178	Female	Bangladesh	NA	11.1	NA	NA	NA	10_to_12months	Infant	NA	Subramanian_2014	Infant_Feces	NA	NA	Bangladesh	NA	NA	FALSE	FALSE	NA	NA	NA	NA	NA	NA	NA	NA	NA	NA	NA	NA	NA	NA	NA	NA	NA
Bgsng7178.m13	Bgsng7178.m13	Feces	Bgsng7178	Female	Bangladesh	NA	12	NA	NA	NA	10_to_12months	Infant	NA	Subramanian_2014	Infant_Feces	NA	NA	Bangladesh	NA	NA	FALSE	FALSE	NA	NA	NA	NA	NA	NA	NA	NA	NA	NA	NA	NA	NA	NA	NA	NA	NA
Bgsng7178.m14	Bgsng7178.m14	Feces	Bgsng7178	Female	Bangladesh	NA	13	NA	NA	NA	13_to_15months	Infant	NA	Subramanian_2014	Infant_Feces	NA	NA	Bangladesh	NA	NA	FALSE	FALSE	NA	NA	NA	NA	NA	NA	NA	NA	NA	NA	NA	NA	NA	NA	NA	NA	NA
Bgsng7178.m15	Bgsng7178.m15	Feces	Bgsng7178	Female	Bangladesh	NA	14.1	NA	NA	NA	13_to_15months	Infant	NA	Subramanian_2014	Infant_Feces	NA	NA	Bangladesh	NA	NA	FALSE	FALSE	NA	NA	NA	NA	NA	NA	NA	NA	NA	NA	NA	NA	NA	NA	NA	NA	NA
Bgsng7178.m16	Bgsng7178.m16	Feces	Bgsng7178	Female	Bangladesh	NA	15.5	NA	NA	NA	13_to_15months	Infant	NA	Subramanian_2014	Infant_Feces	NA	NA	Bangladesh	NA	NA	FALSE	FALSE	NA	NA	NA	NA	NA	NA	NA	NA	NA	NA	NA	NA	NA	NA	NA	NA	NA
Bgsng7178.m17	Bgsng7178.m17	Feces	Bgsng7178	Female	Bangladesh	NA	16.4	NA	NA	NA	16_to_18months	Infant	NA	Subramanian_2014	Infant_Feces	NA	NA	Bangladesh	NA	NA	FALSE	FALSE	NA	NA	NA	NA	NA	NA	NA	NA	NA	NA	NA	NA	NA	NA	NA	NA	NA
Bgsng7178.m18	Bgsng7178.m18	Feces	Bgsng7178	Female	Bangladesh	NA	17.3	NA	NA	NA	16_to_18months	Infant	NA	Subramanian_2014	Infant_Feces	NA	NA	Bangladesh	NA	NA	FALSE	FALSE	NA	NA	NA	NA	NA	NA	NA	NA	NA	NA	NA	NA	NA	NA	NA	NA	NA
Bgsng7178.m2	Bgsng7178.m2	Feces	Bgsng7178	Female	Bangladesh	NA	1.4	NA	NA	NA	1_to_3months	Infant	NA	Subramanian_2014	Infant_Feces	NA	NA	Bangladesh	NA	NA	FALSE	FALSE	NA	NA	NA	NA	NA	NA	NA	NA	NA	NA	NA	NA	NA	NA	NA	NA	NA
Bgsng7178.m20	Bgsng7178.m20	Feces	Bgsng7178	Female	Bangladesh	NA	19.2	NA	NA	NA	19_to_21months	Infant	NA	Subramanian_2014	Infant_Feces	NA	NA	Bangladesh	NA	NA	FALSE	FALSE	NA	NA	NA	NA	NA	NA	NA	NA	NA	NA	NA	NA	NA	NA	NA	NA	NA
Bgsng7178.m21	Bgsng7178.m21	Feces	Bgsng7178	Female	Bangladesh	NA	20.1	NA	NA	NA	19_to_21months	Infant	NA	Subramanian_2014	Infant_Feces	NA	NA	Bangladesh	NA	NA	FALSE	FALSE	NA	NA	NA	NA	NA	NA	NA	NA	NA	NA	NA	NA	NA	NA	NA	NA	NA
Bgsng7178.m22	Bgsng7178.m22	Feces	Bgsng7178	Female	Bangladesh	NA	21	NA	NA	NA	19_to_21months	Infant	NA	Subramanian_2014	Infant_Feces	NA	NA	Bangladesh	NA	NA	FALSE	FALSE	NA	NA	NA	NA	NA	NA	NA	NA	NA	NA	NA	NA	NA	NA	NA	NA	NA
Bgsng7178.m23	Bgsng7178.m23	Feces	Bgsng7178	Female	Bangladesh	NA	22.1	NA	NA	NA	22_to_24months	Infant	NA	Subramanian_2014	Infant_Feces	NA	NA	Bangladesh	NA	NA	FALSE	FALSE	NA	NA	NA	NA	NA	NA	NA	NA	NA	NA	NA	NA	NA	NA	NA	NA	NA
Bgsng7178.m24	Bgsng7178.m24	Feces	Bgsng7178	Female	Bangladesh	NA	23	NA	NA	NA	22_to_24months	Infant	NA	Subramanian_2014	Infant_Feces	NA	NA	Bangladesh	NA	NA	FALSE	FALSE	NA	NA	NA	NA	NA	NA	NA	NA	NA	NA	NA	NA	NA	NA	NA	NA	NA
Bgsng7178.m3	Bgsng7178.m3	Feces	Bgsng7178	Female	Bangladesh	NA	2.3	NA	NA	NA	1_to_3months	Infant	NA	Subramanian_2014	Infant_Feces	NA	NA	Bangladesh	NA	NA	FALSE	FALSE	NA	NA	NA	NA	NA	NA	NA	NA	NA	NA	NA	NA	NA	NA	NA	NA	NA
Bgsng7178.m4	Bgsng7178.m4	Feces	Bgsng7178	Female	Bangladesh	NA	3.3	NA	NA	NA	1_to_3months	Infant	NA	Subramanian_2014	Infant_Feces	NA	NA	Bangladesh	NA	NA	FALSE	FALSE	NA	NA	NA	NA	NA	NA	NA	NA	NA	NA	NA	NA	NA	NA	NA	NA	NA
Bgsng7178.m5	Bgsng7178.m5	Feces	Bgsng7178	Female	Bangladesh	NA	4.4	NA	NA	NA	4_to_6months	Infant	NA	Subramanian_2014	Infant_Feces	NA	NA	Bangladesh	NA	NA	FALSE	FALSE	NA	NA	NA	NA	NA	NA	NA	NA	NA	NA	NA	NA	NA	NA	NA	NA	NA
Bgsng7178.m6	Bgsng7178.m6	Feces	Bgsng7178	Female	Bangladesh	NA	5.3	NA	NA	NA	4_to_6months	Infant	NA	Subramanian_2014	Infant_Feces	NA	NA	Bangladesh	NA	NA	FALSE	FALSE	NA	NA	NA	NA	NA	NA	NA	NA	NA	NA	NA	NA	NA	NA	NA	NA	NA
Bgsng7178.m7	Bgsng7178.m7	Feces	Bgsng7178	Female	Bangladesh	NA	6.3	NA	NA	NA	4_to_6months	Infant	NA	Subramanian_2014	Infant_Feces	NA	NA	Bangladesh	NA	NA	FALSE	FALSE	NA	NA	NA	NA	NA	NA	NA	NA	NA	NA	NA	NA	NA	NA	NA	NA	NA
Bgsng7178.m8	Bgsng7178.m8	Feces	Bgsng7178	Female	Bangladesh	NA	7.4	NA	NA	NA	7_to_9months	Infant	NA	Subramanian_2014	Infant_Feces	NA	NA	Bangladesh	NA	NA	FALSE	FALSE	NA	NA	NA	NA	NA	NA	NA	NA	NA	NA	NA	NA	NA	NA	NA	NA	NA
Bgsng7178.m9	Bgsng7178.m9	Feces	Bgsng7178	Female	Bangladesh	NA	8.1	NA	NA	NA	7_to_9months	Infant	NA	Subramanian_2014	Infant_Feces	NA	NA	Bangladesh	NA	NA	FALSE	FALSE	NA	NA	NA	NA	NA	NA	NA	NA	NA	NA	NA	NA	NA	NA	NA	NA	NA
Bgsng7192.m1	Bgsng7192.m1	Feces	Bgsng7192	Female	Bangladesh	NA	0.1	NA	NA	NA	0months	Infant	NA	Subramanian_2014	Infant_Feces	NA	NA	Bangladesh	NA	NA	FALSE	FALSE	NA	NA	NA	NA	NA	NA	NA	NA	NA	NA	NA	NA	NA	NA	NA	NA	NA
Bgsng7192.m10	Bgsng7192.m10	Feces	Bgsng7192	Female	Bangladesh	NA	10.2	NA	NA	NA	10_to_12months	Infant	NA	Subramanian_2014	Infant_Feces	NA	NA	Bangladesh	NA	NA	FALSE	FALSE	NA	NA	NA	NA	NA	NA	NA	NA	NA	NA	NA	NA	NA	NA	NA	NA	NA
Bgsng7192.m11	Bgsng7192.m11	Feces	Bgsng7192	Female	Bangladesh	NA	11.3	NA	NA	NA	10_to_12months	Infant	NA	Subramanian_2014	Infant_Feces	NA	NA	Bangladesh	NA	NA	FALSE	FALSE	NA	NA	NA	NA	NA	NA	NA	NA	NA	NA	NA	NA	NA	NA	NA	NA	NA
Bgsng7192.m12	Bgsng7192.m12	Feces	Bgsng7192	Female	Bangladesh	NA	12.1	NA	NA	NA	10_to_12months	Infant	NA	Subramanian_2014	Infant_Feces	NA	NA	Bangladesh	NA	NA	FALSE	FALSE	NA	NA	NA	NA	NA	NA	NA	NA	NA	NA	NA	NA	NA	NA	NA	NA	NA
Bgsng7192.m13	Bgsng7192.m13	Feces	Bgsng7192	Female	Bangladesh	NA	12.8	NA	NA	NA	10_to_12months	Infant	NA	Subramanian_2014	Infant_Feces	NA	NA	Bangladesh	NA	NA	FALSE	FALSE	NA	NA	NA	NA	NA	NA	NA	NA	NA	NA	NA	NA	NA	NA	NA	NA	NA
Bgsng7192.m14	Bgsng7192.m14	Feces	Bgsng7192	Female	Bangladesh	NA	13.5	NA	NA	NA	13_to_15months	Infant	NA	Subramanian_2014	Infant_Feces	NA	NA	Bangladesh	NA	NA	FALSE	FALSE	NA	NA	NA	NA	NA	NA	NA	NA	NA	NA	NA	NA	NA	NA	NA	NA	NA
Bgsng7192.m15	Bgsng7192.m15	Feces	Bgsng7192	Female	Bangladesh	NA	14.2	NA	NA	NA	13_to_15months	Infant	NA	Subramanian_2014	Infant_Feces	NA	NA	Bangladesh	NA	NA	FALSE	FALSE	NA	NA	NA	NA	NA	NA	NA	NA	NA	NA	NA	NA	NA	NA	NA	NA	NA
Bgsng7192.m16	Bgsng7192.m16	Feces	Bgsng7192	Female	Bangladesh	NA	15	NA	NA	NA	13_to_15months	Infant	NA	Subramanian_2014	Infant_Feces	NA	NA	Bangladesh	NA	NA	FALSE	FALSE	NA	NA	NA	NA	NA	NA	NA	NA	NA	NA	NA	NA	NA	NA	NA	NA	NA
Bgsng7192.m17	Bgsng7192.m17	Feces	Bgsng7192	Female	Bangladesh	NA	16.1	NA	NA	NA	16_to_18months	Infant	NA	Subramanian_2014	Infant_Feces	NA	NA	Bangladesh	NA	NA	FALSE	FALSE	NA	NA	NA	NA	NA	NA	NA	NA	NA	NA	NA	NA	NA	NA	NA	NA	NA
Bgsng7192.m18	Bgsng7192.m18	Feces	Bgsng7192	Female	Bangladesh	NA	17	NA	NA	NA	16_to_18months	Infant	NA	Subramanian_2014	Infant_Feces	NA	NA	Bangladesh	NA	NA	FALSE	FALSE	NA	NA	NA	NA	NA	NA	NA	NA	NA	NA	NA	NA	NA	NA	NA	NA	NA
Bgsng7192.m19	Bgsng7192.m19	Feces	Bgsng7192	Female	Bangladesh	NA	18.2	NA	NA	NA	16_to_18months	Infant	NA	Subramanian_2014	Infant_Feces	NA	NA	Bangladesh	NA	NA	FALSE	FALSE	NA	NA	NA	NA	NA	NA	NA	NA	NA	NA	NA	NA	NA	NA	NA	NA	NA
Bgsng7192.m2	Bgsng7192.m2	Feces	Bgsng7192	Female	Bangladesh	NA	1.2	NA	NA	NA	1_to_3months	Infant	NA	Subramanian_2014	Infant_Feces	NA	NA	Bangladesh	NA	NA	FALSE	FALSE	NA	NA	NA	NA	NA	NA	NA	NA	NA	NA	NA	NA	NA	NA	NA	NA	NA
Bgsng7192.m20	Bgsng7192.m20	Feces	Bgsng7192	Female	Bangladesh	NA	19.3	NA	NA	NA	19_to_21months	Infant	NA	Subramanian_2014	Infant_Feces	NA	NA	Bangladesh	NA	NA	FALSE	FALSE	NA	NA	NA	NA	NA	NA	NA	NA	NA	NA	NA	NA	NA	NA	NA	NA	NA
Bgsng7192.m21	Bgsng7192.m21	Feces	Bgsng7192	Female	Bangladesh	NA	20.3	NA	NA	NA	19_to_21months	Infant	NA	Subramanian_2014	Infant_Feces	NA	NA	Bangladesh	NA	NA	FALSE	FALSE	NA	NA	NA	NA	NA	NA	NA	NA	NA	NA	NA	NA	NA	NA	NA	NA	NA
Bgsng7192.m22	Bgsng7192.m22	Feces	Bgsng7192	Female	Bangladesh	NA	21.2	NA	NA	NA	19_to_21months	Infant	NA	Subramanian_2014	Infant_Feces	NA	NA	Bangladesh	NA	NA	FALSE	FALSE	NA	NA	NA	NA	NA	NA	NA	NA	NA	NA	NA	NA	NA	NA	NA	NA	NA
Bgsng7192.m23	Bgsng7192.m23	Feces	Bgsng7192	Female	Bangladesh	NA	22.3	NA	NA	NA	22_to_24months	Infant	NA	Subramanian_2014	Infant_Feces	NA	NA	Bangladesh	NA	NA	FALSE	FALSE	NA	NA	NA	NA	NA	NA	NA	NA	NA	NA	NA	NA	NA	NA	NA	NA	NA
Bgsng7192.m24	Bgsng7192.m24	Feces	Bgsng7192	Female	Bangladesh	NA	23.1	NA	NA	NA	22_to_24months	Infant	NA	Subramanian_2014	Infant_Feces	NA	NA	Bangladesh	NA	NA	FALSE	FALSE	NA	NA	NA	NA	NA	NA	NA	NA	NA	NA	NA	NA	NA	NA	NA	NA	NA
Bgsng7192.m3	Bgsng7192.m3	Feces	Bgsng7192	Female	Bangladesh	NA	2.5	NA	NA	NA	1_to_3months	Infant	NA	Subramanian_2014	Infant_Feces	NA	NA	Bangladesh	NA	NA	FALSE	FALSE	NA	NA	NA	NA	NA	NA	NA	NA	NA	NA	NA	NA	NA	NA	NA	NA	NA
Bgsng7192.m4	Bgsng7192.m4	Feces	Bgsng7192	Female	Bangladesh	NA	3.3	NA	NA	NA	1_to_3months	Infant	NA	Subramanian_2014	Infant_Feces	NA	NA	Bangladesh	NA	NA	FALSE	FALSE	NA	NA	NA	NA	NA	NA	NA	NA	NA	NA	NA	NA	NA	NA	NA	NA	NA
Bgsng7192.m5	Bgsng7192.m5	Feces	Bgsng7192	Female	Bangladesh	NA	4.3	NA	NA	NA	4_to_6months	Infant	NA	Subramanian_2014	Infant_Feces	NA	NA	Bangladesh	NA	NA	FALSE	FALSE	NA	NA	NA	NA	NA	NA	NA	NA	NA	NA	NA	NA	NA	NA	NA	NA	NA
Bgsng7192.m6	Bgsng7192.m6	Feces	Bgsng7192	Female	Bangladesh	NA	5.4	NA	NA	NA	4_to_6months	Infant	NA	Subramanian_2014	Infant_Feces	NA	NA	Bangladesh	NA	NA	FALSE	FALSE	NA	NA	NA	NA	NA	NA	NA	NA	NA	NA	NA	NA	NA	NA	NA	NA	NA
Bgsng7192.m7	Bgsng7192.m7	Feces	Bgsng7192	Female	Bangladesh	NA	6.3	NA	NA	NA	4_to_6months	Infant	NA	Subramanian_2014	Infant_Feces	NA	NA	Bangladesh	NA	NA	FALSE	FALSE	NA	NA	NA	NA	NA	NA	NA	NA	NA	NA	NA	NA	NA	NA	NA	NA	NA
Bgsng7192.m8	Bgsng7192.m8	Feces	Bgsng7192	Female	Bangladesh	NA	7.5	NA	NA	NA	7_to_9months	Infant	NA	Subramanian_2014	Infant_Feces	NA	NA	Bangladesh	NA	NA	FALSE	FALSE	NA	NA	NA	NA	NA	NA	NA	NA	NA	NA	NA	NA	NA	NA	NA	NA	NA
Bgsng7192.m9	Bgsng7192.m9	Feces	Bgsng7192	Female	Bangladesh	NA	8.3	NA	NA	NA	7_to_9months	Infant	NA	Subramanian_2014	Infant_Feces	NA	NA	Bangladesh	NA	NA	FALSE	FALSE	NA	NA	NA	NA	NA	NA	NA	NA	NA	NA	NA	NA	NA	NA	NA	NA	NA
Bgsng7202.m1	Bgsng7202.m1	Feces	Bgsng7202	Female	Bangladesh	NA	0.2	NA	NA	NA	0months	Infant	NA	Subramanian_2014	Infant_Feces	NA	NA	Bangladesh	NA	NA	FALSE	FALSE	NA	NA	NA	NA	NA	NA	NA	NA	NA	NA	NA	NA	NA	NA	NA	NA	NA
Bgsng7202.m10	Bgsng7202.m10	Feces	Bgsng7202	Female	Bangladesh	NA	9.1	NA	NA	NA	7_to_9months	Infant	NA	Subramanian_2014	Infant_Feces	NA	NA	Bangladesh	NA	NA	FALSE	FALSE	NA	NA	NA	NA	NA	NA	NA	NA	NA	NA	NA	NA	NA	NA	NA	NA	NA
Bgsng7202.m11	Bgsng7202.m11	Feces	Bgsng7202	Female	Bangladesh	NA	10.7	NA	NA	NA	10_to_12months	Infant	NA	Subramanian_2014	Infant_Feces	NA	NA	Bangladesh	NA	NA	FALSE	FALSE	NA	NA	NA	NA	NA	NA	NA	NA	NA	NA	NA	NA	NA	NA	NA	NA	NA
Bgsng7202.m12	Bgsng7202.m12	Feces	Bgsng7202	Female	Bangladesh	NA	11.3	NA	NA	NA	10_to_12months	Infant	NA	Subramanian_2014	Infant_Feces	NA	NA	Bangladesh	NA	NA	FALSE	FALSE	NA	NA	NA	NA	NA	NA	NA	NA	NA	NA	NA	NA	NA	NA	NA	NA	NA
Bgsng7202.m13	Bgsng7202.m13	Feces	Bgsng7202	Female	Bangladesh	NA	12.3	NA	NA	NA	10_to_12months	Infant	NA	Subramanian_2014	Infant_Feces	NA	NA	Bangladesh	NA	NA	FALSE	FALSE	NA	NA	NA	NA	NA	NA	NA	NA	NA	NA	NA	NA	NA	NA	NA	NA	NA
Bgsng7202.m14	Bgsng7202.m14	Feces	Bgsng7202	Female	Bangladesh	NA	13.2	NA	NA	NA	13_to_15months	Infant	NA	Subramanian_2014	Infant_Feces	NA	NA	Bangladesh	NA	NA	FALSE	FALSE	NA	NA	NA	NA	NA	NA	NA	NA	NA	NA	NA	NA	NA	NA	NA	NA	NA
Bgsng7202.m15	Bgsng7202.m15	Feces	Bgsng7202	Female	Bangladesh	NA	14.3	NA	NA	NA	13_to_15months	Infant	NA	Subramanian_2014	Infant_Feces	NA	NA	Bangladesh	NA	NA	FALSE	FALSE	NA	NA	NA	NA	NA	NA	NA	NA	NA	NA	NA	NA	NA	NA	NA	NA	NA
Bgsng7202.m16	Bgsng7202.m16	Feces	Bgsng7202	Female	Bangladesh	NA	15.5	NA	NA	NA	13_to_15months	Infant	NA	Subramanian_2014	Infant_Feces	NA	NA	Bangladesh	NA	NA	FALSE	FALSE	NA	NA	NA	NA	NA	NA	NA	NA	NA	NA	NA	NA	NA	NA	NA	NA	NA
Bgsng7202.m17	Bgsng7202.m17	Feces	Bgsng7202	Female	Bangladesh	NA	16	NA	NA	NA	16_to_18months	Infant	NA	Subramanian_2014	Infant_Feces	NA	NA	Bangladesh	NA	NA	FALSE	FALSE	NA	NA	NA	NA	NA	NA	NA	NA	NA	NA	NA	NA	NA	NA	NA	NA	NA
Bgsng7202.m18	Bgsng7202.m18	Feces	Bgsng7202	Female	Bangladesh	NA	17.4	NA	NA	NA	16_to_18months	Infant	NA	Subramanian_2014	Infant_Feces	NA	NA	Bangladesh	NA	NA	FALSE	FALSE	NA	NA	NA	NA	NA	NA	NA	NA	NA	NA	NA	NA	NA	NA	NA	NA	NA
Bgsng7202.m2	Bgsng7202.m2	Feces	Bgsng7202	Female	Bangladesh	NA	1.3	NA	NA	NA	1_to_3months	Infant	NA	Subramanian_2014	Infant_Feces	NA	NA	Bangladesh	NA	NA	FALSE	FALSE	NA	NA	NA	NA	NA	NA	NA	NA	NA	NA	NA	NA	NA	NA	NA	NA	NA
Bgsng7202.m20	Bgsng7202.m20	Feces	Bgsng7202	Female	Bangladesh	NA	19.6	NA	NA	NA	19_to_21months	Infant	NA	Subramanian_2014	Infant_Feces	NA	NA	Bangladesh	NA	NA	FALSE	FALSE	NA	NA	NA	NA	NA	NA	NA	NA	NA	NA	NA	NA	NA	NA	NA	NA	NA
Bgsng7202.m21	Bgsng7202.m21	Feces	Bgsng7202	Female	Bangladesh	NA	20.7	NA	NA	NA	19_to_21months	Infant	NA	Subramanian_2014	Infant_Feces	NA	NA	Bangladesh	NA	NA	FALSE	FALSE	NA	NA	NA	NA	NA	NA	NA	NA	NA	NA	NA	NA	NA	NA	NA	NA	NA
Bgsng7202.m22	Bgsng7202.m22	Feces	Bgsng7202	Female	Bangladesh	NA	21.2	NA	NA	NA	19_to_21months	Infant	NA	Subramanian_2014	Infant_Feces	NA	NA	Bangladesh	NA	NA	FALSE	FALSE	NA	NA	NA	NA	NA	NA	NA	NA	NA	NA	NA	NA	NA	NA	NA	NA	NA
Bgsng7202.m23	Bgsng7202.m23	Feces	Bgsng7202	Female	Bangladesh	NA	22.3	NA	NA	NA	22_to_24months	Infant	NA	Subramanian_2014	Infant_Feces	NA	NA	Bangladesh	NA	NA	FALSE	FALSE	NA	NA	NA	NA	NA	NA	NA	NA	NA	NA	NA	NA	NA	NA	NA	NA	NA
Bgsng7202.m24	Bgsng7202.m24	Feces	Bgsng7202	Female	Bangladesh	NA	23.5	NA	NA	NA	22_to_24months	Infant	NA	Subramanian_2014	Infant_Feces	NA	NA	Bangladesh	NA	NA	FALSE	FALSE	NA	NA	NA	NA	NA	NA	NA	NA	NA	NA	NA	NA	NA	NA	NA	NA	NA
Bgsng7202.m3	Bgsng7202.m3	Feces	Bgsng7202	Female	Bangladesh	NA	2.3	NA	NA	NA	1_to_3months	Infant	NA	Subramanian_2014	Infant_Feces	NA	NA	Bangladesh	NA	NA	FALSE	FALSE	NA	NA	NA	NA	NA	NA	NA	NA	NA	NA	NA	NA	NA	NA	NA	NA	NA
Bgsng7202.m4	Bgsng7202.m4	Feces	Bgsng7202	Female	Bangladesh	NA	3.3	NA	NA	NA	1_to_3months	Infant	NA	Subramanian_2014	Infant_Feces	NA	NA	Bangladesh	NA	NA	FALSE	FALSE	NA	NA	NA	NA	NA	NA	NA	NA	NA	NA	NA	NA	NA	NA	NA	NA	NA
Bgsng7202.m5	Bgsng7202.m5	Feces	Bgsng7202	Female	Bangladesh	NA	4.3	NA	NA	NA	4_to_6months	Infant	NA	Subramanian_2014	Infant_Feces	NA	NA	Bangladesh	NA	NA	FALSE	FALSE	NA	NA	NA	NA	NA	NA	NA	NA	NA	NA	NA	NA	NA	NA	NA	NA	NA
Bgsng7202.m6	Bgsng7202.m6	Feces	Bgsng7202	Female	Bangladesh	NA	5.4	NA	NA	NA	4_to_6months	Infant	NA	Subramanian_2014	Infant_Feces	NA	NA	Bangladesh	NA	NA	FALSE	FALSE	NA	NA	NA	NA	NA	NA	NA	NA	NA	NA	NA	NA	NA	NA	NA	NA	NA
Bgsng7202.m7	Bgsng7202.m7	Feces	Bgsng7202	Female	Bangladesh	NA	6.2	NA	NA	NA	4_to_6months	Infant	NA	Subramanian_2014	Infant_Feces	NA	NA	Bangladesh	NA	NA	FALSE	FALSE	NA	NA	NA	NA	NA	NA	NA	NA	NA	NA	NA	NA	NA	NA	NA	NA	NA
Bgsng7202.m8	Bgsng7202.m8	Feces	Bgsng7202	Female	Bangladesh	NA	7.1	NA	NA	NA	7_to_9months	Infant	NA	Subramanian_2014	Infant_Feces	NA	NA	Bangladesh	NA	NA	FALSE	FALSE	NA	NA	NA	NA	NA	NA	NA	NA	NA	NA	NA	NA	NA	NA	NA	NA	NA
Bgsng7202.m9	Bgsng7202.m9	Feces	Bgsng7202	Female	Bangladesh	NA	8.1	NA	NA	NA	7_to_9months	Infant	NA	Subramanian_2014	Infant_Feces	NA	NA	Bangladesh	NA	NA	FALSE	FALSE	NA	NA	NA	NA	NA	NA	NA	NA	NA	NA	NA	NA	NA	NA	NA	NA	NA
Bgsng7204.m1	Bgsng7204.m1	Feces	Bgsng7204	Male	Bangladesh	NA	0.2	NA	NA	NA	0months	Infant	NA	Subramanian_2014	Infant_Feces	NA	NA	Bangladesh	NA	NA	FALSE	FALSE	NA	NA	NA	NA	NA	NA	NA	NA	NA	NA	NA	NA	NA	NA	NA	NA	NA
Bgsng7204.m10	Bgsng7204.m10	Feces	Bgsng7204	Male	Bangladesh	NA	9.2	NA	NA	NA	7_to_9months	Infant	NA	Subramanian_2014	Infant_Feces	NA	NA	Bangladesh	NA	NA	FALSE	FALSE	NA	NA	NA	NA	NA	NA	NA	NA	NA	NA	NA	NA	NA	NA	NA	NA	NA
Bgsng7204.m11	Bgsng7204.m11	Feces	Bgsng7204	Male	Bangladesh	NA	10.1	NA	NA	NA	10_to_12months	Infant	NA	Subramanian_2014	Infant_Feces	NA	NA	Bangladesh	NA	NA	FALSE	FALSE	NA	NA	NA	NA	NA	NA	NA	NA	NA	NA	NA	NA	NA	NA	NA	NA	NA
Bgsng7204.m12	Bgsng7204.m12	Feces	Bgsng7204	Male	Bangladesh	NA	11.1	NA	NA	NA	10_to_12months	Infant	NA	Subramanian_2014	Infant_Feces	NA	NA	Bangladesh	NA	NA	FALSE	FALSE	NA	NA	NA	NA	NA	NA	NA	NA	NA	NA	NA	NA	NA	NA	NA	NA	NA
Bgsng7204.m13	Bgsng7204.m13	Feces	Bgsng7204	Male	Bangladesh	NA	12	NA	NA	NA	10_to_12months	Infant	NA	Subramanian_2014	Infant_Feces	NA	NA	Bangladesh	NA	NA	FALSE	FALSE	NA	NA	NA	NA	NA	NA	NA	NA	NA	NA	NA	NA	NA	NA	NA	NA	NA
Bgsng7204.m14	Bgsng7204.m14	Feces	Bgsng7204	Male	Bangladesh	NA	13	NA	NA	NA	13_to_15months	Infant	NA	Subramanian_2014	Infant_Feces	NA	NA	Bangladesh	NA	NA	FALSE	FALSE	NA	NA	NA	NA	NA	NA	NA	NA	NA	NA	NA	NA	NA	NA	NA	NA	NA
Bgsng7204.m15	Bgsng7204.m15	Feces	Bgsng7204	Male	Bangladesh	NA	14.4	NA	NA	NA	13_to_15months	Infant	NA	Subramanian_2014	Infant_Feces	NA	NA	Bangladesh	NA	NA	FALSE	FALSE	NA	NA	NA	NA	NA	NA	NA	NA	NA	NA	NA	NA	NA	NA	NA	NA	NA
Bgsng7204.m16	Bgsng7204.m16	Feces	Bgsng7204	Male	Bangladesh	NA	15	NA	NA	NA	13_to_15months	Infant	NA	Subramanian_2014	Infant_Feces	NA	NA	Bangladesh	NA	NA	FALSE	FALSE	NA	NA	NA	NA	NA	NA	NA	NA	NA	NA	NA	NA	NA	NA	NA	NA	NA
Bgsng7204.m17	Bgsng7204.m17	Feces	Bgsng7204	Male	Bangladesh	NA	16.1	NA	NA	NA	16_to_18months	Infant	NA	Subramanian_2014	Infant_Feces	NA	NA	Bangladesh	NA	NA	FALSE	FALSE	NA	NA	NA	NA	NA	NA	NA	NA	NA	NA	NA	NA	NA	NA	NA	NA	NA
Bgsng7204.m18	Bgsng7204.m18	Feces	Bgsng7204	Male	Bangladesh	NA	17	NA	NA	NA	16_to_18months	Infant	NA	Subramanian_2014	Infant_Feces	NA	NA	Bangladesh	NA	NA	FALSE	FALSE	NA	NA	NA	NA	NA	NA	NA	NA	NA	NA	NA	NA	NA	NA	NA	NA	NA
Bgsng7204.m19	Bgsng7204.m19	Feces	Bgsng7204	Male	Bangladesh	NA	18.8	NA	NA	NA	16_to_18months	Infant	NA	Subramanian_2014	Infant_Feces	NA	NA	Bangladesh	NA	NA	FALSE	FALSE	NA	NA	NA	NA	NA	NA	NA	NA	NA	NA	NA	NA	NA	NA	NA	NA	NA
Bgsng7204.m2	Bgsng7204.m2	Feces	Bgsng7204	Male	Bangladesh	NA	1.3	NA	NA	NA	1_to_3months	Infant	NA	Subramanian_2014	Infant_Feces	NA	NA	Bangladesh	NA	NA	FALSE	FALSE	NA	NA	NA	NA	NA	NA	NA	NA	NA	NA	NA	NA	NA	NA	NA	NA	NA
Bgsng7204.m20	Bgsng7204.m20	Feces	Bgsng7204	Male	Bangladesh	NA	19.2	NA	NA	NA	19_to_21months	Infant	NA	Subramanian_2014	Infant_Feces	NA	NA	Bangladesh	NA	NA	FALSE	FALSE	NA	NA	NA	NA	NA	NA	NA	NA	NA	NA	NA	NA	NA	NA	NA	NA	NA
Bgsng7204.m21	Bgsng7204.m21	Feces	Bgsng7204	Male	Bangladesh	NA	20	NA	NA	NA	19_to_21months	Infant	NA	Subramanian_2014	Infant_Feces	NA	NA	Bangladesh	NA	NA	FALSE	FALSE	NA	NA	NA	NA	NA	NA	NA	NA	NA	NA	NA	NA	NA	NA	NA	NA	NA
Bgsng7204.m22	Bgsng7204.m22	Feces	Bgsng7204	Male	Bangladesh	NA	21.2	NA	NA	NA	19_to_21months	Infant	NA	Subramanian_2014	Infant_Feces	NA	NA	Bangladesh	NA	NA	FALSE	FALSE	NA	NA	NA	NA	NA	NA	NA	NA	NA	NA	NA	NA	NA	NA	NA	NA	NA
Bgsng7204.m23	Bgsng7204.m23	Feces	Bgsng7204	Male	Bangladesh	NA	22.3	NA	NA	NA	22_to_24months	Infant	NA	Subramanian_2014	Infant_Feces	NA	NA	Bangladesh	NA	NA	FALSE	FALSE	NA	NA	NA	NA	NA	NA	NA	NA	NA	NA	NA	NA	NA	NA	NA	NA	NA
Bgsng7204.m24	Bgsng7204.m24	Feces	Bgsng7204	Male	Bangladesh	NA	23.3	NA	NA	NA	22_to_24months	Infant	NA	Subramanian_2014	Infant_Feces	NA	NA	Bangladesh	NA	NA	FALSE	FALSE	NA	NA	NA	NA	NA	NA	NA	NA	NA	NA	NA	NA	NA	NA	NA	NA	NA
Bgsng7204.m3	Bgsng7204.m3	Feces	Bgsng7204	Male	Bangladesh	NA	2.2	NA	NA	NA	1_to_3months	Infant	NA	Subramanian_2014	Infant_Feces	NA	NA	Bangladesh	NA	NA	FALSE	FALSE	NA	NA	NA	NA	NA	NA	NA	NA	NA	NA	NA	NA	NA	NA	NA	NA	NA
Bgsng7204.m4	Bgsng7204.m4	Feces	Bgsng7204	Male	Bangladesh	NA	3.3	NA	NA	NA	1_to_3months	Infant	NA	Subramanian_2014	Infant_Feces	NA	NA	Bangladesh	NA	NA	FALSE	FALSE	NA	NA	NA	NA	NA	NA	NA	NA	NA	NA	NA	NA	NA	NA	NA	NA	NA
Bgsng7204.m5	Bgsng7204.m5	Feces	Bgsng7204	Male	Bangladesh	NA	4.5	NA	NA	NA	4_to_6months	Infant	NA	Subramanian_2014	Infant_Feces	NA	NA	Bangladesh	NA	NA	FALSE	FALSE	NA	NA	NA	NA	NA	NA	NA	NA	NA	NA	NA	NA	NA	NA	NA	NA	NA
Bgsng7204.m6	Bgsng7204.m6	Feces	Bgsng7204	Male	Bangladesh	NA	5.9	NA	NA	NA	4_to_6months	Infant	NA	Subramanian_2014	Infant_Feces	NA	NA	Bangladesh	NA	NA	FALSE	FALSE	NA	NA	NA	NA	NA	NA	NA	NA	NA	NA	NA	NA	NA	NA	NA	NA	NA
Bgsng7204.m7	Bgsng7204.m7	Feces	Bgsng7204	Male	Bangladesh	NA	6.4	NA	NA	NA	4_to_6months	Infant	NA	Subramanian_2014	Infant_Feces	NA	NA	Bangladesh	NA	NA	FALSE	FALSE	NA	NA	NA	NA	NA	NA	NA	NA	NA	NA	NA	NA	NA	NA	NA	NA	NA
Bgsng7204.m8	Bgsng7204.m8	Feces	Bgsng7204	Male	Bangladesh	NA	7.1	NA	NA	NA	7_to_9months	Infant	NA	Subramanian_2014	Infant_Feces	NA	NA	Bangladesh	NA	NA	FALSE	FALSE	NA	NA	NA	NA	NA	NA	NA	NA	NA	NA	NA	NA	NA	NA	NA	NA	NA
Bgsng7204.m9	Bgsng7204.m9	Feces	Bgsng7204	Male	Bangladesh	NA	7.9	NA	NA	NA	7_to_9months	Infant	NA	Subramanian_2014	Infant_Feces	NA	NA	Bangladesh	NA	NA	FALSE	FALSE	NA	NA	NA	NA	NA	NA	NA	NA	NA	NA	NA	NA	NA	NA	NA	NA	NA
Bgsng8064.m1	Bgsng8064.m1	Feces	Bgsng8064	Male	Bangladesh	NA	0.2	NA	NA	NA	0months	Infant	NA	Subramanian_2014	Infant_Feces	NA	NA	Bangladesh	NA	NA	FALSE	FALSE	NA	NA	NA	NA	NA	NA	NA	NA	NA	NA	NA	NA	NA	NA	NA	NA	NA
Bgsng8064.m10	Bgsng8064.m10	Feces	Bgsng8064	Male	Bangladesh	NA	9.2	NA	NA	NA	7_to_9months	Infant	NA	Subramanian_2014	Infant_Feces	NA	NA	Bangladesh	NA	NA	FALSE	FALSE	NA	NA	NA	NA	NA	NA	NA	NA	NA	NA	NA	NA	NA	NA	NA	NA	NA
Bgsng8064.m11	Bgsng8064.m11	Feces	Bgsng8064	Male	Bangladesh	NA	10.1	NA	NA	NA	10_to_12months	Infant	NA	Subramanian_2014	Infant_Feces	NA	NA	Bangladesh	NA	NA	FALSE	FALSE	NA	NA	NA	NA	NA	NA	NA	NA	NA	NA	NA	NA	NA	NA	NA	NA	NA
Bgsng8064.m13	Bgsng8064.m13	Feces	Bgsng8064	Male	Bangladesh	NA	12.1	NA	NA	NA	10_to_12months	Infant	NA	Subramanian_2014	Infant_Feces	NA	NA	Bangladesh	NA	NA	FALSE	FALSE	NA	NA	NA	NA	NA	NA	NA	NA	NA	NA	NA	NA	NA	NA	NA	NA	NA
Bgsng8064.m14	Bgsng8064.m14	Feces	Bgsng8064	Male	Bangladesh	NA	13.1	NA	NA	NA	13_to_15months	Infant	NA	Subramanian_2014	Infant_Feces	NA	NA	Bangladesh	NA	NA	FALSE	FALSE	NA	NA	NA	NA	NA	NA	NA	NA	NA	NA	NA	NA	NA	NA	NA	NA	NA
Bgsng8064.m15	Bgsng8064.m15	Feces	Bgsng8064	Male	Bangladesh	NA	14	NA	NA	NA	13_to_15months	Infant	NA	Subramanian_2014	Infant_Feces	NA	NA	Bangladesh	NA	NA	FALSE	FALSE	NA	NA	NA	NA	NA	NA	NA	NA	NA	NA	NA	NA	NA	NA	NA	NA	NA
Bgsng8064.m16	Bgsng8064.m16	Feces	Bgsng8064	Male	Bangladesh	NA	15	NA	NA	NA	13_to_15months	Infant	NA	Subramanian_2014	Infant_Feces	NA	NA	Bangladesh	NA	NA	FALSE	FALSE	NA	NA	NA	NA	NA	NA	NA	NA	NA	NA	NA	NA	NA	NA	NA	NA	NA
Bgsng8064.m17	Bgsng8064.m17	Feces	Bgsng8064	Male	Bangladesh	NA	16.2	NA	NA	NA	16_to_18months	Infant	NA	Subramanian_2014	Infant_Feces	NA	NA	Bangladesh	NA	NA	FALSE	FALSE	NA	NA	NA	NA	NA	NA	NA	NA	NA	NA	NA	NA	NA	NA	NA	NA	NA
Bgsng8064.m18	Bgsng8064.m18	Feces	Bgsng8064	Male	Bangladesh	NA	17	NA	NA	NA	16_to_18months	Infant	NA	Subramanian_2014	Infant_Feces	NA	NA	Bangladesh	NA	NA	FALSE	FALSE	NA	NA	NA	NA	NA	NA	NA	NA	NA	NA	NA	NA	NA	NA	NA	NA	NA
Bgsng8064.m19	Bgsng8064.m19	Feces	Bgsng8064	Male	Bangladesh	NA	17.9	NA	NA	NA	16_to_18months	Infant	NA	Subramanian_2014	Infant_Feces	NA	NA	Bangladesh	NA	NA	FALSE	FALSE	NA	NA	NA	NA	NA	NA	NA	NA	NA	NA	NA	NA	NA	NA	NA	NA	NA
Bgsng8064.m2	Bgsng8064.m2	Feces	Bgsng8064	Male	Bangladesh	NA	1.3	NA	NA	NA	1_to_3months	Infant	NA	Subramanian_2014	Infant_Feces	NA	NA	Bangladesh	NA	NA	FALSE	FALSE	NA	NA	NA	NA	NA	NA	NA	NA	NA	NA	NA	NA	NA	NA	NA	NA	NA
Bgsng8064.m20	Bgsng8064.m20	Feces	Bgsng8064	Male	Bangladesh	NA	19.1	NA	NA	NA	19_to_21months	Infant	NA	Subramanian_2014	Infant_Feces	NA	NA	Bangladesh	NA	NA	FALSE	FALSE	NA	NA	NA	NA	NA	NA	NA	NA	NA	NA	NA	NA	NA	NA	NA	NA	NA
Bgsng8064.m21	Bgsng8064.m21	Feces	Bgsng8064	Male	Bangladesh	NA	20.1	NA	NA	NA	19_to_21months	Infant	NA	Subramanian_2014	Infant_Feces	NA	NA	Bangladesh	NA	NA	FALSE	FALSE	NA	NA	NA	NA	NA	NA	NA	NA	NA	NA	NA	NA	NA	NA	NA	NA	NA
Bgsng8064.m22	Bgsng8064.m22	Feces	Bgsng8064	Male	Bangladesh	NA	21	NA	NA	NA	19_to_21months	Infant	NA	Subramanian_2014	Infant_Feces	NA	NA	Bangladesh	NA	NA	FALSE	FALSE	NA	NA	NA	NA	NA	NA	NA	NA	NA	NA	NA	NA	NA	NA	NA	NA	NA
Bgsng8064.m23	Bgsng8064.m23	Feces	Bgsng8064	Male	Bangladesh	NA	22.1	NA	NA	NA	22_to_24months	Infant	NA	Subramanian_2014	Infant_Feces	NA	NA	Bangladesh	NA	NA	FALSE	FALSE	NA	NA	NA	NA	NA	NA	NA	NA	NA	NA	NA	NA	NA	NA	NA	NA	NA
Bgsng8064.m24	Bgsng8064.m24	Feces	Bgsng8064	Male	Bangladesh	NA	23	NA	NA	NA	22_to_24months	Infant	NA	Subramanian_2014	Infant_Feces	NA	NA	Bangladesh	NA	NA	FALSE	FALSE	NA	NA	NA	NA	NA	NA	NA	NA	NA	NA	NA	NA	NA	NA	NA	NA	NA
Bgsng8064.m3	Bgsng8064.m3	Feces	Bgsng8064	Male	Bangladesh	NA	2.3	NA	NA	NA	1_to_3months	Infant	NA	Subramanian_2014	Infant_Feces	NA	NA	Bangladesh	NA	NA	FALSE	FALSE	NA	NA	NA	NA	NA	NA	NA	NA	NA	NA	NA	NA	NA	NA	NA	NA	NA
Bgsng8064.m4	Bgsng8064.m4	Feces	Bgsng8064	Male	Bangladesh	NA	3	NA	NA	NA	1_to_3months	Infant	NA	Subramanian_2014	Infant_Feces	NA	NA	Bangladesh	NA	NA	FALSE	FALSE	NA	NA	NA	NA	NA	NA	NA	NA	NA	NA	NA	NA	NA	NA	NA	NA	NA
Bgsng8064.m5	Bgsng8064.m5	Feces	Bgsng8064	Male	Bangladesh	NA	4	NA	NA	NA	4_to_6months	Infant	NA	Subramanian_2014	Infant_Feces	NA	NA	Bangladesh	NA	NA	FALSE	FALSE	NA	NA	NA	NA	NA	NA	NA	NA	NA	NA	NA	NA	NA	NA	NA	NA	NA
Bgsng8064.m6	Bgsng8064.m6	Feces	Bgsng8064	Male	Bangladesh	NA	5.1	NA	NA	NA	4_to_6months	Infant	NA	Subramanian_2014	Infant_Feces	NA	NA	Bangladesh	NA	NA	FALSE	FALSE	NA	NA	NA	NA	NA	NA	NA	NA	NA	NA	NA	NA	NA	NA	NA	NA	NA
Bgsng8064.m7	Bgsng8064.m7	Feces	Bgsng8064	Male	Bangladesh	NA	6	NA	NA	NA	4_to_6months	Infant	NA	Subramanian_2014	Infant_Feces	NA	NA	Bangladesh	NA	NA	FALSE	FALSE	NA	NA	NA	NA	NA	NA	NA	NA	NA	NA	NA	NA	NA	NA	NA	NA	NA
Bgsng8064.m8	Bgsng8064.m8	Feces	Bgsng8064	Male	Bangladesh	NA	7.1	NA	NA	NA	7_to_9months	Infant	NA	Subramanian_2014	Infant_Feces	NA	NA	Bangladesh	NA	NA	FALSE	FALSE	NA	NA	NA	NA	NA	NA	NA	NA	NA	NA	NA	NA	NA	NA	NA	NA	NA
Bgsng8064.m9	Bgsng8064.m9	Feces	Bgsng8064	Male	Bangladesh	NA	8	NA	NA	NA	7_to_9months	Infant	NA	Subramanian_2014	Infant_Feces	NA	NA	Bangladesh	NA	NA	FALSE	FALSE	NA	NA	NA	NA	NA	NA	NA	NA	NA	NA	NA	NA	NA	NA	NA	NA	NA
Bgsng8169.m1	Bgsng8169.m1	Feces	Bgsng8169	Male	Bangladesh	NA	0.2	NA	NA	NA	0months	Infant	NA	Subramanian_2014	Infant_Feces	NA	NA	Bangladesh	NA	NA	FALSE	FALSE	NA	NA	NA	NA	NA	NA	NA	NA	NA	NA	NA	NA	NA	NA	NA	NA	NA
Bgsng8169.m10	Bgsng8169.m10	Feces	Bgsng8169	Male	Bangladesh	NA	10.2	NA	NA	NA	10_to_12months	Infant	NA	Subramanian_2014	Infant_Feces	NA	NA	Bangladesh	NA	NA	FALSE	FALSE	NA	NA	NA	NA	NA	NA	NA	NA	NA	NA	NA	NA	NA	NA	NA	NA	NA
Bgsng8169.m11	Bgsng8169.m11	Feces	Bgsng8169	Male	Bangladesh	NA	11.3	NA	NA	NA	10_to_12months	Infant	NA	Subramanian_2014	Infant_Feces	NA	NA	Bangladesh	NA	NA	FALSE	FALSE	NA	NA	NA	NA	NA	NA	NA	NA	NA	NA	NA	NA	NA	NA	NA	NA	NA
Bgsng8169.m12	Bgsng8169.m12	Feces	Bgsng8169	Male	Bangladesh	NA	12.1	NA	NA	NA	10_to_12months	Infant	NA	Subramanian_2014	Infant_Feces	NA	NA	Bangladesh	NA	NA	FALSE	FALSE	NA	NA	NA	NA	NA	NA	NA	NA	NA	NA	NA	NA	NA	NA	NA	NA	NA
Bgsng8169.m13	Bgsng8169.m13	Feces	Bgsng8169	Male	Bangladesh	NA	13.8	NA	NA	NA	13_to_15months	Infant	NA	Subramanian_2014	Infant_Feces	NA	NA	Bangladesh	NA	NA	FALSE	FALSE	NA	NA	NA	NA	NA	NA	NA	NA	NA	NA	NA	NA	NA	NA	NA	NA	NA
Bgsng8169.m14	Bgsng8169.m14	Feces	Bgsng8169	Male	Bangladesh	NA	14.5	NA	NA	NA	13_to_15months	Infant	NA	Subramanian_2014	Infant_Feces	NA	NA	Bangladesh	NA	NA	FALSE	FALSE	NA	NA	NA	NA	NA	NA	NA	NA	NA	NA	NA	NA	NA	NA	NA	NA	NA
Bgsng8169.m15	Bgsng8169.m15	Feces	Bgsng8169	Male	Bangladesh	NA	15.2	NA	NA	NA	13_to_15months	Infant	NA	Subramanian_2014	Infant_Feces	NA	NA	Bangladesh	NA	NA	FALSE	FALSE	NA	NA	NA	NA	NA	NA	NA	NA	NA	NA	NA	NA	NA	NA	NA	NA	NA
Bgsng8169.m16	Bgsng8169.m16	Feces	Bgsng8169	Male	Bangladesh	NA	16.1	NA	NA	NA	16_to_18months	Infant	NA	Subramanian_2014	Infant_Feces	NA	NA	Bangladesh	NA	NA	FALSE	FALSE	NA	NA	NA	NA	NA	NA	NA	NA	NA	NA	NA	NA	NA	NA	NA	NA	NA
Bgsng8169.m17	Bgsng8169.m17	Feces	Bgsng8169	Male	Bangladesh	NA	17.3	NA	NA	NA	16_to_18months	Infant	NA	Subramanian_2014	Infant_Feces	NA	NA	Bangladesh	NA	NA	FALSE	FALSE	NA	NA	NA	NA	NA	NA	NA	NA	NA	NA	NA	NA	NA	NA	NA	NA	NA
Bgsng8169.m18	Bgsng8169.m18	Feces	Bgsng8169	Male	Bangladesh	NA	18.2	NA	NA	NA	16_to_18months	Infant	NA	Subramanian_2014	Infant_Feces	NA	NA	Bangladesh	NA	NA	FALSE	FALSE	NA	NA	NA	NA	NA	NA	NA	NA	NA	NA	NA	NA	NA	NA	NA	NA	NA
Bgsng8169.m19	Bgsng8169.m19	Feces	Bgsng8169	Male	Bangladesh	NA	19.1	NA	NA	NA	19_to_21months	Infant	NA	Subramanian_2014	Infant_Feces	NA	NA	Bangladesh	NA	NA	FALSE	FALSE	NA	NA	NA	NA	NA	NA	NA	NA	NA	NA	NA	NA	NA	NA	NA	NA	NA
Bgsng8169.m20	Bgsng8169.m20	Feces	Bgsng8169	Male	Bangladesh	NA	20.1	NA	NA	NA	19_to_21months	Infant	NA	Subramanian_2014	Infant_Feces	NA	NA	Bangladesh	NA	NA	FALSE	FALSE	NA	NA	NA	NA	NA	NA	NA	NA	NA	NA	NA	NA	NA	NA	NA	NA	NA
Bgsng8169.m21	Bgsng8169.m21	Feces	Bgsng8169	Male	Bangladesh	NA	21.5	NA	NA	NA	19_to_21months	Infant	NA	Subramanian_2014	Infant_Feces	NA	NA	Bangladesh	NA	NA	FALSE	FALSE	NA	NA	NA	NA	NA	NA	NA	NA	NA	NA	NA	NA	NA	NA	NA	NA	NA
Bgsng8169.m22	Bgsng8169.m22	Feces	Bgsng8169	Male	Bangladesh	NA	22.1	NA	NA	NA	22_to_24months	Infant	NA	Subramanian_2014	Infant_Feces	NA	NA	Bangladesh	NA	NA	FALSE	FALSE	NA	NA	NA	NA	NA	NA	NA	NA	NA	NA	NA	NA	NA	NA	NA	NA	NA
Bgsng8169.m23	Bgsng8169.m23	Feces	Bgsng8169	Male	Bangladesh	NA	23.1	NA	NA	NA	22_to_24months	Infant	NA	Subramanian_2014	Infant_Feces	NA	NA	Bangladesh	NA	NA	FALSE	FALSE	NA	NA	NA	NA	NA	NA	NA	NA	NA	NA	NA	NA	NA	NA	NA	NA	NA
Bgsng8169.m24	Bgsng8169.m24	Feces	Bgsng8169	Male	Bangladesh	NA	24.2	NA	NA	NA	22_to_24months	Infant	NA	Subramanian_2014	Infant_Feces	NA	NA	Bangladesh	NA	NA	FALSE	FALSE	NA	NA	NA	NA	NA	NA	NA	NA	NA	NA	NA	NA	NA	NA	NA	NA	NA
Bgsng8169.m3	Bgsng8169.m3	Feces	Bgsng8169	Male	Bangladesh	NA	3	NA	NA	NA	1_to_3months	Infant	NA	Subramanian_2014	Infant_Feces	NA	NA	Bangladesh	NA	NA	FALSE	FALSE	NA	NA	NA	NA	NA	NA	NA	NA	NA	NA	NA	NA	NA	NA	NA	NA	NA
Bgsng8169.m5	Bgsng8169.m5	Feces	Bgsng8169	Male	Bangladesh	NA	5.6	NA	NA	NA	4_to_6months	Infant	NA	Subramanian_2014	Infant_Feces	NA	NA	Bangladesh	NA	NA	FALSE	FALSE	NA	NA	NA	NA	NA	NA	NA	NA	NA	NA	NA	NA	NA	NA	NA	NA	NA
Bgsng8169.m6	Bgsng8169.m6	Feces	Bgsng8169	Male	Bangladesh	NA	7.2	NA	NA	NA	7_to_9months	Infant	NA	Subramanian_2014	Infant_Feces	NA	NA	Bangladesh	NA	NA	FALSE	FALSE	NA	NA	NA	NA	NA	NA	NA	NA	NA	NA	NA	NA	NA	NA	NA	NA	NA
Bgsng8169.m7	Bgsng8169.m7	Feces	Bgsng8169	Male	Bangladesh	NA	8.1	NA	NA	NA	7_to_9months	Infant	NA	Subramanian_2014	Infant_Feces	NA	NA	Bangladesh	NA	NA	FALSE	FALSE	NA	NA	NA	NA	NA	NA	NA	NA	NA	NA	NA	NA	NA	NA	NA	NA	NA
Bgsng8169.m8	Bgsng8169.m8	Feces	Bgsng8169	Male	Bangladesh	NA	8.8	NA	NA	NA	7_to_9months	Infant	NA	Subramanian_2014	Infant_Feces	NA	NA	Bangladesh	NA	NA	FALSE	FALSE	NA	NA	NA	NA	NA	NA	NA	NA	NA	NA	NA	NA	NA	NA	NA	NA	NA
Bgsng8169.m9	Bgsng8169.m9	Feces	Bgsng8169	Male	Bangladesh	NA	9.5	NA	NA	NA	7_to_9months	Infant	NA	Subramanian_2014	Infant_Feces	NA	NA	Bangladesh	NA	NA	FALSE	FALSE	NA	NA	NA	NA	NA	NA	NA	NA	NA	NA	NA	NA	NA	NA	NA	NA	NA
Bgtw10.F.m1	Bgtw10.F.m1	Feces	Bgtw10.F	Male	Bangladesh	NA	384	NA	NA	NA	Adult	Adult	NA	Subramanian_2014	Adult_Feces	NA	NA	Bangladesh	NA	NA	FALSE	FALSE	NA	NA	NA	NA	NA	NA	NA	NA	NA	NA	NA	NA	NA	NA	NA	NA	NA
Bgtw10.F.m10	Bgtw10.F.m10	Feces	Bgtw10.F	Male	Bangladesh	NA	393	NA	NA	NA	Adult	Adult	NA	Subramanian_2014	Adult_Feces	NA	NA	Bangladesh	NA	NA	FALSE	FALSE	NA	NA	NA	NA	NA	NA	NA	NA	NA	NA	NA	NA	NA	NA	NA	NA	NA
Bgtw10.F.m13	Bgtw10.F.m13	Feces	Bgtw10.F	Male	Bangladesh	NA	396	NA	NA	NA	Adult	Adult	NA	Subramanian_2014	Adult_Feces	NA	NA	Bangladesh	NA	NA	FALSE	FALSE	NA	NA	NA	NA	NA	NA	NA	NA	NA	NA	NA	NA	NA	NA	NA	NA	NA
Bgtw10.F.m4	Bgtw10.F.m4	Feces	Bgtw10.F	Male	Bangladesh	NA	387	NA	NA	NA	Adult	Adult	NA	Subramanian_2014	Adult_Feces	NA	NA	Bangladesh	NA	NA	FALSE	FALSE	NA	NA	NA	NA	NA	NA	NA	NA	NA	NA	NA	NA	NA	NA	NA	NA	NA
Bgtw10.F.m7	Bgtw10.F.m7	Feces	Bgtw10.F	Male	Bangladesh	NA	390	NA	NA	NA	Adult	Adult	NA	Subramanian_2014	Adult_Feces	NA	NA	Bangladesh	NA	NA	FALSE	FALSE	NA	NA	NA	NA	NA	NA	NA	NA	NA	NA	NA	NA	NA	NA	NA	NA	NA
Bgtw10.M.m1	Bgtw10.M.m1	Feces	Bgtw10.M	Female	Bangladesh	NA	360.1	NA	NA	NA	Adult	Adult	NA	Subramanian_2014	Adult_Feces	NA	NA	Bangladesh	NA	NA	FALSE	FALSE	NA	NA	NA	NA	NA	NA	NA	NA	NA	NA	NA	NA	NA	NA	NA	NA	NA
Bgtw10.M.m10	Bgtw10.M.m10	Feces	Bgtw10.M	Female	Bangladesh	NA	368.9	NA	NA	NA	Adult	Adult	NA	Subramanian_2014	Adult_Feces	NA	NA	Bangladesh	NA	NA	FALSE	FALSE	NA	NA	NA	NA	NA	NA	NA	NA	NA	NA	NA	NA	NA	NA	NA	NA	NA
Bgtw10.M.m11	Bgtw10.M.m11	Feces	Bgtw10.M	Female	Bangladesh	NA	370	NA	NA	NA	Adult	Adult	NA	Subramanian_2014	Adult_Feces	NA	NA	Bangladesh	NA	NA	FALSE	FALSE	NA	NA	NA	NA	NA	NA	NA	NA	NA	NA	NA	NA	NA	NA	NA	NA	NA
Bgtw10.M.m12	Bgtw10.M.m12	Feces	Bgtw10.M	Female	Bangladesh	NA	370.9	NA	NA	NA	Adult	Adult	NA	Subramanian_2014	Adult_Feces	NA	NA	Bangladesh	NA	NA	FALSE	FALSE	NA	NA	NA	NA	NA	NA	NA	NA	NA	NA	NA	NA	NA	NA	NA	NA	NA
Bgtw10.M.m13	Bgtw10.M.m13	Feces	Bgtw10.M	Female	Bangladesh	NA	372	NA	NA	NA	Adult	Adult	NA	Subramanian_2014	Adult_Feces	NA	NA	Bangladesh	NA	NA	FALSE	FALSE	NA	NA	NA	NA	NA	NA	NA	NA	NA	NA	NA	NA	NA	NA	NA	NA	NA
Bgtw10.M.m2	Bgtw10.M.m2	Feces	Bgtw10.M	Female	Bangladesh	NA	361.1	NA	NA	NA	Adult	Adult	NA	Subramanian_2014	Adult_Feces	NA	NA	Bangladesh	NA	NA	FALSE	FALSE	NA	NA	NA	NA	NA	NA	NA	NA	NA	NA	NA	NA	NA	NA	NA	NA	NA
Bgtw10.M.m3	Bgtw10.M.m3	Feces	Bgtw10.M	Female	Bangladesh	NA	362	NA	NA	NA	Adult	Adult	NA	Subramanian_2014	Adult_Feces	NA	NA	Bangladesh	NA	NA	FALSE	FALSE	NA	NA	NA	NA	NA	NA	NA	NA	NA	NA	NA	NA	NA	NA	NA	NA	NA
Bgtw10.M.m4	Bgtw10.M.m4	Feces	Bgtw10.M	Female	Bangladesh	NA	363.1	NA	NA	NA	Adult	Adult	NA	Subramanian_2014	Adult_Feces	NA	NA	Bangladesh	NA	NA	FALSE	FALSE	NA	NA	NA	NA	NA	NA	NA	NA	NA	NA	NA	NA	NA	NA	NA	NA	NA
Bgtw10.M.m5	Bgtw10.M.m5	Feces	Bgtw10.M	Female	Bangladesh	NA	364	NA	NA	NA	Adult	Adult	NA	Subramanian_2014	Adult_Feces	NA	NA	Bangladesh	NA	NA	FALSE	FALSE	NA	NA	NA	NA	NA	NA	NA	NA	NA	NA	NA	NA	NA	NA	NA	NA	NA
Bgtw10.M.m6	Bgtw10.M.m6	Feces	Bgtw10.M	Female	Bangladesh	NA	365.1	NA	NA	NA	Adult	Adult	NA	Subramanian_2014	Adult_Feces	NA	NA	Bangladesh	NA	NA	FALSE	FALSE	NA	NA	NA	NA	NA	NA	NA	NA	NA	NA	NA	NA	NA	NA	NA	NA	NA
Bgtw10.M.m7	Bgtw10.M.m7	Feces	Bgtw10.M	Female	Bangladesh	NA	366	NA	NA	NA	Adult	Adult	NA	Subramanian_2014	Adult_Feces	NA	NA	Bangladesh	NA	NA	FALSE	FALSE	NA	NA	NA	NA	NA	NA	NA	NA	NA	NA	NA	NA	NA	NA	NA	NA	NA
Bgtw10.M.m8	Bgtw10.M.m8	Feces	Bgtw10.M	Female	Bangladesh	NA	367	NA	NA	NA	Adult	Adult	NA	Subramanian_2014	Adult_Feces	NA	NA	Bangladesh	NA	NA	FALSE	FALSE	NA	NA	NA	NA	NA	NA	NA	NA	NA	NA	NA	NA	NA	NA	NA	NA	NA
Bgtw10.M.m9	Bgtw10.M.m9	Feces	Bgtw10.M	Female	Bangladesh	NA	368.1	NA	NA	NA	Adult	Adult	NA	Subramanian_2014	Adult_Feces	NA	NA	Bangladesh	NA	NA	FALSE	FALSE	NA	NA	NA	NA	NA	NA	NA	NA	NA	NA	NA	NA	NA	NA	NA	NA	NA
Bgtw10.T1.m1	Bgtw10.T1.m1	Feces	Bgtw10.T1	Female	Bangladesh	NA	0.1	NA	NA	NA	0months	Infant	NA	Subramanian_2014	Infant_Feces	NA	NA	Bangladesh	NA	NA	FALSE	FALSE	NA	NA	NA	NA	NA	NA	NA	NA	NA	NA	NA	NA	NA	NA	NA	NA	NA
Bgtw10.T1.m12	Bgtw10.T1.m12	Feces	Bgtw10.T1	Female	Bangladesh	NA	10.9	NA	NA	NA	10_to_12months	Infant	NA	Subramanian_2014	Infant_Feces	NA	NA	Bangladesh	NA	NA	FALSE	FALSE	NA	NA	NA	NA	NA	NA	NA	NA	NA	NA	NA	NA	NA	NA	NA	NA	NA
Bgtw10.T1.m2	Bgtw10.T1.m2	Feces	Bgtw10.T1	Female	Bangladesh	NA	1	NA	NA	NA	1_to_3months	Infant	NA	Subramanian_2014	Infant_Feces	NA	NA	Bangladesh	NA	NA	FALSE	FALSE	NA	NA	NA	NA	NA	NA	NA	NA	NA	NA	NA	NA	NA	NA	NA	NA	NA
Bgtw10.T1.m2.dr	Bgtw10.T1.m2.dr	Feces	Bgtw10.T1	Female	Bangladesh	NA	2	NA	NA	NA	1_to_3months	Infant	NA	Subramanian_2014	Infant_Feces	NA	NA	Bangladesh	NA	NA	FALSE	FALSE	NA	NA	NA	NA	NA	NA	NA	NA	NA	NA	NA	NA	NA	NA	NA	NA	NA
Bgtw10.T1.m3	Bgtw10.T1.m3	Feces	Bgtw10.T1	Female	Bangladesh	NA	2	NA	NA	NA	1_to_3months	Infant	NA	Subramanian_2014	Infant_Feces	NA	NA	Bangladesh	NA	NA	FALSE	FALSE	NA	NA	NA	NA	NA	NA	NA	NA	NA	NA	NA	NA	NA	NA	NA	NA	NA
Bgtw10.T1.m4	Bgtw10.T1.m4	Feces	Bgtw10.T1	Female	Bangladesh	NA	3	NA	NA	NA	1_to_3months	Infant	NA	Subramanian_2014	Infant_Feces	NA	NA	Bangladesh	NA	NA	FALSE	FALSE	NA	NA	NA	NA	NA	NA	NA	NA	NA	NA	NA	NA	NA	NA	NA	NA	NA
Bgtw10.T1.m4.drb	Bgtw10.T1.m4.drb	Feces	Bgtw10.T1	Female	Bangladesh	NA	4.2	NA	NA	NA	4_to_6months	Infant	NA	Subramanian_2014	Infant_Feces	NA	NA	Bangladesh	NA	NA	FALSE	FALSE	NA	NA	NA	NA	NA	NA	NA	NA	NA	NA	NA	NA	NA	NA	NA	NA	NA
Bgtw10.T1.m5	Bgtw10.T1.m5	Feces	Bgtw10.T1	Female	Bangladesh	NA	4	NA	NA	NA	4_to_6months	Infant	NA	Subramanian_2014	Infant_Feces	NA	NA	Bangladesh	NA	NA	FALSE	FALSE	NA	NA	NA	NA	NA	NA	NA	NA	NA	NA	NA	NA	NA	NA	NA	NA	NA
Bgtw10.T2.m1	Bgtw10.T2.m1	Feces	Bgtw10.T2	Female	Bangladesh	NA	0.1	NA	NA	NA	0months	Infant	NA	Subramanian_2014	Infant_Feces	NA	NA	Bangladesh	NA	NA	FALSE	FALSE	NA	NA	NA	NA	NA	NA	NA	NA	NA	NA	NA	NA	NA	NA	NA	NA	NA
Bgtw10.T2.m10	Bgtw10.T2.m10	Feces	Bgtw10.T2	Female	Bangladesh	NA	8.9	NA	NA	NA	7_to_9months	Infant	NA	Subramanian_2014	Infant_Feces	NA	NA	Bangladesh	NA	NA	FALSE	FALSE	NA	NA	NA	NA	NA	NA	NA	NA	NA	NA	NA	NA	NA	NA	NA	NA	NA
Bgtw10.T2.m11	Bgtw10.T2.m11	Feces	Bgtw10.T2	Female	Bangladesh	NA	10	NA	NA	NA	10_to_12months	Infant	NA	Subramanian_2014	Infant_Feces	NA	NA	Bangladesh	NA	NA	FALSE	FALSE	NA	NA	NA	NA	NA	NA	NA	NA	NA	NA	NA	NA	NA	NA	NA	NA	NA
Bgtw10.T2.m2	Bgtw10.T2.m2	Feces	Bgtw10.T2	Female	Bangladesh	NA	1.1	NA	NA	NA	1_to_3months	Infant	NA	Subramanian_2014	Infant_Feces	NA	NA	Bangladesh	NA	NA	FALSE	FALSE	NA	NA	NA	NA	NA	NA	NA	NA	NA	NA	NA	NA	NA	NA	NA	NA	NA
Bgtw10.T2.m2.dr	Bgtw10.T2.m2.dr	Feces	Bgtw10.T2	Female	Bangladesh	NA	2	NA	NA	NA	1_to_3months	Infant	NA	Subramanian_2014	Infant_Feces	NA	NA	Bangladesh	NA	NA	FALSE	FALSE	NA	NA	NA	NA	NA	NA	NA	NA	NA	NA	NA	NA	NA	NA	NA	NA	NA
Bgtw10.T2.m3	Bgtw10.T2.m3	Feces	Bgtw10.T2	Female	Bangladesh	NA	2	NA	NA	NA	1_to_3months	Infant	NA	Subramanian_2014	Infant_Feces	NA	NA	Bangladesh	NA	NA	FALSE	FALSE	NA	NA	NA	NA	NA	NA	NA	NA	NA	NA	NA	NA	NA	NA	NA	NA	NA
Bgtw10.T2.m4	Bgtw10.T2.m4	Feces	Bgtw10.T2	Female	Bangladesh	NA	3	NA	NA	NA	1_to_3months	Infant	NA	Subramanian_2014	Infant_Feces	NA	NA	Bangladesh	NA	NA	FALSE	FALSE	NA	NA	NA	NA	NA	NA	NA	NA	NA	NA	NA	NA	NA	NA	NA	NA	NA
Bgtw10.T2.m4.drb	Bgtw10.T2.m4.drb	Feces	Bgtw10.T2	Female	Bangladesh	NA	4.2	NA	NA	NA	4_to_6months	Infant	NA	Subramanian_2014	Infant_Feces	NA	NA	Bangladesh	NA	NA	FALSE	FALSE	NA	NA	NA	NA	NA	NA	NA	NA	NA	NA	NA	NA	NA	NA	NA	NA	NA
Bgtw10.T2.m5	Bgtw10.T2.m5	Feces	Bgtw10.T2	Female	Bangladesh	NA	4	NA	NA	NA	4_to_6months	Infant	NA	Subramanian_2014	Infant_Feces	NA	NA	Bangladesh	NA	NA	FALSE	FALSE	NA	NA	NA	NA	NA	NA	NA	NA	NA	NA	NA	NA	NA	NA	NA	NA	NA
Bgtw10.T2.m6	Bgtw10.T2.m6	Feces	Bgtw10.T2	Female	Bangladesh	NA	5	NA	NA	NA	4_to_6months	Infant	NA	Subramanian_2014	Infant_Feces	NA	NA	Bangladesh	NA	NA	FALSE	FALSE	NA	NA	NA	NA	NA	NA	NA	NA	NA	NA	NA	NA	NA	NA	NA	NA	NA
Bgtw10.T2.m7	Bgtw10.T2.m7	Feces	Bgtw10.T2	Female	Bangladesh	NA	6	NA	NA	NA	4_to_6months	Infant	NA	Subramanian_2014	Infant_Feces	NA	NA	Bangladesh	NA	NA	FALSE	FALSE	NA	NA	NA	NA	NA	NA	NA	NA	NA	NA	NA	NA	NA	NA	NA	NA	NA
Bgtw10.T2.m9	Bgtw10.T2.m9	Feces	Bgtw10.T2	Female	Bangladesh	NA	8	NA	NA	NA	7_to_9months	Infant	NA	Subramanian_2014	Infant_Feces	NA	NA	Bangladesh	NA	NA	FALSE	FALSE	NA	NA	NA	NA	NA	NA	NA	NA	NA	NA	NA	NA	NA	NA	NA	NA	NA
Bgtw10.T2.m9.dr	Bgtw10.T2.m9.dr	Feces	Bgtw10.T2	Female	Bangladesh	NA	9	NA	NA	NA	7_to_9months	Infant	NA	Subramanian_2014	Infant_Feces	NA	NA	Bangladesh	NA	NA	FALSE	FALSE	NA	NA	NA	NA	NA	NA	NA	NA	NA	NA	NA	NA	NA	NA	NA	NA	NA
Bgtw11.F.m1	Bgtw11.F.m1	Feces	Bgtw11.F	Male	Bangladesh	NA	312	NA	NA	NA	Adult	Adult	NA	Subramanian_2014	Adult_Feces	NA	NA	Bangladesh	NA	NA	FALSE	FALSE	NA	NA	NA	NA	NA	NA	NA	NA	NA	NA	NA	NA	NA	NA	NA	NA	NA
Bgtw11.F.m4	Bgtw11.F.m4	Feces	Bgtw11.F	Male	Bangladesh	NA	315	NA	NA	NA	Adult	Adult	NA	Subramanian_2014	Adult_Feces	NA	NA	Bangladesh	NA	NA	FALSE	FALSE	NA	NA	NA	NA	NA	NA	NA	NA	NA	NA	NA	NA	NA	NA	NA	NA	NA
Bgtw11.M.m1	Bgtw11.M.m1	Feces	Bgtw11.M	Female	Bangladesh	NA	252.1	NA	NA	NA	Adult	Adult	NA	Subramanian_2014	Adult_Feces	NA	NA	Bangladesh	NA	NA	FALSE	FALSE	NA	NA	NA	NA	NA	NA	NA	NA	NA	NA	NA	NA	NA	NA	NA	NA	NA
Bgtw11.M.m10	Bgtw11.M.m10	Feces	Bgtw11.M	Female	Bangladesh	NA	261.2	NA	NA	NA	Adult	Adult	NA	Subramanian_2014	Adult_Feces	NA	NA	Bangladesh	NA	NA	FALSE	FALSE	NA	NA	NA	NA	NA	NA	NA	NA	NA	NA	NA	NA	NA	NA	NA	NA	NA
Bgtw11.M.m11	Bgtw11.M.m11	Feces	Bgtw11.M	Female	Bangladesh	NA	262.1	NA	NA	NA	Adult	Adult	NA	Subramanian_2014	Adult_Feces	NA	NA	Bangladesh	NA	NA	FALSE	FALSE	NA	NA	NA	NA	NA	NA	NA	NA	NA	NA	NA	NA	NA	NA	NA	NA	NA
Bgtw11.M.m12	Bgtw11.M.m12	Feces	Bgtw11.M	Female	Bangladesh	NA	263	NA	NA	NA	Adult	Adult	NA	Subramanian_2014	Adult_Feces	NA	NA	Bangladesh	NA	NA	FALSE	FALSE	NA	NA	NA	NA	NA	NA	NA	NA	NA	NA	NA	NA	NA	NA	NA	NA	NA
Bgtw11.M.m2	Bgtw11.M.m2	Feces	Bgtw11.M	Female	Bangladesh	NA	252.9	NA	NA	NA	Adult	Adult	NA	Subramanian_2014	Adult_Feces	NA	NA	Bangladesh	NA	NA	FALSE	FALSE	NA	NA	NA	NA	NA	NA	NA	NA	NA	NA	NA	NA	NA	NA	NA	NA	NA
Bgtw11.M.m3	Bgtw11.M.m3	Feces	Bgtw11.M	Female	Bangladesh	NA	254	NA	NA	NA	Adult	Adult	NA	Subramanian_2014	Adult_Feces	NA	NA	Bangladesh	NA	NA	FALSE	FALSE	NA	NA	NA	NA	NA	NA	NA	NA	NA	NA	NA	NA	NA	NA	NA	NA	NA
Bgtw11.M.m4	Bgtw11.M.m4	Feces	Bgtw11.M	Female	Bangladesh	NA	254.9	NA	NA	NA	Adult	Adult	NA	Subramanian_2014	Adult_Feces	NA	NA	Bangladesh	NA	NA	FALSE	FALSE	NA	NA	NA	NA	NA	NA	NA	NA	NA	NA	NA	NA	NA	NA	NA	NA	NA
Bgtw11.M.m5	Bgtw11.M.m5	Feces	Bgtw11.M	Female	Bangladesh	NA	255.9	NA	NA	NA	Adult	Adult	NA	Subramanian_2014	Adult_Feces	NA	NA	Bangladesh	NA	NA	FALSE	FALSE	NA	NA	NA	NA	NA	NA	NA	NA	NA	NA	NA	NA	NA	NA	NA	NA	NA
Bgtw11.M.m6	Bgtw11.M.m6	Feces	Bgtw11.M	Female	Bangladesh	NA	257	NA	NA	NA	Adult	Adult	NA	Subramanian_2014	Adult_Feces	NA	NA	Bangladesh	NA	NA	FALSE	FALSE	NA	NA	NA	NA	NA	NA	NA	NA	NA	NA	NA	NA	NA	NA	NA	NA	NA
Bgtw11.M.m7	Bgtw11.M.m7	Feces	Bgtw11.M	Female	Bangladesh	NA	258.3	NA	NA	NA	Adult	Adult	NA	Subramanian_2014	Adult_Feces	NA	NA	Bangladesh	NA	NA	FALSE	FALSE	NA	NA	NA	NA	NA	NA	NA	NA	NA	NA	NA	NA	NA	NA	NA	NA	NA
Bgtw11.M.m8	Bgtw11.M.m8	Feces	Bgtw11.M	Female	Bangladesh	NA	259.1	NA	NA	NA	Adult	Adult	NA	Subramanian_2014	Adult_Feces	NA	NA	Bangladesh	NA	NA	FALSE	FALSE	NA	NA	NA	NA	NA	NA	NA	NA	NA	NA	NA	NA	NA	NA	NA	NA	NA
Bgtw11.M.m9	Bgtw11.M.m9	Feces	Bgtw11.M	Female	Bangladesh	NA	260	NA	NA	NA	Adult	Adult	NA	Subramanian_2014	Adult_Feces	NA	NA	Bangladesh	NA	NA	FALSE	FALSE	NA	NA	NA	NA	NA	NA	NA	NA	NA	NA	NA	NA	NA	NA	NA	NA	NA
Bgtw11.T1.m1	Bgtw11.T1.m1	Feces	Bgtw11.T1	Female	Bangladesh	NA	0	NA	NA	NA	0months	Infant	NA	Subramanian_2014	Infant_Feces	NA	NA	Bangladesh	NA	NA	FALSE	FALSE	NA	NA	NA	NA	NA	NA	NA	NA	NA	NA	NA	NA	NA	NA	NA	NA	NA
Bgtw11.T1.m12	Bgtw11.T1.m12	Feces	Bgtw11.T1	Female	Bangladesh	NA	11	NA	NA	NA	10_to_12months	Infant	NA	Subramanian_2014	Infant_Feces	NA	NA	Bangladesh	NA	NA	FALSE	FALSE	NA	NA	NA	NA	NA	NA	NA	NA	NA	NA	NA	NA	NA	NA	NA	NA	NA
Bgtw11.T1.m2	Bgtw11.T1.m2	Feces	Bgtw11.T1	Female	Bangladesh	NA	0.9	NA	NA	NA	0months	Infant	NA	Subramanian_2014	Infant_Feces	NA	NA	Bangladesh	NA	NA	FALSE	FALSE	NA	NA	NA	NA	NA	NA	NA	NA	NA	NA	NA	NA	NA	NA	NA	NA	NA
Bgtw11.T1.m4	Bgtw11.T1.m4	Feces	Bgtw11.T1	Female	Bangladesh	NA	2.9	NA	NA	NA	1_to_3months	Infant	NA	Subramanian_2014	Infant_Feces	NA	NA	Bangladesh	NA	NA	FALSE	FALSE	NA	NA	NA	NA	NA	NA	NA	NA	NA	NA	NA	NA	NA	NA	NA	NA	NA
Bgtw11.T1.m6	Bgtw11.T1.m6	Feces	Bgtw11.T1	Female	Bangladesh	NA	5	NA	NA	NA	4_to_6months	Infant	NA	Subramanian_2014	Infant_Feces	NA	NA	Bangladesh	NA	NA	FALSE	FALSE	NA	NA	NA	NA	NA	NA	NA	NA	NA	NA	NA	NA	NA	NA	NA	NA	NA
Bgtw11.T1.m7	Bgtw11.T1.m7	Feces	Bgtw11.T1	Female	Bangladesh	NA	6.3	NA	NA	NA	4_to_6months	Infant	NA	Subramanian_2014	Infant_Feces	NA	NA	Bangladesh	NA	NA	FALSE	FALSE	NA	NA	NA	NA	NA	NA	NA	NA	NA	NA	NA	NA	NA	NA	NA	NA	NA
Bgtw11.T1.m9	Bgtw11.T1.m9	Feces	Bgtw11.T1	Female	Bangladesh	NA	8	NA	NA	NA	7_to_9months	Infant	NA	Subramanian_2014	Infant_Feces	NA	NA	Bangladesh	NA	NA	FALSE	FALSE	NA	NA	NA	NA	NA	NA	NA	NA	NA	NA	NA	NA	NA	NA	NA	NA	NA
Bgtw11.T2.m12	Bgtw11.T2.m12	Feces	Bgtw11.T2	Female	Bangladesh	NA	11.1	NA	NA	NA	10_to_12months	Infant	NA	Subramanian_2014	Infant_Feces	NA	NA	Bangladesh	NA	NA	FALSE	FALSE	NA	NA	NA	NA	NA	NA	NA	NA	NA	NA	NA	NA	NA	NA	NA	NA	NA
Bgtw11.T2.m12.dr	Bgtw11.T2.m12.dr	Feces	Bgtw11.T2	Female	Bangladesh	NA	12.1	NA	NA	NA	10_to_12months	Infant	NA	Subramanian_2014	Infant_Feces	NA	NA	Bangladesh	NA	NA	FALSE	FALSE	NA	NA	NA	NA	NA	NA	NA	NA	NA	NA	NA	NA	NA	NA	NA	NA	NA
Bgtw11.T2.m4	Bgtw11.T2.m4	Feces	Bgtw11.T2	Female	Bangladesh	NA	2.9	NA	NA	NA	1_to_3months	Infant	NA	Subramanian_2014	Infant_Feces	NA	NA	Bangladesh	NA	NA	FALSE	FALSE	NA	NA	NA	NA	NA	NA	NA	NA	NA	NA	NA	NA	NA	NA	NA	NA	NA
Bgtw11.T2.m7	Bgtw11.T2.m7	Feces	Bgtw11.T2	Female	Bangladesh	NA	6.2	NA	NA	NA	4_to_6months	Infant	NA	Subramanian_2014	Infant_Feces	NA	NA	Bangladesh	NA	NA	FALSE	FALSE	NA	NA	NA	NA	NA	NA	NA	NA	NA	NA	NA	NA	NA	NA	NA	NA	NA
Bgtw11.T2.m9	Bgtw11.T2.m9	Feces	Bgtw11.T2	Female	Bangladesh	NA	8	NA	NA	NA	7_to_9months	Infant	NA	Subramanian_2014	Infant_Feces	NA	NA	Bangladesh	NA	NA	FALSE	FALSE	NA	NA	NA	NA	NA	NA	NA	NA	NA	NA	NA	NA	NA	NA	NA	NA	NA
Bgtw12.F.m1	Bgtw12.F.m1	Feces	Bgtw12.F	Male	Bangladesh	NA	300	NA	NA	NA	Adult	Adult	NA	Subramanian_2014	Adult_Feces	NA	NA	Bangladesh	NA	NA	FALSE	FALSE	NA	NA	NA	NA	NA	NA	NA	NA	NA	NA	NA	NA	NA	NA	NA	NA	NA
Bgtw12.F.m4	Bgtw12.F.m4	Feces	Bgtw12.F	Male	Bangladesh	NA	303	NA	NA	NA	Adult	Adult	NA	Subramanian_2014	Adult_Feces	NA	NA	Bangladesh	NA	NA	FALSE	FALSE	NA	NA	NA	NA	NA	NA	NA	NA	NA	NA	NA	NA	NA	NA	NA	NA	NA
Bgtw12.M.m10	Bgtw12.M.m10	Feces	Bgtw12.M	Female	Bangladesh	NA	273.2	NA	NA	NA	Adult	Adult	NA	Subramanian_2014	Adult_Feces	NA	NA	Bangladesh	NA	NA	FALSE	FALSE	NA	NA	NA	NA	NA	NA	NA	NA	NA	NA	NA	NA	NA	NA	NA	NA	NA
Bgtw12.M.m11	Bgtw12.M.m11	Feces	Bgtw12.M	Female	Bangladesh	NA	274.3	NA	NA	NA	Adult	Adult	NA	Subramanian_2014	Adult_Feces	NA	NA	Bangladesh	NA	NA	FALSE	FALSE	NA	NA	NA	NA	NA	NA	NA	NA	NA	NA	NA	NA	NA	NA	NA	NA	NA
Bgtw12.M.m12	Bgtw12.M.m12	Feces	Bgtw12.M	Female	Bangladesh	NA	275.2	NA	NA	NA	Adult	Adult	NA	Subramanian_2014	Adult_Feces	NA	NA	Bangladesh	NA	NA	FALSE	FALSE	NA	NA	NA	NA	NA	NA	NA	NA	NA	NA	NA	NA	NA	NA	NA	NA	NA
Bgtw12.M.m13	Bgtw12.M.m13	Feces	Bgtw12.M	Female	Bangladesh	NA	276.2	NA	NA	NA	Adult	Adult	NA	Subramanian_2014	Adult_Feces	NA	NA	Bangladesh	NA	NA	FALSE	FALSE	NA	NA	NA	NA	NA	NA	NA	NA	NA	NA	NA	NA	NA	NA	NA	NA	NA
Bgtw12.M.m2	Bgtw12.M.m2	Feces	Bgtw12.M	Female	Bangladesh	NA	265	NA	NA	NA	Adult	Adult	NA	Subramanian_2014	Adult_Feces	NA	NA	Bangladesh	NA	NA	FALSE	FALSE	NA	NA	NA	NA	NA	NA	NA	NA	NA	NA	NA	NA	NA	NA	NA	NA	NA
Bgtw12.M.m3	Bgtw12.M.m3	Feces	Bgtw12.M	Female	Bangladesh	NA	266	NA	NA	NA	Adult	Adult	NA	Subramanian_2014	Adult_Feces	NA	NA	Bangladesh	NA	NA	FALSE	FALSE	NA	NA	NA	NA	NA	NA	NA	NA	NA	NA	NA	NA	NA	NA	NA	NA	NA
Bgtw12.M.m4	Bgtw12.M.m4	Feces	Bgtw12.M	Female	Bangladesh	NA	267	NA	NA	NA	Adult	Adult	NA	Subramanian_2014	Adult_Feces	NA	NA	Bangladesh	NA	NA	FALSE	FALSE	NA	NA	NA	NA	NA	NA	NA	NA	NA	NA	NA	NA	NA	NA	NA	NA	NA
Bgtw12.M.m6	Bgtw12.M.m6	Feces	Bgtw12.M	Female	Bangladesh	NA	269.2	NA	NA	NA	Adult	Adult	NA	Subramanian_2014	Adult_Feces	NA	NA	Bangladesh	NA	NA	FALSE	FALSE	NA	NA	NA	NA	NA	NA	NA	NA	NA	NA	NA	NA	NA	NA	NA	NA	NA
Bgtw12.M.m7	Bgtw12.M.m7	Feces	Bgtw12.M	Female	Bangladesh	NA	270.1	NA	NA	NA	Adult	Adult	NA	Subramanian_2014	Adult_Feces	NA	NA	Bangladesh	NA	NA	FALSE	FALSE	NA	NA	NA	NA	NA	NA	NA	NA	NA	NA	NA	NA	NA	NA	NA	NA	NA
Bgtw12.M.m8	Bgtw12.M.m8	Feces	Bgtw12.M	Female	Bangladesh	NA	271.1	NA	NA	NA	Adult	Adult	NA	Subramanian_2014	Adult_Feces	NA	NA	Bangladesh	NA	NA	FALSE	FALSE	NA	NA	NA	NA	NA	NA	NA	NA	NA	NA	NA	NA	NA	NA	NA	NA	NA
Bgtw12.T1.m1	Bgtw12.T1.m1	Feces	Bgtw12.T1	Male	Bangladesh	NA	0.2	NA	NA	NA	0months	Infant	NA	Subramanian_2014	Infant_Feces	NA	NA	Bangladesh	NA	NA	FALSE	FALSE	NA	NA	NA	NA	NA	NA	NA	NA	NA	NA	NA	NA	NA	NA	NA	NA	NA
Bgtw12.T1.m10	Bgtw12.T1.m10	Feces	Bgtw12.T1	Male	Bangladesh	NA	9.1	NA	NA	NA	7_to_9months	Infant	NA	Subramanian_2014	Infant_Feces	NA	NA	Bangladesh	NA	NA	FALSE	FALSE	NA	NA	NA	NA	NA	NA	NA	NA	NA	NA	NA	NA	NA	NA	NA	NA	NA
Bgtw12.T1.m11	Bgtw12.T1.m11	Feces	Bgtw12.T1	Male	Bangladesh	NA	10.1	NA	NA	NA	10_to_12months	Infant	NA	Subramanian_2014	Infant_Feces	NA	NA	Bangladesh	NA	NA	FALSE	FALSE	NA	NA	NA	NA	NA	NA	NA	NA	NA	NA	NA	NA	NA	NA	NA	NA	NA
Bgtw12.T1.m12	Bgtw12.T1.m12	Feces	Bgtw12.T1	Male	Bangladesh	NA	11.1	NA	NA	NA	10_to_12months	Infant	NA	Subramanian_2014	Infant_Feces	NA	NA	Bangladesh	NA	NA	FALSE	FALSE	NA	NA	NA	NA	NA	NA	NA	NA	NA	NA	NA	NA	NA	NA	NA	NA	NA
Bgtw12.T1.m13	Bgtw12.T1.m13	Feces	Bgtw12.T1	Male	Bangladesh	NA	12.2	NA	NA	NA	10_to_12months	Infant	NA	Subramanian_2014	Infant_Feces	NA	NA	Bangladesh	NA	NA	FALSE	FALSE	NA	NA	NA	NA	NA	NA	NA	NA	NA	NA	NA	NA	NA	NA	NA	NA	NA
Bgtw12.T1.m3	Bgtw12.T1.m3	Feces	Bgtw12.T1	Male	Bangladesh	NA	2	NA	NA	NA	1_to_3months	Infant	NA	Subramanian_2014	Infant_Feces	NA	NA	Bangladesh	NA	NA	FALSE	FALSE	NA	NA	NA	NA	NA	NA	NA	NA	NA	NA	NA	NA	NA	NA	NA	NA	NA
Bgtw12.T1.m7	Bgtw12.T1.m7	Feces	Bgtw12.T1	Male	Bangladesh	NA	6.1	NA	NA	NA	4_to_6months	Infant	NA	Subramanian_2014	Infant_Feces	NA	NA	Bangladesh	NA	NA	FALSE	FALSE	NA	NA	NA	NA	NA	NA	NA	NA	NA	NA	NA	NA	NA	NA	NA	NA	NA
Bgtw12.T1.m8	Bgtw12.T1.m8	Feces	Bgtw12.T1	Male	Bangladesh	NA	7.1	NA	NA	NA	7_to_9months	Infant	NA	Subramanian_2014	Infant_Feces	NA	NA	Bangladesh	NA	NA	FALSE	FALSE	NA	NA	NA	NA	NA	NA	NA	NA	NA	NA	NA	NA	NA	NA	NA	NA	NA
Bgtw12.T1.m9.dr	Bgtw12.T1.m9.dr	Feces	Bgtw12.T1	Male	Bangladesh	NA	8.5	NA	NA	NA	7_to_9months	Infant	NA	Subramanian_2014	Infant_Feces	NA	NA	Bangladesh	NA	NA	FALSE	FALSE	NA	NA	NA	NA	NA	NA	NA	NA	NA	NA	NA	NA	NA	NA	NA	NA	NA
Bgtw12.T2.m12	Bgtw12.T2.m12	Feces	Bgtw12.T2	Female	Bangladesh	NA	11.4	NA	NA	NA	10_to_12months	Infant	NA	Subramanian_2014	Infant_Feces	NA	NA	Bangladesh	NA	NA	FALSE	FALSE	NA	NA	NA	NA	NA	NA	NA	NA	NA	NA	NA	NA	NA	NA	NA	NA	NA
Bgtw12.T2.m13	Bgtw12.T2.m13	Feces	Bgtw12.T2	Female	Bangladesh	NA	12.2	NA	NA	NA	10_to_12months	Infant	NA	Subramanian_2014	Infant_Feces	NA	NA	Bangladesh	NA	NA	FALSE	FALSE	NA	NA	NA	NA	NA	NA	NA	NA	NA	NA	NA	NA	NA	NA	NA	NA	NA
Bgtw12.T2.m5	Bgtw12.T2.m5	Feces	Bgtw12.T2	Female	Bangladesh	NA	4.1	NA	NA	NA	4_to_6months	Infant	NA	Subramanian_2014	Infant_Feces	NA	NA	Bangladesh	NA	NA	FALSE	FALSE	NA	NA	NA	NA	NA	NA	NA	NA	NA	NA	NA	NA	NA	NA	NA	NA	NA
Bgtw1.F.m1	Bgtw1.F.m1	Feces	Bgtw1.F	Male	Bangladesh	NA	396	NA	NA	NA	Adult	Adult	NA	Subramanian_2014	Adult_Feces	NA	NA	Bangladesh	NA	NA	FALSE	FALSE	NA	NA	NA	NA	NA	NA	NA	NA	NA	NA	NA	NA	NA	NA	NA	NA	NA
Bgtw1.F.m10	Bgtw1.F.m10	Feces	Bgtw1.F	Male	Bangladesh	NA	405	NA	NA	NA	Adult	Adult	NA	Subramanian_2014	Adult_Feces	NA	NA	Bangladesh	NA	NA	FALSE	FALSE	NA	NA	NA	NA	NA	NA	NA	NA	NA	NA	NA	NA	NA	NA	NA	NA	NA
Bgtw1.F.m12	Bgtw1.F.m12	Feces	Bgtw1.F	Male	Bangladesh	NA	408	NA	NA	NA	Adult	Adult	NA	Subramanian_2014	Adult_Feces	NA	NA	Bangladesh	NA	NA	FALSE	FALSE	NA	NA	NA	NA	NA	NA	NA	NA	NA	NA	NA	NA	NA	NA	NA	NA	NA
Bgtw1.F.m16	Bgtw1.F.m16	Feces	Bgtw1.F	Male	Bangladesh	NA	411	NA	NA	NA	Adult	Adult	NA	Subramanian_2014	Adult_Feces	NA	NA	Bangladesh	NA	NA	FALSE	FALSE	NA	NA	NA	NA	NA	NA	NA	NA	NA	NA	NA	NA	NA	NA	NA	NA	NA
Bgtw1.F.m4	Bgtw1.F.m4	Feces	Bgtw1.F	Male	Bangladesh	NA	399	NA	NA	NA	Adult	Adult	NA	Subramanian_2014	Adult_Feces	NA	NA	Bangladesh	NA	NA	FALSE	FALSE	NA	NA	NA	NA	NA	NA	NA	NA	NA	NA	NA	NA	NA	NA	NA	NA	NA
Bgtw1.F.m7	Bgtw1.F.m7	Feces	Bgtw1.F	Male	Bangladesh	NA	402	NA	NA	NA	Adult	Adult	NA	Subramanian_2014	Adult_Feces	NA	NA	Bangladesh	NA	NA	FALSE	FALSE	NA	NA	NA	NA	NA	NA	NA	NA	NA	NA	NA	NA	NA	NA	NA	NA	NA
Bgtw1.M.m1	Bgtw1.M.m1	Feces	Bgtw1.M	Female	Bangladesh	NA	300.2	NA	NA	NA	Adult	Adult	NA	Subramanian_2014	Adult_Feces	NA	NA	Bangladesh	NA	NA	FALSE	FALSE	NA	NA	NA	NA	NA	NA	NA	NA	NA	NA	NA	NA	NA	NA	NA	NA	NA
Bgtw1.M.m10	Bgtw1.M.m10	Feces	Bgtw1.M	Female	Bangladesh	NA	309	NA	NA	NA	Adult	Adult	NA	Subramanian_2014	Adult_Feces	NA	NA	Bangladesh	NA	NA	FALSE	FALSE	NA	NA	NA	NA	NA	NA	NA	NA	NA	NA	NA	NA	NA	NA	NA	NA	NA
Bgtw1.M.m11	Bgtw1.M.m11	Feces	Bgtw1.M	Female	Bangladesh	NA	310	NA	NA	NA	Adult	Adult	NA	Subramanian_2014	Adult_Feces	NA	NA	Bangladesh	NA	NA	FALSE	FALSE	NA	NA	NA	NA	NA	NA	NA	NA	NA	NA	NA	NA	NA	NA	NA	NA	NA
Bgtw1.M.m12	Bgtw1.M.m12	Feces	Bgtw1.M	Female	Bangladesh	NA	311.1	NA	NA	NA	Adult	Adult	NA	Subramanian_2014	Adult_Feces	NA	NA	Bangladesh	NA	NA	FALSE	FALSE	NA	NA	NA	NA	NA	NA	NA	NA	NA	NA	NA	NA	NA	NA	NA	NA	NA
Bgtw1.M.m13	Bgtw1.M.m13	Feces	Bgtw1.M	Female	Bangladesh	NA	312	NA	NA	NA	Adult	Adult	NA	Subramanian_2014	Adult_Feces	NA	NA	Bangladesh	NA	NA	FALSE	FALSE	NA	NA	NA	NA	NA	NA	NA	NA	NA	NA	NA	NA	NA	NA	NA	NA	NA
Bgtw1.M.m14	Bgtw1.M.m14	Feces	Bgtw1.M	Female	Bangladesh	NA	313.1	NA	NA	NA	Adult	Adult	NA	Subramanian_2014	Adult_Feces	NA	NA	Bangladesh	NA	NA	FALSE	FALSE	NA	NA	NA	NA	NA	NA	NA	NA	NA	NA	NA	NA	NA	NA	NA	NA	NA
Bgtw1.M.m15	Bgtw1.M.m15	Feces	Bgtw1.M	Female	Bangladesh	NA	314	NA	NA	NA	Adult	Adult	NA	Subramanian_2014	Adult_Feces	NA	NA	Bangladesh	NA	NA	FALSE	FALSE	NA	NA	NA	NA	NA	NA	NA	NA	NA	NA	NA	NA	NA	NA	NA	NA	NA
Bgtw1.M.m16	Bgtw1.M.m16	Feces	Bgtw1.M	Female	Bangladesh	NA	315	NA	NA	NA	Adult	Adult	NA	Subramanian_2014	Adult_Feces	NA	NA	Bangladesh	NA	NA	FALSE	FALSE	NA	NA	NA	NA	NA	NA	NA	NA	NA	NA	NA	NA	NA	NA	NA	NA	NA
Bgtw1.M.m17	Bgtw1.M.m17	Feces	Bgtw1.M	Female	Bangladesh	NA	316	NA	NA	NA	Adult	Adult	NA	Subramanian_2014	Adult_Feces	NA	NA	Bangladesh	NA	NA	FALSE	FALSE	NA	NA	NA	NA	NA	NA	NA	NA	NA	NA	NA	NA	NA	NA	NA	NA	NA
Bgtw1.M.m18	Bgtw1.M.m18	Feces	Bgtw1.M	Female	Bangladesh	NA	317.1	NA	NA	NA	Adult	Adult	NA	Subramanian_2014	Adult_Feces	NA	NA	Bangladesh	NA	NA	FALSE	FALSE	NA	NA	NA	NA	NA	NA	NA	NA	NA	NA	NA	NA	NA	NA	NA	NA	NA
Bgtw1.M.m19	Bgtw1.M.m19	Feces	Bgtw1.M	Female	Bangladesh	NA	318.1	NA	NA	NA	Adult	Adult	NA	Subramanian_2014	Adult_Feces	NA	NA	Bangladesh	NA	NA	FALSE	FALSE	NA	NA	NA	NA	NA	NA	NA	NA	NA	NA	NA	NA	NA	NA	NA	NA	NA
Bgtw1.M.m20	Bgtw1.M.m20	Feces	Bgtw1.M	Female	Bangladesh	NA	319	NA	NA	NA	Adult	Adult	NA	Subramanian_2014	Adult_Feces	NA	NA	Bangladesh	NA	NA	FALSE	FALSE	NA	NA	NA	NA	NA	NA	NA	NA	NA	NA	NA	NA	NA	NA	NA	NA	NA
Bgtw1.M.m21	Bgtw1.M.m21	Feces	Bgtw1.M	Female	Bangladesh	NA	320.1	NA	NA	NA	Adult	Adult	NA	Subramanian_2014	Adult_Feces	NA	NA	Bangladesh	NA	NA	FALSE	FALSE	NA	NA	NA	NA	NA	NA	NA	NA	NA	NA	NA	NA	NA	NA	NA	NA	NA
Bgtw1.M.m22	Bgtw1.M.m22	Feces	Bgtw1.M	Female	Bangladesh	NA	321	NA	NA	NA	Adult	Adult	NA	Subramanian_2014	Adult_Feces	NA	NA	Bangladesh	NA	NA	FALSE	FALSE	NA	NA	NA	NA	NA	NA	NA	NA	NA	NA	NA	NA	NA	NA	NA	NA	NA
Bgtw1.M.m23	Bgtw1.M.m23	Feces	Bgtw1.M	Female	Bangladesh	NA	322	NA	NA	NA	Adult	Adult	NA	Subramanian_2014	Adult_Feces	NA	NA	Bangladesh	NA	NA	FALSE	FALSE	NA	NA	NA	NA	NA	NA	NA	NA	NA	NA	NA	NA	NA	NA	NA	NA	NA
Bgtw1.M.m24	Bgtw1.M.m24	Feces	Bgtw1.M	Female	Bangladesh	NA	323	NA	NA	NA	Adult	Adult	NA	Subramanian_2014	Adult_Feces	NA	NA	Bangladesh	NA	NA	FALSE	FALSE	NA	NA	NA	NA	NA	NA	NA	NA	NA	NA	NA	NA	NA	NA	NA	NA	NA
Bgtw1.M.m25	Bgtw1.M.m25	Feces	Bgtw1.M	Female	Bangladesh	NA	324	NA	NA	NA	Adult	Adult	NA	Subramanian_2014	Adult_Feces	NA	NA	Bangladesh	NA	NA	FALSE	FALSE	NA	NA	NA	NA	NA	NA	NA	NA	NA	NA	NA	NA	NA	NA	NA	NA	NA
Bgtw1.M.m3	Bgtw1.M.m3	Feces	Bgtw1.M	Female	Bangladesh	NA	302.1	NA	NA	NA	Adult	Adult	NA	Subramanian_2014	Adult_Feces	NA	NA	Bangladesh	NA	NA	FALSE	FALSE	NA	NA	NA	NA	NA	NA	NA	NA	NA	NA	NA	NA	NA	NA	NA	NA	NA
Bgtw1.M.m4	Bgtw1.M.m4	Feces	Bgtw1.M	Female	Bangladesh	NA	303	NA	NA	NA	Adult	Adult	NA	Subramanian_2014	Adult_Feces	NA	NA	Bangladesh	NA	NA	FALSE	FALSE	NA	NA	NA	NA	NA	NA	NA	NA	NA	NA	NA	NA	NA	NA	NA	NA	NA
Bgtw1.M.m5	Bgtw1.M.m5	Feces	Bgtw1.M	Female	Bangladesh	NA	304.1	NA	NA	NA	Adult	Adult	NA	Subramanian_2014	Adult_Feces	NA	NA	Bangladesh	NA	NA	FALSE	FALSE	NA	NA	NA	NA	NA	NA	NA	NA	NA	NA	NA	NA	NA	NA	NA	NA	NA
Bgtw1.M.m6	Bgtw1.M.m6	Feces	Bgtw1.M	Female	Bangladesh	NA	305.5	NA	NA	NA	Adult	Adult	NA	Subramanian_2014	Adult_Feces	NA	NA	Bangladesh	NA	NA	FALSE	FALSE	NA	NA	NA	NA	NA	NA	NA	NA	NA	NA	NA	NA	NA	NA	NA	NA	NA
Bgtw1.M.m7	Bgtw1.M.m7	Feces	Bgtw1.M	Female	Bangladesh	NA	306.2	NA	NA	NA	Adult	Adult	NA	Subramanian_2014	Adult_Feces	NA	NA	Bangladesh	NA	NA	FALSE	FALSE	NA	NA	NA	NA	NA	NA	NA	NA	NA	NA	NA	NA	NA	NA	NA	NA	NA
Bgtw1.M.m8	Bgtw1.M.m8	Feces	Bgtw1.M	Female	Bangladesh	NA	307.1	NA	NA	NA	Adult	Adult	NA	Subramanian_2014	Adult_Feces	NA	NA	Bangladesh	NA	NA	FALSE	FALSE	NA	NA	NA	NA	NA	NA	NA	NA	NA	NA	NA	NA	NA	NA	NA	NA	NA
Bgtw1.M.m9	Bgtw1.M.m9	Feces	Bgtw1.M	Female	Bangladesh	NA	308	NA	NA	NA	Adult	Adult	NA	Subramanian_2014	Adult_Feces	NA	NA	Bangladesh	NA	NA	FALSE	FALSE	NA	NA	NA	NA	NA	NA	NA	NA	NA	NA	NA	NA	NA	NA	NA	NA	NA
Bgtw1.T1.m10	Bgtw1.T1.m10	Feces	Bgtw1.T1	Female	Bangladesh	NA	9	NA	NA	NA	7_to_9months	Infant	NA	Subramanian_2014	Infant_Feces	NA	NA	Bangladesh	NA	NA	FALSE	FALSE	NA	NA	NA	NA	NA	NA	NA	NA	NA	NA	NA	NA	NA	NA	NA	NA	NA
Bgtw1.T1.m11	Bgtw1.T1.m11	Feces	Bgtw1.T1	Female	Bangladesh	NA	10	NA	NA	NA	10_to_12months	Infant	NA	Subramanian_2014	Infant_Feces	NA	NA	Bangladesh	NA	NA	FALSE	FALSE	NA	NA	NA	NA	NA	NA	NA	NA	NA	NA	NA	NA	NA	NA	NA	NA	NA
Bgtw1.T1.m12	Bgtw1.T1.m12	Feces	Bgtw1.T1	Female	Bangladesh	NA	11.1	NA	NA	NA	10_to_12months	Infant	NA	Subramanian_2014	Infant_Feces	NA	NA	Bangladesh	NA	NA	FALSE	FALSE	NA	NA	NA	NA	NA	NA	NA	NA	NA	NA	NA	NA	NA	NA	NA	NA	NA
Bgtw1.T1.m13	Bgtw1.T1.m13	Feces	Bgtw1.T1	Female	Bangladesh	NA	12	NA	NA	NA	10_to_12months	Infant	NA	Subramanian_2014	Infant_Feces	NA	NA	Bangladesh	NA	NA	FALSE	FALSE	NA	NA	NA	NA	NA	NA	NA	NA	NA	NA	NA	NA	NA	NA	NA	NA	NA
Bgtw1.T1.m14	Bgtw1.T1.m14	Feces	Bgtw1.T1	Female	Bangladesh	NA	13	NA	NA	NA	13_to_15months	Infant	NA	Subramanian_2014	Infant_Feces	NA	NA	Bangladesh	NA	NA	FALSE	FALSE	NA	NA	NA	NA	NA	NA	NA	NA	NA	NA	NA	NA	NA	NA	NA	NA	NA
Bgtw1.T1.m15	Bgtw1.T1.m15	Feces	Bgtw1.T1	Female	Bangladesh	NA	14.1	NA	NA	NA	13_to_15months	Infant	NA	Subramanian_2014	Infant_Feces	NA	NA	Bangladesh	NA	NA	FALSE	FALSE	NA	NA	NA	NA	NA	NA	NA	NA	NA	NA	NA	NA	NA	NA	NA	NA	NA
Bgtw1.T1.m16	Bgtw1.T1.m16	Feces	Bgtw1.T1	Female	Bangladesh	NA	15	NA	NA	NA	13_to_15months	Infant	NA	Subramanian_2014	Infant_Feces	NA	NA	Bangladesh	NA	NA	FALSE	FALSE	NA	NA	NA	NA	NA	NA	NA	NA	NA	NA	NA	NA	NA	NA	NA	NA	NA
Bgtw1.T1.m17	Bgtw1.T1.m17	Feces	Bgtw1.T1	Female	Bangladesh	NA	16	NA	NA	NA	16_to_18months	Infant	NA	Subramanian_2014	Infant_Feces	NA	NA	Bangladesh	NA	NA	FALSE	FALSE	NA	NA	NA	NA	NA	NA	NA	NA	NA	NA	NA	NA	NA	NA	NA	NA	NA
Bgtw1.T1.m18	Bgtw1.T1.m18	Feces	Bgtw1.T1	Female	Bangladesh	NA	17	NA	NA	NA	16_to_18months	Infant	NA	Subramanian_2014	Infant_Feces	NA	NA	Bangladesh	NA	NA	FALSE	FALSE	NA	NA	NA	NA	NA	NA	NA	NA	NA	NA	NA	NA	NA	NA	NA	NA	NA
Bgtw1.T1.m19	Bgtw1.T1.m19	Feces	Bgtw1.T1	Female	Bangladesh	NA	18	NA	NA	NA	16_to_18months	Infant	NA	Subramanian_2014	Infant_Feces	NA	NA	Bangladesh	NA	NA	FALSE	FALSE	NA	NA	NA	NA	NA	NA	NA	NA	NA	NA	NA	NA	NA	NA	NA	NA	NA
Bgtw1.T1.m2	Bgtw1.T1.m2	Feces	Bgtw1.T1	Female	Bangladesh	NA	1.1	NA	NA	NA	1_to_3months	Infant	NA	Subramanian_2014	Infant_Feces	NA	NA	Bangladesh	NA	NA	FALSE	FALSE	NA	NA	NA	NA	NA	NA	NA	NA	NA	NA	NA	NA	NA	NA	NA	NA	NA
Bgtw1.T1.m20	Bgtw1.T1.m20	Feces	Bgtw1.T1	Female	Bangladesh	NA	19.1	NA	NA	NA	19_to_21months	Infant	NA	Subramanian_2014	Infant_Feces	NA	NA	Bangladesh	NA	NA	FALSE	FALSE	NA	NA	NA	NA	NA	NA	NA	NA	NA	NA	NA	NA	NA	NA	NA	NA	NA
Bgtw1.T1.m21	Bgtw1.T1.m21	Feces	Bgtw1.T1	Female	Bangladesh	NA	20	NA	NA	NA	19_to_21months	Infant	NA	Subramanian_2014	Infant_Feces	NA	NA	Bangladesh	NA	NA	FALSE	FALSE	NA	NA	NA	NA	NA	NA	NA	NA	NA	NA	NA	NA	NA	NA	NA	NA	NA
Bgtw1.T1.m22	Bgtw1.T1.m22	Feces	Bgtw1.T1	Female	Bangladesh	NA	21	NA	NA	NA	19_to_21months	Infant	NA	Subramanian_2014	Infant_Feces	NA	NA	Bangladesh	NA	NA	FALSE	FALSE	NA	NA	NA	NA	NA	NA	NA	NA	NA	NA	NA	NA	NA	NA	NA	NA	NA
Bgtw1.T1.m24	Bgtw1.T1.m24	Feces	Bgtw1.T1	Female	Bangladesh	NA	23	NA	NA	NA	22_to_24months	Infant	NA	Subramanian_2014	Infant_Feces	NA	NA	Bangladesh	NA	NA	FALSE	FALSE	NA	NA	NA	NA	NA	NA	NA	NA	NA	NA	NA	NA	NA	NA	NA	NA	NA
Bgtw1.T1.m25	Bgtw1.T1.m25	Feces	Bgtw1.T1	Female	Bangladesh	NA	24	NA	NA	NA	22_to_24months	Infant	NA	Subramanian_2014	Infant_Feces	NA	NA	Bangladesh	NA	NA	FALSE	FALSE	NA	NA	NA	NA	NA	NA	NA	NA	NA	NA	NA	NA	NA	NA	NA	NA	NA
Bgtw1.T1.m4	Bgtw1.T1.m4	Feces	Bgtw1.T1	Female	Bangladesh	NA	3.1	NA	NA	NA	1_to_3months	Infant	NA	Subramanian_2014	Infant_Feces	NA	NA	Bangladesh	NA	NA	FALSE	FALSE	NA	NA	NA	NA	NA	NA	NA	NA	NA	NA	NA	NA	NA	NA	NA	NA	NA
Bgtw1.T1.m5	Bgtw1.T1.m5	Feces	Bgtw1.T1	Female	Bangladesh	NA	4.1	NA	NA	NA	4_to_6months	Infant	NA	Subramanian_2014	Infant_Feces	NA	NA	Bangladesh	NA	NA	FALSE	FALSE	NA	NA	NA	NA	NA	NA	NA	NA	NA	NA	NA	NA	NA	NA	NA	NA	NA
Bgtw1.T1.m6.dr	Bgtw1.T1.m6.dr	Feces	Bgtw1.T1	Female	Bangladesh	NA	6.3	NA	NA	NA	4_to_6months	Infant	NA	Subramanian_2014	Infant_Feces	NA	NA	Bangladesh	NA	NA	FALSE	FALSE	NA	NA	NA	NA	NA	NA	NA	NA	NA	NA	NA	NA	NA	NA	NA	NA	NA
Bgtw1.T1.m7	Bgtw1.T1.m7	Feces	Bgtw1.T1	Female	Bangladesh	NA	6	NA	NA	NA	4_to_6months	Infant	NA	Subramanian_2014	Infant_Feces	NA	NA	Bangladesh	NA	NA	FALSE	FALSE	NA	NA	NA	NA	NA	NA	NA	NA	NA	NA	NA	NA	NA	NA	NA	NA	NA
Bgtw1.T1.m9	Bgtw1.T1.m9	Feces	Bgtw1.T1	Female	Bangladesh	NA	8	NA	NA	NA	7_to_9months	Infant	NA	Subramanian_2014	Infant_Feces	NA	NA	Bangladesh	NA	NA	FALSE	FALSE	NA	NA	NA	NA	NA	NA	NA	NA	NA	NA	NA	NA	NA	NA	NA	NA	NA
Bgtw1.T2.m10	Bgtw1.T2.m10	Feces	Bgtw1.T2	Female	Bangladesh	NA	9	NA	NA	NA	7_to_9months	Infant	NA	Subramanian_2014	Infant_Feces	NA	NA	Bangladesh	NA	NA	FALSE	FALSE	NA	NA	NA	NA	NA	NA	NA	NA	NA	NA	NA	NA	NA	NA	NA	NA	NA
Bgtw1.T2.m11	Bgtw1.T2.m11	Feces	Bgtw1.T2	Female	Bangladesh	NA	10.1	NA	NA	NA	10_to_12months	Infant	NA	Subramanian_2014	Infant_Feces	NA	NA	Bangladesh	NA	NA	FALSE	FALSE	NA	NA	NA	NA	NA	NA	NA	NA	NA	NA	NA	NA	NA	NA	NA	NA	NA
Bgtw1.T2.m12	Bgtw1.T2.m12	Feces	Bgtw1.T2	Female	Bangladesh	NA	11.1	NA	NA	NA	10_to_12months	Infant	NA	Subramanian_2014	Infant_Feces	NA	NA	Bangladesh	NA	NA	FALSE	FALSE	NA	NA	NA	NA	NA	NA	NA	NA	NA	NA	NA	NA	NA	NA	NA	NA	NA
Bgtw1.T2.m13	Bgtw1.T2.m13	Feces	Bgtw1.T2	Female	Bangladesh	NA	12	NA	NA	NA	10_to_12months	Infant	NA	Subramanian_2014	Infant_Feces	NA	NA	Bangladesh	NA	NA	FALSE	FALSE	NA	NA	NA	NA	NA	NA	NA	NA	NA	NA	NA	NA	NA	NA	NA	NA	NA
Bgtw1.T2.m14	Bgtw1.T2.m14	Feces	Bgtw1.T2	Female	Bangladesh	NA	13	NA	NA	NA	13_to_15months	Infant	NA	Subramanian_2014	Infant_Feces	NA	NA	Bangladesh	NA	NA	FALSE	FALSE	NA	NA	NA	NA	NA	NA	NA	NA	NA	NA	NA	NA	NA	NA	NA	NA	NA
Bgtw1.T2.m15	Bgtw1.T2.m15	Feces	Bgtw1.T2	Female	Bangladesh	NA	14	NA	NA	NA	13_to_15months	Infant	NA	Subramanian_2014	Infant_Feces	NA	NA	Bangladesh	NA	NA	FALSE	FALSE	NA	NA	NA	NA	NA	NA	NA	NA	NA	NA	NA	NA	NA	NA	NA	NA	NA
Bgtw1.T2.m16	Bgtw1.T2.m16	Feces	Bgtw1.T2	Female	Bangladesh	NA	15.1	NA	NA	NA	13_to_15months	Infant	NA	Subramanian_2014	Infant_Feces	NA	NA	Bangladesh	NA	NA	FALSE	FALSE	NA	NA	NA	NA	NA	NA	NA	NA	NA	NA	NA	NA	NA	NA	NA	NA	NA
Bgtw1.T2.m16.dr	Bgtw1.T2.m16.dr	Feces	Bgtw1.T2	Female	Bangladesh	NA	15.5	NA	NA	NA	13_to_15months	Infant	NA	Subramanian_2014	Infant_Feces	NA	NA	Bangladesh	NA	NA	FALSE	FALSE	NA	NA	NA	NA	NA	NA	NA	NA	NA	NA	NA	NA	NA	NA	NA	NA	NA
Bgtw1.T2.m17	Bgtw1.T2.m17	Feces	Bgtw1.T2	Female	Bangladesh	NA	16.1	NA	NA	NA	16_to_18months	Infant	NA	Subramanian_2014	Infant_Feces	NA	NA	Bangladesh	NA	NA	FALSE	FALSE	NA	NA	NA	NA	NA	NA	NA	NA	NA	NA	NA	NA	NA	NA	NA	NA	NA
Bgtw1.T2.m18	Bgtw1.T2.m18	Feces	Bgtw1.T2	Female	Bangladesh	NA	17	NA	NA	NA	16_to_18months	Infant	NA	Subramanian_2014	Infant_Feces	NA	NA	Bangladesh	NA	NA	FALSE	FALSE	NA	NA	NA	NA	NA	NA	NA	NA	NA	NA	NA	NA	NA	NA	NA	NA	NA
Bgtw1.T2.m19	Bgtw1.T2.m19	Feces	Bgtw1.T2	Female	Bangladesh	NA	18	NA	NA	NA	16_to_18months	Infant	NA	Subramanian_2014	Infant_Feces	NA	NA	Bangladesh	NA	NA	FALSE	FALSE	NA	NA	NA	NA	NA	NA	NA	NA	NA	NA	NA	NA	NA	NA	NA	NA	NA
Bgtw1.T2.m2	Bgtw1.T2.m2	Feces	Bgtw1.T2	Female	Bangladesh	NA	1.1	NA	NA	NA	1_to_3months	Infant	NA	Subramanian_2014	Infant_Feces	NA	NA	Bangladesh	NA	NA	FALSE	FALSE	NA	NA	NA	NA	NA	NA	NA	NA	NA	NA	NA	NA	NA	NA	NA	NA	NA
Bgtw1.T2.m21	Bgtw1.T2.m21	Feces	Bgtw1.T2	Female	Bangladesh	NA	20	NA	NA	NA	19_to_21months	Infant	NA	Subramanian_2014	Infant_Feces	NA	NA	Bangladesh	NA	NA	FALSE	FALSE	NA	NA	NA	NA	NA	NA	NA	NA	NA	NA	NA	NA	NA	NA	NA	NA	NA
Bgtw1.T2.m22	Bgtw1.T2.m22	Feces	Bgtw1.T2	Female	Bangladesh	NA	21	NA	NA	NA	19_to_21months	Infant	NA	Subramanian_2014	Infant_Feces	NA	NA	Bangladesh	NA	NA	FALSE	FALSE	NA	NA	NA	NA	NA	NA	NA	NA	NA	NA	NA	NA	NA	NA	NA	NA	NA
Bgtw1.T2.m23	Bgtw1.T2.m23	Feces	Bgtw1.T2	Female	Bangladesh	NA	21.9	NA	NA	NA	19_to_21months	Infant	NA	Subramanian_2014	Infant_Feces	NA	NA	Bangladesh	NA	NA	FALSE	FALSE	NA	NA	NA	NA	NA	NA	NA	NA	NA	NA	NA	NA	NA	NA	NA	NA	NA
Bgtw1.T2.m24	Bgtw1.T2.m24	Feces	Bgtw1.T2	Female	Bangladesh	NA	23	NA	NA	NA	22_to_24months	Infant	NA	Subramanian_2014	Infant_Feces	NA	NA	Bangladesh	NA	NA	FALSE	FALSE	NA	NA	NA	NA	NA	NA	NA	NA	NA	NA	NA	NA	NA	NA	NA	NA	NA
Bgtw1.T2.m25	Bgtw1.T2.m25	Feces	Bgtw1.T2	Female	Bangladesh	NA	24	NA	NA	NA	22_to_24months	Infant	NA	Subramanian_2014	Infant_Feces	NA	NA	Bangladesh	NA	NA	FALSE	FALSE	NA	NA	NA	NA	NA	NA	NA	NA	NA	NA	NA	NA	NA	NA	NA	NA	NA
Bgtw1.T2.m3	Bgtw1.T2.m3	Feces	Bgtw1.T2	Female	Bangladesh	NA	2.1	NA	NA	NA	1_to_3months	Infant	NA	Subramanian_2014	Infant_Feces	NA	NA	Bangladesh	NA	NA	FALSE	FALSE	NA	NA	NA	NA	NA	NA	NA	NA	NA	NA	NA	NA	NA	NA	NA	NA	NA
Bgtw1.T2.m4	Bgtw1.T2.m4	Feces	Bgtw1.T2	Female	Bangladesh	NA	3	NA	NA	NA	1_to_3months	Infant	NA	Subramanian_2014	Infant_Feces	NA	NA	Bangladesh	NA	NA	FALSE	FALSE	NA	NA	NA	NA	NA	NA	NA	NA	NA	NA	NA	NA	NA	NA	NA	NA	NA
Bgtw1.T2.m5	Bgtw1.T2.m5	Feces	Bgtw1.T2	Female	Bangladesh	NA	4.1	NA	NA	NA	4_to_6months	Infant	NA	Subramanian_2014	Infant_Feces	NA	NA	Bangladesh	NA	NA	FALSE	FALSE	NA	NA	NA	NA	NA	NA	NA	NA	NA	NA	NA	NA	NA	NA	NA	NA	NA
Bgtw1.T2.m6	Bgtw1.T2.m6	Feces	Bgtw1.T2	Female	Bangladesh	NA	5.5	NA	NA	NA	4_to_6months	Infant	NA	Subramanian_2014	Infant_Feces	NA	NA	Bangladesh	NA	NA	FALSE	FALSE	NA	NA	NA	NA	NA	NA	NA	NA	NA	NA	NA	NA	NA	NA	NA	NA	NA
Bgtw1.T2.m7	Bgtw1.T2.m7	Feces	Bgtw1.T2	Female	Bangladesh	NA	6	NA	NA	NA	4_to_6months	Infant	NA	Subramanian_2014	Infant_Feces	NA	NA	Bangladesh	NA	NA	FALSE	FALSE	NA	NA	NA	NA	NA	NA	NA	NA	NA	NA	NA	NA	NA	NA	NA	NA	NA
Bgtw1.T2.m8	Bgtw1.T2.m8	Feces	Bgtw1.T2	Female	Bangladesh	NA	7.1	NA	NA	NA	7_to_9months	Infant	NA	Subramanian_2014	Infant_Feces	NA	NA	Bangladesh	NA	NA	FALSE	FALSE	NA	NA	NA	NA	NA	NA	NA	NA	NA	NA	NA	NA	NA	NA	NA	NA	NA
Bgtw1.T2.m9	Bgtw1.T2.m9	Feces	Bgtw1.T2	Female	Bangladesh	NA	8	NA	NA	NA	7_to_9months	Infant	NA	Subramanian_2014	Infant_Feces	NA	NA	Bangladesh	NA	NA	FALSE	FALSE	NA	NA	NA	NA	NA	NA	NA	NA	NA	NA	NA	NA	NA	NA	NA	NA	NA
Bgtw2.F.m10	Bgtw2.F.m10	Feces	Bgtw2.F	Male	Bangladesh	NA	318	NA	NA	NA	Adult	Adult	NA	Subramanian_2014	Adult_Feces	NA	NA	Bangladesh	NA	NA	FALSE	FALSE	NA	NA	NA	NA	NA	NA	NA	NA	NA	NA	NA	NA	NA	NA	NA	NA	NA
Bgtw2.F.m4	Bgtw2.F.m4	Feces	Bgtw2.F	Male	Bangladesh	NA	315	NA	NA	NA	Adult	Adult	NA	Subramanian_2014	Adult_Feces	NA	NA	Bangladesh	NA	NA	FALSE	FALSE	NA	NA	NA	NA	NA	NA	NA	NA	NA	NA	NA	NA	NA	NA	NA	NA	NA
Bgtw2.M.m1	Bgtw2.M.m1	Feces	Bgtw2.M	Female	Bangladesh	NA	264	NA	NA	NA	Adult	Adult	NA	Subramanian_2014	Adult_Feces	NA	NA	Bangladesh	NA	NA	FALSE	FALSE	NA	NA	NA	NA	NA	NA	NA	NA	NA	NA	NA	NA	NA	NA	NA	NA	NA
Bgtw2.M.m10	Bgtw2.M.m10	Feces	Bgtw2.M	Female	Bangladesh	NA	273	NA	NA	NA	Adult	Adult	NA	Subramanian_2014	Adult_Feces	NA	NA	Bangladesh	NA	NA	FALSE	FALSE	NA	NA	NA	NA	NA	NA	NA	NA	NA	NA	NA	NA	NA	NA	NA	NA	NA
Bgtw2.M.m11	Bgtw2.M.m11	Feces	Bgtw2.M	Female	Bangladesh	NA	273.9	NA	NA	NA	Adult	Adult	NA	Subramanian_2014	Adult_Feces	NA	NA	Bangladesh	NA	NA	FALSE	FALSE	NA	NA	NA	NA	NA	NA	NA	NA	NA	NA	NA	NA	NA	NA	NA	NA	NA
Bgtw2.M.m12	Bgtw2.M.m12	Feces	Bgtw2.M	Female	Bangladesh	NA	274.9	NA	NA	NA	Adult	Adult	NA	Subramanian_2014	Adult_Feces	NA	NA	Bangladesh	NA	NA	FALSE	FALSE	NA	NA	NA	NA	NA	NA	NA	NA	NA	NA	NA	NA	NA	NA	NA	NA	NA
Bgtw2.M.m13	Bgtw2.M.m13	Feces	Bgtw2.M	Female	Bangladesh	NA	276.1	NA	NA	NA	Adult	Adult	NA	Subramanian_2014	Adult_Feces	NA	NA	Bangladesh	NA	NA	FALSE	FALSE	NA	NA	NA	NA	NA	NA	NA	NA	NA	NA	NA	NA	NA	NA	NA	NA	NA
Bgtw2.M.m14	Bgtw2.M.m14	Feces	Bgtw2.M	Female	Bangladesh	NA	277.1	NA	NA	NA	Adult	Adult	NA	Subramanian_2014	Adult_Feces	NA	NA	Bangladesh	NA	NA	FALSE	FALSE	NA	NA	NA	NA	NA	NA	NA	NA	NA	NA	NA	NA	NA	NA	NA	NA	NA
Bgtw2.M.m15	Bgtw2.M.m15	Feces	Bgtw2.M	Female	Bangladesh	NA	278	NA	NA	NA	Adult	Adult	NA	Subramanian_2014	Adult_Feces	NA	NA	Bangladesh	NA	NA	FALSE	FALSE	NA	NA	NA	NA	NA	NA	NA	NA	NA	NA	NA	NA	NA	NA	NA	NA	NA
Bgtw2.M.m16	Bgtw2.M.m16	Feces	Bgtw2.M	Female	Bangladesh	NA	279.1	NA	NA	NA	Adult	Adult	NA	Subramanian_2014	Adult_Feces	NA	NA	Bangladesh	NA	NA	FALSE	FALSE	NA	NA	NA	NA	NA	NA	NA	NA	NA	NA	NA	NA	NA	NA	NA	NA	NA
Bgtw2.M.m17	Bgtw2.M.m17	Feces	Bgtw2.M	Female	Bangladesh	NA	280.1	NA	NA	NA	Adult	Adult	NA	Subramanian_2014	Adult_Feces	NA	NA	Bangladesh	NA	NA	FALSE	FALSE	NA	NA	NA	NA	NA	NA	NA	NA	NA	NA	NA	NA	NA	NA	NA	NA	NA
Bgtw2.M.m18	Bgtw2.M.m18	Feces	Bgtw2.M	Female	Bangladesh	NA	281	NA	NA	NA	Adult	Adult	NA	Subramanian_2014	Adult_Feces	NA	NA	Bangladesh	NA	NA	FALSE	FALSE	NA	NA	NA	NA	NA	NA	NA	NA	NA	NA	NA	NA	NA	NA	NA	NA	NA
Bgtw2.M.m19	Bgtw2.M.m19	Feces	Bgtw2.M	Female	Bangladesh	NA	282	NA	NA	NA	Adult	Adult	NA	Subramanian_2014	Adult_Feces	NA	NA	Bangladesh	NA	NA	FALSE	FALSE	NA	NA	NA	NA	NA	NA	NA	NA	NA	NA	NA	NA	NA	NA	NA	NA	NA
Bgtw2.M.m2	Bgtw2.M.m2	Feces	Bgtw2.M	Female	Bangladesh	NA	265	NA	NA	NA	Adult	Adult	NA	Subramanian_2014	Adult_Feces	NA	NA	Bangladesh	NA	NA	FALSE	FALSE	NA	NA	NA	NA	NA	NA	NA	NA	NA	NA	NA	NA	NA	NA	NA	NA	NA
Bgtw2.M.m20	Bgtw2.M.m20	Feces	Bgtw2.M	Female	Bangladesh	NA	283.1	NA	NA	NA	Adult	Adult	NA	Subramanian_2014	Adult_Feces	NA	NA	Bangladesh	NA	NA	FALSE	FALSE	NA	NA	NA	NA	NA	NA	NA	NA	NA	NA	NA	NA	NA	NA	NA	NA	NA
Bgtw2.M.m21	Bgtw2.M.m21	Feces	Bgtw2.M	Female	Bangladesh	NA	284	NA	NA	NA	Adult	Adult	NA	Subramanian_2014	Adult_Feces	NA	NA	Bangladesh	NA	NA	FALSE	FALSE	NA	NA	NA	NA	NA	NA	NA	NA	NA	NA	NA	NA	NA	NA	NA	NA	NA
Bgtw2.M.m22	Bgtw2.M.m22	Feces	Bgtw2.M	Female	Bangladesh	NA	285	NA	NA	NA	Adult	Adult	NA	Subramanian_2014	Adult_Feces	NA	NA	Bangladesh	NA	NA	FALSE	FALSE	NA	NA	NA	NA	NA	NA	NA	NA	NA	NA	NA	NA	NA	NA	NA	NA	NA
Bgtw2.M.m23	Bgtw2.M.m23	Feces	Bgtw2.M	Female	Bangladesh	NA	286	NA	NA	NA	Adult	Adult	NA	Subramanian_2014	Adult_Feces	NA	NA	Bangladesh	NA	NA	FALSE	FALSE	NA	NA	NA	NA	NA	NA	NA	NA	NA	NA	NA	NA	NA	NA	NA	NA	NA
Bgtw2.M.m24	Bgtw2.M.m24	Feces	Bgtw2.M	Female	Bangladesh	NA	287.1	NA	NA	NA	Adult	Adult	NA	Subramanian_2014	Adult_Feces	NA	NA	Bangladesh	NA	NA	FALSE	FALSE	NA	NA	NA	NA	NA	NA	NA	NA	NA	NA	NA	NA	NA	NA	NA	NA	NA
Bgtw2.M.m3	Bgtw2.M.m3	Feces	Bgtw2.M	Female	Bangladesh	NA	266	NA	NA	NA	Adult	Adult	NA	Subramanian_2014	Adult_Feces	NA	NA	Bangladesh	NA	NA	FALSE	FALSE	NA	NA	NA	NA	NA	NA	NA	NA	NA	NA	NA	NA	NA	NA	NA	NA	NA
Bgtw2.M.m4	Bgtw2.M.m4	Feces	Bgtw2.M	Female	Bangladesh	NA	267.1	NA	NA	NA	Adult	Adult	NA	Subramanian_2014	Adult_Feces	NA	NA	Bangladesh	NA	NA	FALSE	FALSE	NA	NA	NA	NA	NA	NA	NA	NA	NA	NA	NA	NA	NA	NA	NA	NA	NA
Bgtw2.M.m5	Bgtw2.M.m5	Feces	Bgtw2.M	Female	Bangladesh	NA	268	NA	NA	NA	Adult	Adult	NA	Subramanian_2014	Adult_Feces	NA	NA	Bangladesh	NA	NA	FALSE	FALSE	NA	NA	NA	NA	NA	NA	NA	NA	NA	NA	NA	NA	NA	NA	NA	NA	NA
Bgtw2.M.m6	Bgtw2.M.m6	Feces	Bgtw2.M	Female	Bangladesh	NA	269.1	NA	NA	NA	Adult	Adult	NA	Subramanian_2014	Adult_Feces	NA	NA	Bangladesh	NA	NA	FALSE	FALSE	NA	NA	NA	NA	NA	NA	NA	NA	NA	NA	NA	NA	NA	NA	NA	NA	NA
Bgtw2.M.m7	Bgtw2.M.m7	Feces	Bgtw2.M	Female	Bangladesh	NA	270	NA	NA	NA	Adult	Adult	NA	Subramanian_2014	Adult_Feces	NA	NA	Bangladesh	NA	NA	FALSE	FALSE	NA	NA	NA	NA	NA	NA	NA	NA	NA	NA	NA	NA	NA	NA	NA	NA	NA
Bgtw2.M.m8	Bgtw2.M.m8	Feces	Bgtw2.M	Female	Bangladesh	NA	271	NA	NA	NA	Adult	Adult	NA	Subramanian_2014	Adult_Feces	NA	NA	Bangladesh	NA	NA	FALSE	FALSE	NA	NA	NA	NA	NA	NA	NA	NA	NA	NA	NA	NA	NA	NA	NA	NA	NA
Bgtw2.M.m9	Bgtw2.M.m9	Feces	Bgtw2.M	Female	Bangladesh	NA	271.9	NA	NA	NA	Adult	Adult	NA	Subramanian_2014	Adult_Feces	NA	NA	Bangladesh	NA	NA	FALSE	FALSE	NA	NA	NA	NA	NA	NA	NA	NA	NA	NA	NA	NA	NA	NA	NA	NA	NA
Bgtw2.T1.m10	Bgtw2.T1.m10	Feces	Bgtw2.T1	Male	Bangladesh	NA	9	NA	NA	NA	7_to_9months	Infant	NA	Subramanian_2014	Infant_Feces	NA	NA	Bangladesh	NA	NA	FALSE	FALSE	NA	NA	NA	NA	NA	NA	NA	NA	NA	NA	NA	NA	NA	NA	NA	NA	NA
Bgtw2.T1.m11	Bgtw2.T1.m11	Feces	Bgtw2.T1	Male	Bangladesh	NA	9.9	NA	NA	NA	7_to_9months	Infant	NA	Subramanian_2014	Infant_Feces	NA	NA	Bangladesh	NA	NA	FALSE	FALSE	NA	NA	NA	NA	NA	NA	NA	NA	NA	NA	NA	NA	NA	NA	NA	NA	NA
Bgtw2.T1.m12	Bgtw2.T1.m12	Feces	Bgtw2.T1	Male	Bangladesh	NA	10.9	NA	NA	NA	10_to_12months	Infant	NA	Subramanian_2014	Infant_Feces	NA	NA	Bangladesh	NA	NA	FALSE	FALSE	NA	NA	NA	NA	NA	NA	NA	NA	NA	NA	NA	NA	NA	NA	NA	NA	NA
Bgtw2.T1.m13	Bgtw2.T1.m13	Feces	Bgtw2.T1	Male	Bangladesh	NA	12	NA	NA	NA	10_to_12months	Infant	NA	Subramanian_2014	Infant_Feces	NA	NA	Bangladesh	NA	NA	FALSE	FALSE	NA	NA	NA	NA	NA	NA	NA	NA	NA	NA	NA	NA	NA	NA	NA	NA	NA
Bgtw2.T1.m14	Bgtw2.T1.m14	Feces	Bgtw2.T1	Male	Bangladesh	NA	13	NA	NA	NA	13_to_15months	Infant	NA	Subramanian_2014	Infant_Feces	NA	NA	Bangladesh	NA	NA	FALSE	FALSE	NA	NA	NA	NA	NA	NA	NA	NA	NA	NA	NA	NA	NA	NA	NA	NA	NA
Bgtw2.T1.m15	Bgtw2.T1.m15	Feces	Bgtw2.T1	Male	Bangladesh	NA	14.1	NA	NA	NA	13_to_15months	Infant	NA	Subramanian_2014	Infant_Feces	NA	NA	Bangladesh	NA	NA	FALSE	FALSE	NA	NA	NA	NA	NA	NA	NA	NA	NA	NA	NA	NA	NA	NA	NA	NA	NA
Bgtw2.T1.m16	Bgtw2.T1.m16	Feces	Bgtw2.T1	Male	Bangladesh	NA	15	NA	NA	NA	13_to_15months	Infant	NA	Subramanian_2014	Infant_Feces	NA	NA	Bangladesh	NA	NA	FALSE	FALSE	NA	NA	NA	NA	NA	NA	NA	NA	NA	NA	NA	NA	NA	NA	NA	NA	NA
Bgtw2.T1.m17	Bgtw2.T1.m17	Feces	Bgtw2.T1	Male	Bangladesh	NA	16.1	NA	NA	NA	16_to_18months	Infant	NA	Subramanian_2014	Infant_Feces	NA	NA	Bangladesh	NA	NA	FALSE	FALSE	NA	NA	NA	NA	NA	NA	NA	NA	NA	NA	NA	NA	NA	NA	NA	NA	NA
Bgtw2.T1.m18	Bgtw2.T1.m18	Feces	Bgtw2.T1	Male	Bangladesh	NA	17	NA	NA	NA	16_to_18months	Infant	NA	Subramanian_2014	Infant_Feces	NA	NA	Bangladesh	NA	NA	FALSE	FALSE	NA	NA	NA	NA	NA	NA	NA	NA	NA	NA	NA	NA	NA	NA	NA	NA	NA
Bgtw2.T1.m2	Bgtw2.T1.m2	Feces	Bgtw2.T1	Male	Bangladesh	NA	1	NA	NA	NA	1_to_3months	Infant	NA	Subramanian_2014	Infant_Feces	NA	NA	Bangladesh	NA	NA	FALSE	FALSE	NA	NA	NA	NA	NA	NA	NA	NA	NA	NA	NA	NA	NA	NA	NA	NA	NA
Bgtw2.T1.m21	Bgtw2.T1.m21	Feces	Bgtw2.T1	Male	Bangladesh	NA	20	NA	NA	NA	19_to_21months	Infant	NA	Subramanian_2014	Infant_Feces	NA	NA	Bangladesh	NA	NA	FALSE	FALSE	NA	NA	NA	NA	NA	NA	NA	NA	NA	NA	NA	NA	NA	NA	NA	NA	NA
Bgtw2.T1.m23	Bgtw2.T1.m23	Feces	Bgtw2.T1	Male	Bangladesh	NA	21.9	NA	NA	NA	19_to_21months	Infant	NA	Subramanian_2014	Infant_Feces	NA	NA	Bangladesh	NA	NA	FALSE	FALSE	NA	NA	NA	NA	NA	NA	NA	NA	NA	NA	NA	NA	NA	NA	NA	NA	NA
Bgtw2.T1.m2.dr	Bgtw2.T1.m2.dr	Feces	Bgtw2.T1	Male	Bangladesh	NA	2.1	NA	NA	NA	1_to_3months	Infant	NA	Subramanian_2014	Infant_Feces	NA	NA	Bangladesh	NA	NA	FALSE	FALSE	NA	NA	NA	NA	NA	NA	NA	NA	NA	NA	NA	NA	NA	NA	NA	NA	NA
Bgtw2.T1.m3	Bgtw2.T1.m3	Feces	Bgtw2.T1	Male	Bangladesh	NA	2	NA	NA	NA	1_to_3months	Infant	NA	Subramanian_2014	Infant_Feces	NA	NA	Bangladesh	NA	NA	FALSE	FALSE	NA	NA	NA	NA	NA	NA	NA	NA	NA	NA	NA	NA	NA	NA	NA	NA	NA
Bgtw2.T1.m4	Bgtw2.T1.m4	Feces	Bgtw2.T1	Male	Bangladesh	NA	3.1	NA	NA	NA	1_to_3months	Infant	NA	Subramanian_2014	Infant_Feces	NA	NA	Bangladesh	NA	NA	FALSE	FALSE	NA	NA	NA	NA	NA	NA	NA	NA	NA	NA	NA	NA	NA	NA	NA	NA	NA
Bgtw2.T1.m5	Bgtw2.T1.m5	Feces	Bgtw2.T1	Male	Bangladesh	NA	4	NA	NA	NA	4_to_6months	Infant	NA	Subramanian_2014	Infant_Feces	NA	NA	Bangladesh	NA	NA	FALSE	FALSE	NA	NA	NA	NA	NA	NA	NA	NA	NA	NA	NA	NA	NA	NA	NA	NA	NA
Bgtw2.T1.m6	Bgtw2.T1.m6	Feces	Bgtw2.T1	Male	Bangladesh	NA	5.1	NA	NA	NA	4_to_6months	Infant	NA	Subramanian_2014	Infant_Feces	NA	NA	Bangladesh	NA	NA	FALSE	FALSE	NA	NA	NA	NA	NA	NA	NA	NA	NA	NA	NA	NA	NA	NA	NA	NA	NA
Bgtw2.T1.m6.dr	Bgtw2.T1.m6.dr	Feces	Bgtw2.T1	Male	Bangladesh	NA	6.3	NA	NA	NA	4_to_6months	Infant	NA	Subramanian_2014	Infant_Feces	NA	NA	Bangladesh	NA	NA	FALSE	FALSE	NA	NA	NA	NA	NA	NA	NA	NA	NA	NA	NA	NA	NA	NA	NA	NA	NA
Bgtw2.T1.m7	Bgtw2.T1.m7	Feces	Bgtw2.T1	Male	Bangladesh	NA	6	NA	NA	NA	4_to_6months	Infant	NA	Subramanian_2014	Infant_Feces	NA	NA	Bangladesh	NA	NA	FALSE	FALSE	NA	NA	NA	NA	NA	NA	NA	NA	NA	NA	NA	NA	NA	NA	NA	NA	NA
Bgtw2.T1.m8	Bgtw2.T1.m8	Feces	Bgtw2.T1	Male	Bangladesh	NA	7	NA	NA	NA	7_to_9months	Infant	NA	Subramanian_2014	Infant_Feces	NA	NA	Bangladesh	NA	NA	FALSE	FALSE	NA	NA	NA	NA	NA	NA	NA	NA	NA	NA	NA	NA	NA	NA	NA	NA	NA
Bgtw2.T1.m9	Bgtw2.T1.m9	Feces	Bgtw2.T1	Male	Bangladesh	NA	7.9	NA	NA	NA	7_to_9months	Infant	NA	Subramanian_2014	Infant_Feces	NA	NA	Bangladesh	NA	NA	FALSE	FALSE	NA	NA	NA	NA	NA	NA	NA	NA	NA	NA	NA	NA	NA	NA	NA	NA	NA
Bgtw2.T2.m10	Bgtw2.T2.m10	Feces	Bgtw2.T2	Female	Bangladesh	NA	9	NA	NA	NA	7_to_9months	Infant	NA	Subramanian_2014	Infant_Feces	NA	NA	Bangladesh	NA	NA	FALSE	FALSE	NA	NA	NA	NA	NA	NA	NA	NA	NA	NA	NA	NA	NA	NA	NA	NA	NA
Bgtw2.T2.m11	Bgtw2.T2.m11	Feces	Bgtw2.T2	Female	Bangladesh	NA	9.9	NA	NA	NA	7_to_9months	Infant	NA	Subramanian_2014	Infant_Feces	NA	NA	Bangladesh	NA	NA	FALSE	FALSE	NA	NA	NA	NA	NA	NA	NA	NA	NA	NA	NA	NA	NA	NA	NA	NA	NA
Bgtw2.T2.m12	Bgtw2.T2.m12	Feces	Bgtw2.T2	Female	Bangladesh	NA	10.9	NA	NA	NA	10_to_12months	Infant	NA	Subramanian_2014	Infant_Feces	NA	NA	Bangladesh	NA	NA	FALSE	FALSE	NA	NA	NA	NA	NA	NA	NA	NA	NA	NA	NA	NA	NA	NA	NA	NA	NA
Bgtw2.T2.m13	Bgtw2.T2.m13	Feces	Bgtw2.T2	Female	Bangladesh	NA	12	NA	NA	NA	10_to_12months	Infant	NA	Subramanian_2014	Infant_Feces	NA	NA	Bangladesh	NA	NA	FALSE	FALSE	NA	NA	NA	NA	NA	NA	NA	NA	NA	NA	NA	NA	NA	NA	NA	NA	NA
Bgtw2.T2.m14	Bgtw2.T2.m14	Feces	Bgtw2.T2	Female	Bangladesh	NA	13	NA	NA	NA	13_to_15months	Infant	NA	Subramanian_2014	Infant_Feces	NA	NA	Bangladesh	NA	NA	FALSE	FALSE	NA	NA	NA	NA	NA	NA	NA	NA	NA	NA	NA	NA	NA	NA	NA	NA	NA
Bgtw2.T2.m15	Bgtw2.T2.m15	Feces	Bgtw2.T2	Female	Bangladesh	NA	14	NA	NA	NA	13_to_15months	Infant	NA	Subramanian_2014	Infant_Feces	NA	NA	Bangladesh	NA	NA	FALSE	FALSE	NA	NA	NA	NA	NA	NA	NA	NA	NA	NA	NA	NA	NA	NA	NA	NA	NA
Bgtw2.T2.m16	Bgtw2.T2.m16	Feces	Bgtw2.T2	Female	Bangladesh	NA	15	NA	NA	NA	13_to_15months	Infant	NA	Subramanian_2014	Infant_Feces	NA	NA	Bangladesh	NA	NA	FALSE	FALSE	NA	NA	NA	NA	NA	NA	NA	NA	NA	NA	NA	NA	NA	NA	NA	NA	NA
Bgtw2.T2.m17	Bgtw2.T2.m17	Feces	Bgtw2.T2	Female	Bangladesh	NA	16.1	NA	NA	NA	16_to_18months	Infant	NA	Subramanian_2014	Infant_Feces	NA	NA	Bangladesh	NA	NA	FALSE	FALSE	NA	NA	NA	NA	NA	NA	NA	NA	NA	NA	NA	NA	NA	NA	NA	NA	NA
Bgtw2.T2.m18	Bgtw2.T2.m18	Feces	Bgtw2.T2	Female	Bangladesh	NA	17	NA	NA	NA	16_to_18months	Infant	NA	Subramanian_2014	Infant_Feces	NA	NA	Bangladesh	NA	NA	FALSE	FALSE	NA	NA	NA	NA	NA	NA	NA	NA	NA	NA	NA	NA	NA	NA	NA	NA	NA
Bgtw2.T2.m19	Bgtw2.T2.m19	Feces	Bgtw2.T2	Female	Bangladesh	NA	18	NA	NA	NA	16_to_18months	Infant	NA	Subramanian_2014	Infant_Feces	NA	NA	Bangladesh	NA	NA	FALSE	FALSE	NA	NA	NA	NA	NA	NA	NA	NA	NA	NA	NA	NA	NA	NA	NA	NA	NA
Bgtw2.T2.m20	Bgtw2.T2.m20	Feces	Bgtw2.T2	Female	Bangladesh	NA	19.1	NA	NA	NA	19_to_21months	Infant	NA	Subramanian_2014	Infant_Feces	NA	NA	Bangladesh	NA	NA	FALSE	FALSE	NA	NA	NA	NA	NA	NA	NA	NA	NA	NA	NA	NA	NA	NA	NA	NA	NA
Bgtw2.T2.m21	Bgtw2.T2.m21	Feces	Bgtw2.T2	Female	Bangladesh	NA	20	NA	NA	NA	19_to_21months	Infant	NA	Subramanian_2014	Infant_Feces	NA	NA	Bangladesh	NA	NA	FALSE	FALSE	NA	NA	NA	NA	NA	NA	NA	NA	NA	NA	NA	NA	NA	NA	NA	NA	NA
Bgtw2.T2.m22	Bgtw2.T2.m22	Feces	Bgtw2.T2	Female	Bangladesh	NA	21	NA	NA	NA	19_to_21months	Infant	NA	Subramanian_2014	Infant_Feces	NA	NA	Bangladesh	NA	NA	FALSE	FALSE	NA	NA	NA	NA	NA	NA	NA	NA	NA	NA	NA	NA	NA	NA	NA	NA	NA
Bgtw2.T2.m23	Bgtw2.T2.m23	Feces	Bgtw2.T2	Female	Bangladesh	NA	21.9	NA	NA	NA	19_to_21months	Infant	NA	Subramanian_2014	Infant_Feces	NA	NA	Bangladesh	NA	NA	FALSE	FALSE	NA	NA	NA	NA	NA	NA	NA	NA	NA	NA	NA	NA	NA	NA	NA	NA	NA
Bgtw2.T2.m24	Bgtw2.T2.m24	Feces	Bgtw2.T2	Female	Bangladesh	NA	23	NA	NA	NA	22_to_24months	Infant	NA	Subramanian_2014	Infant_Feces	NA	NA	Bangladesh	NA	NA	FALSE	FALSE	NA	NA	NA	NA	NA	NA	NA	NA	NA	NA	NA	NA	NA	NA	NA	NA	NA
Bgtw2.T2.m3	Bgtw2.T2.m3	Feces	Bgtw2.T2	Female	Bangladesh	NA	2	NA	NA	NA	1_to_3months	Infant	NA	Subramanian_2014	Infant_Feces	NA	NA	Bangladesh	NA	NA	FALSE	FALSE	NA	NA	NA	NA	NA	NA	NA	NA	NA	NA	NA	NA	NA	NA	NA	NA	NA
Bgtw2.T2.m4	Bgtw2.T2.m4	Feces	Bgtw2.T2	Female	Bangladesh	NA	3.1	NA	NA	NA	1_to_3months	Infant	NA	Subramanian_2014	Infant_Feces	NA	NA	Bangladesh	NA	NA	FALSE	FALSE	NA	NA	NA	NA	NA	NA	NA	NA	NA	NA	NA	NA	NA	NA	NA	NA	NA
Bgtw2.T2.m5	Bgtw2.T2.m5	Feces	Bgtw2.T2	Female	Bangladesh	NA	4	NA	NA	NA	4_to_6months	Infant	NA	Subramanian_2014	Infant_Feces	NA	NA	Bangladesh	NA	NA	FALSE	FALSE	NA	NA	NA	NA	NA	NA	NA	NA	NA	NA	NA	NA	NA	NA	NA	NA	NA
Bgtw2.T2.m6	Bgtw2.T2.m6	Feces	Bgtw2.T2	Female	Bangladesh	NA	5.1	NA	NA	NA	4_to_6months	Infant	NA	Subramanian_2014	Infant_Feces	NA	NA	Bangladesh	NA	NA	FALSE	FALSE	NA	NA	NA	NA	NA	NA	NA	NA	NA	NA	NA	NA	NA	NA	NA	NA	NA
Bgtw2.T2.m7	Bgtw2.T2.m7	Feces	Bgtw2.T2	Female	Bangladesh	NA	6	NA	NA	NA	4_to_6months	Infant	NA	Subramanian_2014	Infant_Feces	NA	NA	Bangladesh	NA	NA	FALSE	FALSE	NA	NA	NA	NA	NA	NA	NA	NA	NA	NA	NA	NA	NA	NA	NA	NA	NA
Bgtw2.T2.m8	Bgtw2.T2.m8	Feces	Bgtw2.T2	Female	Bangladesh	NA	7	NA	NA	NA	7_to_9months	Infant	NA	Subramanian_2014	Infant_Feces	NA	NA	Bangladesh	NA	NA	FALSE	FALSE	NA	NA	NA	NA	NA	NA	NA	NA	NA	NA	NA	NA	NA	NA	NA	NA	NA
Bgtw2.T2.m9	Bgtw2.T2.m9	Feces	Bgtw2.T2	Female	Bangladesh	NA	7.9	NA	NA	NA	7_to_9months	Infant	NA	Subramanian_2014	Infant_Feces	NA	NA	Bangladesh	NA	NA	FALSE	FALSE	NA	NA	NA	NA	NA	NA	NA	NA	NA	NA	NA	NA	NA	NA	NA	NA	NA
Bgtw3.F.m1	Bgtw3.F.m1	Feces	Bgtw3.F	Male	Bangladesh	NA	480	NA	NA	NA	Adult	Adult	NA	Subramanian_2014	Adult_Feces	NA	NA	Bangladesh	NA	NA	FALSE	FALSE	NA	NA	NA	NA	NA	NA	NA	NA	NA	NA	NA	NA	NA	NA	NA	NA	NA
Bgtw3.F.m10	Bgtw3.F.m10	Feces	Bgtw3.F	Male	Bangladesh	NA	489	NA	NA	NA	Adult	Adult	NA	Subramanian_2014	Adult_Feces	NA	NA	Bangladesh	NA	NA	FALSE	FALSE	NA	NA	NA	NA	NA	NA	NA	NA	NA	NA	NA	NA	NA	NA	NA	NA	NA
Bgtw3.F.m13	Bgtw3.F.m13	Feces	Bgtw3.F	Male	Bangladesh	NA	492	NA	NA	NA	Adult	Adult	NA	Subramanian_2014	Adult_Feces	NA	NA	Bangladesh	NA	NA	FALSE	FALSE	NA	NA	NA	NA	NA	NA	NA	NA	NA	NA	NA	NA	NA	NA	NA	NA	NA
Bgtw3.F.m16	Bgtw3.F.m16	Feces	Bgtw3.F	Male	Bangladesh	NA	495	NA	NA	NA	Adult	Adult	NA	Subramanian_2014	Adult_Feces	NA	NA	Bangladesh	NA	NA	FALSE	FALSE	NA	NA	NA	NA	NA	NA	NA	NA	NA	NA	NA	NA	NA	NA	NA	NA	NA
Bgtw3.F.m7	Bgtw3.F.m7	Feces	Bgtw3.F	Male	Bangladesh	NA	486	NA	NA	NA	Adult	Adult	NA	Subramanian_2014	Adult_Feces	NA	NA	Bangladesh	NA	NA	FALSE	FALSE	NA	NA	NA	NA	NA	NA	NA	NA	NA	NA	NA	NA	NA	NA	NA	NA	NA
Bgtw3.M.m1	Bgtw3.M.m1	Feces	Bgtw3.M	Female	Bangladesh	NA	360.3	NA	NA	NA	Adult	Adult	NA	Subramanian_2014	Adult_Feces	NA	NA	Bangladesh	NA	NA	FALSE	FALSE	NA	NA	NA	NA	NA	NA	NA	NA	NA	NA	NA	NA	NA	NA	NA	NA	NA
Bgtw3.M.m10	Bgtw3.M.m10	Feces	Bgtw3.M	Female	Bangladesh	NA	369	NA	NA	NA	Adult	Adult	NA	Subramanian_2014	Adult_Feces	NA	NA	Bangladesh	NA	NA	FALSE	FALSE	NA	NA	NA	NA	NA	NA	NA	NA	NA	NA	NA	NA	NA	NA	NA	NA	NA
Bgtw3.M.m11	Bgtw3.M.m11	Feces	Bgtw3.M	Female	Bangladesh	NA	370	NA	NA	NA	Adult	Adult	NA	Subramanian_2014	Adult_Feces	NA	NA	Bangladesh	NA	NA	FALSE	FALSE	NA	NA	NA	NA	NA	NA	NA	NA	NA	NA	NA	NA	NA	NA	NA	NA	NA
Bgtw3.M.m12	Bgtw3.M.m12	Feces	Bgtw3.M	Female	Bangladesh	NA	371.2	NA	NA	NA	Adult	Adult	NA	Subramanian_2014	Adult_Feces	NA	NA	Bangladesh	NA	NA	FALSE	FALSE	NA	NA	NA	NA	NA	NA	NA	NA	NA	NA	NA	NA	NA	NA	NA	NA	NA
Bgtw3.M.m13	Bgtw3.M.m13	Feces	Bgtw3.M	Female	Bangladesh	NA	372.1	NA	NA	NA	Adult	Adult	NA	Subramanian_2014	Adult_Feces	NA	NA	Bangladesh	NA	NA	FALSE	FALSE	NA	NA	NA	NA	NA	NA	NA	NA	NA	NA	NA	NA	NA	NA	NA	NA	NA
Bgtw3.M.m14	Bgtw3.M.m14	Feces	Bgtw3.M	Female	Bangladesh	NA	373.2	NA	NA	NA	Adult	Adult	NA	Subramanian_2014	Adult_Feces	NA	NA	Bangladesh	NA	NA	FALSE	FALSE	NA	NA	NA	NA	NA	NA	NA	NA	NA	NA	NA	NA	NA	NA	NA	NA	NA
Bgtw3.M.m15	Bgtw3.M.m15	Feces	Bgtw3.M	Female	Bangladesh	NA	374.1	NA	NA	NA	Adult	Adult	NA	Subramanian_2014	Adult_Feces	NA	NA	Bangladesh	NA	NA	FALSE	FALSE	NA	NA	NA	NA	NA	NA	NA	NA	NA	NA	NA	NA	NA	NA	NA	NA	NA
Bgtw3.M.m16	Bgtw3.M.m16	Feces	Bgtw3.M	Female	Bangladesh	NA	375.1	NA	NA	NA	Adult	Adult	NA	Subramanian_2014	Adult_Feces	NA	NA	Bangladesh	NA	NA	FALSE	FALSE	NA	NA	NA	NA	NA	NA	NA	NA	NA	NA	NA	NA	NA	NA	NA	NA	NA
Bgtw3.M.m17	Bgtw3.M.m17	Feces	Bgtw3.M	Female	Bangladesh	NA	376	NA	NA	NA	Adult	Adult	NA	Subramanian_2014	Adult_Feces	NA	NA	Bangladesh	NA	NA	FALSE	FALSE	NA	NA	NA	NA	NA	NA	NA	NA	NA	NA	NA	NA	NA	NA	NA	NA	NA
Bgtw3.M.m19	Bgtw3.M.m19	Feces	Bgtw3.M	Female	Bangladesh	NA	378	NA	NA	NA	Adult	Adult	NA	Subramanian_2014	Adult_Feces	NA	NA	Bangladesh	NA	NA	FALSE	FALSE	NA	NA	NA	NA	NA	NA	NA	NA	NA	NA	NA	NA	NA	NA	NA	NA	NA
Bgtw3.M.m2	Bgtw3.M.m2	Feces	Bgtw3.M	Female	Bangladesh	NA	361.1	NA	NA	NA	Adult	Adult	NA	Subramanian_2014	Adult_Feces	NA	NA	Bangladesh	NA	NA	FALSE	FALSE	NA	NA	NA	NA	NA	NA	NA	NA	NA	NA	NA	NA	NA	NA	NA	NA	NA
Bgtw3.M.m20	Bgtw3.M.m20	Feces	Bgtw3.M	Female	Bangladesh	NA	379	NA	NA	NA	Adult	Adult	NA	Subramanian_2014	Adult_Feces	NA	NA	Bangladesh	NA	NA	FALSE	FALSE	NA	NA	NA	NA	NA	NA	NA	NA	NA	NA	NA	NA	NA	NA	NA	NA	NA
Bgtw3.M.m21	Bgtw3.M.m21	Feces	Bgtw3.M	Female	Bangladesh	NA	380	NA	NA	NA	Adult	Adult	NA	Subramanian_2014	Adult_Feces	NA	NA	Bangladesh	NA	NA	FALSE	FALSE	NA	NA	NA	NA	NA	NA	NA	NA	NA	NA	NA	NA	NA	NA	NA	NA	NA
Bgtw3.M.m22	Bgtw3.M.m22	Feces	Bgtw3.M	Female	Bangladesh	NA	381	NA	NA	NA	Adult	Adult	NA	Subramanian_2014	Adult_Feces	NA	NA	Bangladesh	NA	NA	FALSE	FALSE	NA	NA	NA	NA	NA	NA	NA	NA	NA	NA	NA	NA	NA	NA	NA	NA	NA
Bgtw3.M.m3	Bgtw3.M.m3	Feces	Bgtw3.M	Female	Bangladesh	NA	362	NA	NA	NA	Adult	Adult	NA	Subramanian_2014	Adult_Feces	NA	NA	Bangladesh	NA	NA	FALSE	FALSE	NA	NA	NA	NA	NA	NA	NA	NA	NA	NA	NA	NA	NA	NA	NA	NA	NA
Bgtw3.M.m4	Bgtw3.M.m4	Feces	Bgtw3.M	Female	Bangladesh	NA	363	NA	NA	NA	Adult	Adult	NA	Subramanian_2014	Adult_Feces	NA	NA	Bangladesh	NA	NA	FALSE	FALSE	NA	NA	NA	NA	NA	NA	NA	NA	NA	NA	NA	NA	NA	NA	NA	NA	NA
Bgtw3.M.m5	Bgtw3.M.m5	Feces	Bgtw3.M	Female	Bangladesh	NA	364	NA	NA	NA	Adult	Adult	NA	Subramanian_2014	Adult_Feces	NA	NA	Bangladesh	NA	NA	FALSE	FALSE	NA	NA	NA	NA	NA	NA	NA	NA	NA	NA	NA	NA	NA	NA	NA	NA	NA
Bgtw3.M.m6	Bgtw3.M.m6	Feces	Bgtw3.M	Female	Bangladesh	NA	365	NA	NA	NA	Adult	Adult	NA	Subramanian_2014	Adult_Feces	NA	NA	Bangladesh	NA	NA	FALSE	FALSE	NA	NA	NA	NA	NA	NA	NA	NA	NA	NA	NA	NA	NA	NA	NA	NA	NA
Bgtw3.M.m7	Bgtw3.M.m7	Feces	Bgtw3.M	Female	Bangladesh	NA	365.9	NA	NA	NA	Adult	Adult	NA	Subramanian_2014	Adult_Feces	NA	NA	Bangladesh	NA	NA	FALSE	FALSE	NA	NA	NA	NA	NA	NA	NA	NA	NA	NA	NA	NA	NA	NA	NA	NA	NA
Bgtw3.M.m8	Bgtw3.M.m8	Feces	Bgtw3.M	Female	Bangladesh	NA	367	NA	NA	NA	Adult	Adult	NA	Subramanian_2014	Adult_Feces	NA	NA	Bangladesh	NA	NA	FALSE	FALSE	NA	NA	NA	NA	NA	NA	NA	NA	NA	NA	NA	NA	NA	NA	NA	NA	NA
Bgtw3.M.m9	Bgtw3.M.m9	Feces	Bgtw3.M	Female	Bangladesh	NA	367.9	NA	NA	NA	Adult	Adult	NA	Subramanian_2014	Adult_Feces	NA	NA	Bangladesh	NA	NA	FALSE	FALSE	NA	NA	NA	NA	NA	NA	NA	NA	NA	NA	NA	NA	NA	NA	NA	NA	NA
Bgtw3.T1.m1	Bgtw3.T1.m1	Feces	Bgtw3.T1	Male	Bangladesh	NA	0.3	NA	NA	NA	0months	Infant	NA	Subramanian_2014	Infant_Feces	NA	NA	Bangladesh	NA	NA	FALSE	FALSE	NA	NA	NA	NA	NA	NA	NA	NA	NA	NA	NA	NA	NA	NA	NA	NA	NA
Bgtw3.T1.m11	Bgtw3.T1.m11	Feces	Bgtw3.T1	Male	Bangladesh	NA	10	NA	NA	NA	10_to_12months	Infant	NA	Subramanian_2014	Infant_Feces	NA	NA	Bangladesh	NA	NA	FALSE	FALSE	NA	NA	NA	NA	NA	NA	NA	NA	NA	NA	NA	NA	NA	NA	NA	NA	NA
Bgtw3.T1.m12	Bgtw3.T1.m12	Feces	Bgtw3.T1	Male	Bangladesh	NA	11.3	NA	NA	NA	10_to_12months	Infant	NA	Subramanian_2014	Infant_Feces	NA	NA	Bangladesh	NA	NA	FALSE	FALSE	NA	NA	NA	NA	NA	NA	NA	NA	NA	NA	NA	NA	NA	NA	NA	NA	NA
Bgtw3.T1.m13	Bgtw3.T1.m13	Feces	Bgtw3.T1	Male	Bangladesh	NA	12.1	NA	NA	NA	10_to_12months	Infant	NA	Subramanian_2014	Infant_Feces	NA	NA	Bangladesh	NA	NA	FALSE	FALSE	NA	NA	NA	NA	NA	NA	NA	NA	NA	NA	NA	NA	NA	NA	NA	NA	NA
Bgtw3.T1.m14	Bgtw3.T1.m14	Feces	Bgtw3.T1	Male	Bangladesh	NA	13.2	NA	NA	NA	13_to_15months	Infant	NA	Subramanian_2014	Infant_Feces	NA	NA	Bangladesh	NA	NA	FALSE	FALSE	NA	NA	NA	NA	NA	NA	NA	NA	NA	NA	NA	NA	NA	NA	NA	NA	NA
Bgtw3.T1.m15	Bgtw3.T1.m15	Feces	Bgtw3.T1	Male	Bangladesh	NA	14.2	NA	NA	NA	13_to_15months	Infant	NA	Subramanian_2014	Infant_Feces	NA	NA	Bangladesh	NA	NA	FALSE	FALSE	NA	NA	NA	NA	NA	NA	NA	NA	NA	NA	NA	NA	NA	NA	NA	NA	NA
Bgtw3.T1.m16	Bgtw3.T1.m16	Feces	Bgtw3.T1	Male	Bangladesh	NA	15.2	NA	NA	NA	13_to_15months	Infant	NA	Subramanian_2014	Infant_Feces	NA	NA	Bangladesh	NA	NA	FALSE	FALSE	NA	NA	NA	NA	NA	NA	NA	NA	NA	NA	NA	NA	NA	NA	NA	NA	NA
Bgtw3.T1.m20	Bgtw3.T1.m20	Feces	Bgtw3.T1	Male	Bangladesh	NA	19	NA	NA	NA	19_to_21months	Infant	NA	Subramanian_2014	Infant_Feces	NA	NA	Bangladesh	NA	NA	FALSE	FALSE	NA	NA	NA	NA	NA	NA	NA	NA	NA	NA	NA	NA	NA	NA	NA	NA	NA
Bgtw3.T1.m22	Bgtw3.T1.m22	Feces	Bgtw3.T1	Male	Bangladesh	NA	21	NA	NA	NA	19_to_21months	Infant	NA	Subramanian_2014	Infant_Feces	NA	NA	Bangladesh	NA	NA	FALSE	FALSE	NA	NA	NA	NA	NA	NA	NA	NA	NA	NA	NA	NA	NA	NA	NA	NA	NA
Bgtw3.T1.m5	Bgtw3.T1.m5	Feces	Bgtw3.T1	Male	Bangladesh	NA	4	NA	NA	NA	4_to_6months	Infant	NA	Subramanian_2014	Infant_Feces	NA	NA	Bangladesh	NA	NA	FALSE	FALSE	NA	NA	NA	NA	NA	NA	NA	NA	NA	NA	NA	NA	NA	NA	NA	NA	NA
Bgtw3.T1.m5.dr	Bgtw3.T1.m5.dr	Feces	Bgtw3.T1	Male	Bangladesh	NA	4.6	NA	NA	NA	4_to_6months	Infant	NA	Subramanian_2014	Infant_Feces	NA	NA	Bangladesh	NA	NA	FALSE	FALSE	NA	NA	NA	NA	NA	NA	NA	NA	NA	NA	NA	NA	NA	NA	NA	NA	NA
Bgtw3.T1.m8	Bgtw3.T1.m8	Feces	Bgtw3.T1	Male	Bangladesh	NA	7.1	NA	NA	NA	7_to_9months	Infant	NA	Subramanian_2014	Infant_Feces	NA	NA	Bangladesh	NA	NA	FALSE	FALSE	NA	NA	NA	NA	NA	NA	NA	NA	NA	NA	NA	NA	NA	NA	NA	NA	NA
Bgtw3.T2.m1	Bgtw3.T2.m1	Feces	Bgtw3.T2	Male	Bangladesh	NA	0.3	NA	NA	NA	0months	Infant	NA	Subramanian_2014	Infant_Feces	NA	NA	Bangladesh	NA	NA	FALSE	FALSE	NA	NA	NA	NA	NA	NA	NA	NA	NA	NA	NA	NA	NA	NA	NA	NA	NA
Bgtw3.T2.m10	Bgtw3.T2.m10	Feces	Bgtw3.T2	Male	Bangladesh	NA	8.9	NA	NA	NA	7_to_9months	Infant	NA	Subramanian_2014	Infant_Feces	NA	NA	Bangladesh	NA	NA	FALSE	FALSE	NA	NA	NA	NA	NA	NA	NA	NA	NA	NA	NA	NA	NA	NA	NA	NA	NA
Bgtw3.T2.m12	Bgtw3.T2.m12	Feces	Bgtw3.T2	Male	Bangladesh	NA	11.2	NA	NA	NA	10_to_12months	Infant	NA	Subramanian_2014	Infant_Feces	NA	NA	Bangladesh	NA	NA	FALSE	FALSE	NA	NA	NA	NA	NA	NA	NA	NA	NA	NA	NA	NA	NA	NA	NA	NA	NA
Bgtw3.T2.m13	Bgtw3.T2.m13	Feces	Bgtw3.T2	Male	Bangladesh	NA	12.1	NA	NA	NA	10_to_12months	Infant	NA	Subramanian_2014	Infant_Feces	NA	NA	Bangladesh	NA	NA	FALSE	FALSE	NA	NA	NA	NA	NA	NA	NA	NA	NA	NA	NA	NA	NA	NA	NA	NA	NA
Bgtw3.T2.m14	Bgtw3.T2.m14	Feces	Bgtw3.T2	Male	Bangladesh	NA	13.1	NA	NA	NA	13_to_15months	Infant	NA	Subramanian_2014	Infant_Feces	NA	NA	Bangladesh	NA	NA	FALSE	FALSE	NA	NA	NA	NA	NA	NA	NA	NA	NA	NA	NA	NA	NA	NA	NA	NA	NA
Bgtw3.T2.m15	Bgtw3.T2.m15	Feces	Bgtw3.T2	Male	Bangladesh	NA	14.2	NA	NA	NA	13_to_15months	Infant	NA	Subramanian_2014	Infant_Feces	NA	NA	Bangladesh	NA	NA	FALSE	FALSE	NA	NA	NA	NA	NA	NA	NA	NA	NA	NA	NA	NA	NA	NA	NA	NA	NA
Bgtw3.T2.m16	Bgtw3.T2.m16	Feces	Bgtw3.T2	Male	Bangladesh	NA	15.1	NA	NA	NA	13_to_15months	Infant	NA	Subramanian_2014	Infant_Feces	NA	NA	Bangladesh	NA	NA	FALSE	FALSE	NA	NA	NA	NA	NA	NA	NA	NA	NA	NA	NA	NA	NA	NA	NA	NA	NA
Bgtw3.T2.m2	Bgtw3.T2.m2	Feces	Bgtw3.T2	Male	Bangladesh	NA	1	NA	NA	NA	1_to_3months	Infant	NA	Subramanian_2014	Infant_Feces	NA	NA	Bangladesh	NA	NA	FALSE	FALSE	NA	NA	NA	NA	NA	NA	NA	NA	NA	NA	NA	NA	NA	NA	NA	NA	NA
Bgtw3.T2.m20	Bgtw3.T2.m20	Feces	Bgtw3.T2	Male	Bangladesh	NA	19	NA	NA	NA	19_to_21months	Infant	NA	Subramanian_2014	Infant_Feces	NA	NA	Bangladesh	NA	NA	FALSE	FALSE	NA	NA	NA	NA	NA	NA	NA	NA	NA	NA	NA	NA	NA	NA	NA	NA	NA
Bgtw3.T2.m22	Bgtw3.T2.m22	Feces	Bgtw3.T2	Male	Bangladesh	NA	21	NA	NA	NA	19_to_21months	Infant	NA	Subramanian_2014	Infant_Feces	NA	NA	Bangladesh	NA	NA	FALSE	FALSE	NA	NA	NA	NA	NA	NA	NA	NA	NA	NA	NA	NA	NA	NA	NA	NA	NA
Bgtw3.T2.m3	Bgtw3.T2.m3	Feces	Bgtw3.T2	Male	Bangladesh	NA	2	NA	NA	NA	1_to_3months	Infant	NA	Subramanian_2014	Infant_Feces	NA	NA	Bangladesh	NA	NA	FALSE	FALSE	NA	NA	NA	NA	NA	NA	NA	NA	NA	NA	NA	NA	NA	NA	NA	NA	NA
Bgtw3.T2.m5.dra	Bgtw3.T2.m5.dra	Feces	Bgtw3.T2	Male	Bangladesh	NA	4.7	NA	NA	NA	4_to_6months	Infant	NA	Subramanian_2014	Infant_Feces	NA	NA	Bangladesh	NA	NA	FALSE	FALSE	NA	NA	NA	NA	NA	NA	NA	NA	NA	NA	NA	NA	NA	NA	NA	NA	NA
Bgtw3.T2.m5.drb	Bgtw3.T2.m5.drb	Feces	Bgtw3.T2	Male	Bangladesh	NA	4.9	NA	NA	NA	4_to_6months	Infant	NA	Subramanian_2014	Infant_Feces	NA	NA	Bangladesh	NA	NA	FALSE	FALSE	NA	NA	NA	NA	NA	NA	NA	NA	NA	NA	NA	NA	NA	NA	NA	NA	NA
Bgtw3.T2.m7	Bgtw3.T2.m7	Feces	Bgtw3.T2	Male	Bangladesh	NA	5.9	NA	NA	NA	4_to_6months	Infant	NA	Subramanian_2014	Infant_Feces	NA	NA	Bangladesh	NA	NA	FALSE	FALSE	NA	NA	NA	NA	NA	NA	NA	NA	NA	NA	NA	NA	NA	NA	NA	NA	NA
Bgtw3.T2.m9.dr	Bgtw3.T2.m9.dr	Feces	Bgtw3.T2	Male	Bangladesh	NA	9.1	NA	NA	NA	7_to_9months	Infant	NA	Subramanian_2014	Infant_Feces	NA	NA	Bangladesh	NA	NA	FALSE	FALSE	NA	NA	NA	NA	NA	NA	NA	NA	NA	NA	NA	NA	NA	NA	NA	NA	NA
Bgtw4.F.m1	Bgtw4.F.m1	Feces	Bgtw4.F	Male	Bangladesh	NA	276	NA	NA	NA	Adult	Adult	NA	Subramanian_2014	Adult_Feces	NA	NA	Bangladesh	NA	NA	FALSE	FALSE	NA	NA	NA	NA	NA	NA	NA	NA	NA	NA	NA	NA	NA	NA	NA	NA	NA
Bgtw4.F.m10	Bgtw4.F.m10	Feces	Bgtw4.F	Male	Bangladesh	NA	285	NA	NA	NA	Adult	Adult	NA	Subramanian_2014	Adult_Feces	NA	NA	Bangladesh	NA	NA	FALSE	FALSE	NA	NA	NA	NA	NA	NA	NA	NA	NA	NA	NA	NA	NA	NA	NA	NA	NA
Bgtw4.F.m13	Bgtw4.F.m13	Feces	Bgtw4.F	Male	Bangladesh	NA	288	NA	NA	NA	Adult	Adult	NA	Subramanian_2014	Adult_Feces	NA	NA	Bangladesh	NA	NA	FALSE	FALSE	NA	NA	NA	NA	NA	NA	NA	NA	NA	NA	NA	NA	NA	NA	NA	NA	NA
Bgtw4.F.m4	Bgtw4.F.m4	Feces	Bgtw4.F	Male	Bangladesh	NA	279	NA	NA	NA	Adult	Adult	NA	Subramanian_2014	Adult_Feces	NA	NA	Bangladesh	NA	NA	FALSE	FALSE	NA	NA	NA	NA	NA	NA	NA	NA	NA	NA	NA	NA	NA	NA	NA	NA	NA
Bgtw4.F.m7	Bgtw4.F.m7	Feces	Bgtw4.F	Male	Bangladesh	NA	282	NA	NA	NA	Adult	Adult	NA	Subramanian_2014	Adult_Feces	NA	NA	Bangladesh	NA	NA	FALSE	FALSE	NA	NA	NA	NA	NA	NA	NA	NA	NA	NA	NA	NA	NA	NA	NA	NA	NA
Bgtw4.M.m1	Bgtw4.M.m1	Feces	Bgtw4.M	Female	Bangladesh	NA	240.2	NA	NA	NA	Adult	Adult	NA	Subramanian_2014	Adult_Feces	NA	NA	Bangladesh	NA	NA	FALSE	FALSE	NA	NA	NA	NA	NA	NA	NA	NA	NA	NA	NA	NA	NA	NA	NA	NA	NA
Bgtw4.M.m10	Bgtw4.M.m10	Feces	Bgtw4.M	Female	Bangladesh	NA	249.1	NA	NA	NA	Adult	Adult	NA	Subramanian_2014	Adult_Feces	NA	NA	Bangladesh	NA	NA	FALSE	FALSE	NA	NA	NA	NA	NA	NA	NA	NA	NA	NA	NA	NA	NA	NA	NA	NA	NA
Bgtw4.M.m11	Bgtw4.M.m11	Feces	Bgtw4.M	Female	Bangladesh	NA	250	NA	NA	NA	Adult	Adult	NA	Subramanian_2014	Adult_Feces	NA	NA	Bangladesh	NA	NA	FALSE	FALSE	NA	NA	NA	NA	NA	NA	NA	NA	NA	NA	NA	NA	NA	NA	NA	NA	NA
Bgtw4.M.m12	Bgtw4.M.m12	Feces	Bgtw4.M	Female	Bangladesh	NA	251	NA	NA	NA	Adult	Adult	NA	Subramanian_2014	Adult_Feces	NA	NA	Bangladesh	NA	NA	FALSE	FALSE	NA	NA	NA	NA	NA	NA	NA	NA	NA	NA	NA	NA	NA	NA	NA	NA	NA
Bgtw4.M.m13	Bgtw4.M.m13	Feces	Bgtw4.M	Female	Bangladesh	NA	252	NA	NA	NA	Adult	Adult	NA	Subramanian_2014	Adult_Feces	NA	NA	Bangladesh	NA	NA	FALSE	FALSE	NA	NA	NA	NA	NA	NA	NA	NA	NA	NA	NA	NA	NA	NA	NA	NA	NA
Bgtw4.M.m14	Bgtw4.M.m14	Feces	Bgtw4.M	Female	Bangladesh	NA	253	NA	NA	NA	Adult	Adult	NA	Subramanian_2014	Adult_Feces	NA	NA	Bangladesh	NA	NA	FALSE	FALSE	NA	NA	NA	NA	NA	NA	NA	NA	NA	NA	NA	NA	NA	NA	NA	NA	NA
Bgtw4.M.m15	Bgtw4.M.m15	Feces	Bgtw4.M	Female	Bangladesh	NA	254	NA	NA	NA	Adult	Adult	NA	Subramanian_2014	Adult_Feces	NA	NA	Bangladesh	NA	NA	FALSE	FALSE	NA	NA	NA	NA	NA	NA	NA	NA	NA	NA	NA	NA	NA	NA	NA	NA	NA
Bgtw4.M.m16	Bgtw4.M.m16	Feces	Bgtw4.M	Female	Bangladesh	NA	255.1	NA	NA	NA	Adult	Adult	NA	Subramanian_2014	Adult_Feces	NA	NA	Bangladesh	NA	NA	FALSE	FALSE	NA	NA	NA	NA	NA	NA	NA	NA	NA	NA	NA	NA	NA	NA	NA	NA	NA
[truncated: 265 more rows]
