# Supplementary material for: Microbiota assembly, structure, and dynamics among Tsimane horticulturalists of the Bolivian Amazon
Source: Nat Commun. 2020 Jul 29;11:3772. doi: 10.1038/s41467-020-17541-6 (PMC7391733; doi:10.1038/s41467-020-17541-6)
Supplement: Supplementary file 6 — Source Data [file 41467_2020_17541_MOESM6_ESM.zip]

Archive with 25 entries (22 files):
- Source Data/
- Source Data/.Rhistory
- Source Data/.DS_Store
- __MACOSX/
- __MACOSX/Source Data/
- __MACOSX/Source Data/._.DS_Store
- Source Data/Map_Villages.rds
- Source Data/Sprockett_Tsimane_ps.rds
- Source Data/Map_Bolivia.rds
- Source Data/Tsimane_Neopterin_Data.txt
- __MACOSX/Source Data/._Tsimane_Neopterin_Data.txt
- Source Data/Sprockett_Tsimane.1.Rmd
- __MACOSX/Source Data/._Sprockett_Tsimane.1.Rmd
- Source Data/Sprockett_Tsimane.3.Rmd
- __MACOSX/Source Data/._Sprockett_Tsimane.3.Rmd
- Source Data/Sprockett_Tsimane.2.Rmd
- __MACOSX/Source Data/._Sprockett_Tsimane.2.Rmd
- Source Data/Sprockett_Tsimane.6.Rmd
- __MACOSX/Source Data/._Sprockett_Tsimane.6.Rmd
- Source Data/Tsimane_Infant_Diet_Data.txt
- __MACOSX/Source Data/._Tsimane_Infant_Diet_Data.txt
- Source Data/Sprockett_Tsimane.5.Rmd
- __MACOSX/Source Data/._Sprockett_Tsimane.5.Rmd
- Source Data/Sprockett_Tsimane.4.Rmd
- __MACOSX/Source Data/._Sprockett_Tsimane.4.Rmd
