# Supplementary material for: Microbiota assembly, structure, and dynamics among Tsimane horticulturalists of the Bolivian Amazon
Source: Nat Commun. 2020 Jul 29;11:3772. doi: 10.1038/s41467-020-17541-6 (PMC7391733; doi:10.1038/s41467-020-17541-6)
Supplement: Supplementary file 6 — Source Data [file 41467_2020_17541_MOESM6_ESM.zip › Source Data/Tsimane_Neopterin_Data.txt]

Sample_ID	SubID	Dyad	Plate	WellID	SampleID	Well	Count	Mean	StdDev	CV_percent	DilCor	NEOngml	WetWt	DryWt	Sex	FeedStat	LowMilkCF	AgeCF	TimeCF	Diarrhea	Age_Days	Age_Months
BF101B	9200062	12	6	SPL31	BF101B	G3	0	NA	NA	NA	NA	NA	2.397	2.083	1	complementary_feeding	0	3	5	0	248	8.27
BF102B	T2035	15	5	SPL12	BF102B	C4	2	3.013	0.322	10.677	1506.5	381.1445	2.148	1.847	1	exclusively_breastfed	NA	NA	NA	0	43	1.43
BF103B	9200048	7	3	SPL4	BF103B	A7	2	2.794	0.421	15.065	1397	353.441	2.389	1.952	1	complementary_feeding	0	3	8	0	351	11.7
BF106B	9201024	41	5	SPL27	BF106B	E9	2	3.595	0.016	0.435	1797.5	454.7675	1.454	1.3	0	complementary_feeding	0	1	8	0	304	10.13
BF107B	T1021	47	3	SPL26	BF107B	E9	2	10.097	0.261	2.585	5048.5	1277.2705	2.053	1.733	0	complementary_feeding	0	5	3	0	269	8.97
BF108B	91044	43	6	SPL28	BF108B	E10	2	5.488	0.533	9.717	2744	694.232	1.54	1.325	1	complementary_feeding	0	6	7	0	406	13.53
BF109B	T1120	45	6	SPL39	BF109B	G11	2	5.192	0.453	8.716	2596	656.788	1.842	1.555	1	complementary_feeding	0	4	2	0	210	7
BF10B	T2005	40	3	SPL35	BF10B	G8	2	5.841	6.147	105.238	2920.5	738.8865	1.299	1.251	0	complementary_feeding	0	2	0	0	81	2.7
BF110B	915048	3	5	SPL4	BF110B	A6	1	2.537	NA	NA	1268.5	320.9305	2.145	1.83	1	complementary_feeding	0	3	10	0	403	13.43
BF113B	T1519	4	6	SPL13	BF113B	C5	2	5.954	1.335	22.422	2977	753.181	2.423	2.068	1	complementary_feeding	1	0	4	0	149	4.97
BF114B	922044	17	3	SPL7	BF114B	A10	1	2.275	NA	NA	1137.5	287.7875	2.886	2.504	1	complementary_feeding	0	6	5	1	350	11.67
BF115B	T2036	25	6	SPL9	BF115B	A11	2	5.471	0	0	2735.5	692.0815	1.752	1.49	1	exclusively_breastfed	NA	NA	NA	0	61	2.03
BF117B	T2014	37	3	SPL33	BF117B	G6	1	4.301	NA	NA	2150.5	544.0765	2.48	2.128	1	complementary_feeding	1	2	11	0	408	13.6
BF119B	T2037	27	4	SPL12	BF119B	C5	2	4.302	1.3	30.231	2151	544.203	2.057	1.785	1	exclusively_breastfed	0	3	-2	0	57	1.9
BF11B	T2203	23	5	SPL31	BF11B	G3	2	3.604	2.525	70.071	1802	455.906	1.425	1.295	1	complementary_feeding	1	2	1	0	102	3.4
BF120B	T2010	34	6	SPL24	BF120B	E6	2	6.415	0.138	2.145	3207.5	811.4975	2.567	2.242	0	complementary_feeding	0	1	6	0	239	7.97
BF122B	T2203	23	5	SPL34	BF122B	G6	2	4.912	0.404	8.233	2456	621.368	2.457	2.09	1	complementary_feeding	1	2	4	0	190	6.33
BF124B	922042	20	3	SPL13	BF124B	C6	2	6.084	0.611	10.037	3042	769.626	2.615	2.248	1	complementary_feeding	0	4	3	1	237	7.9
BF126B	T2005	40	3	SPL38	BF126B	G11	2	3.76	1.616	42.985	1880	475.64	2.159	1.837	0	complementary_feeding	0	2	3	0	170	5.67
BF127B	T2201	22	3	SPL20	BF127B	E3	2	13.947	0.029	0.207	6973.5	1764.2955	1.994	1.657	1	0	NA	5	1	1	186	6.2
BF128B	922032	19	5	SPL17	BF128B	C9	2	3.689	1.594	43.217	1844.5	466.6585	2.354	2.032	0	complementary_feeding	0	4	9	0	414	13.8
BF129B	T1519	4	6	SPL14	BF129B	C6	2	7.779	4.251	54.641	3889.5	984.0435	2.422	2.084	1	complementary_feeding	1	0	5	0	167	5.57
BF12B	T2007	29	6	SPL17	BF12B	C9	2	4.503	0.14	3.106	2251.5	569.6295	1.774	1.544	0	complementary_feeding	0	3	8	0	344	11.47
BF130B	915048	3	5	SPL5	BF130B	A7	2	3.155	1.034	32.783	1577.5	399.1075	2.367	2.065	1	complementary_feeding	0	3	10	1	422	14.07
BF131B	T2043	44	6	SPL29	BF131B	E11	2	4.436	0.35	7.898	2218	561.154	2.123	1.83	1	exclusively_breastfed	NA	NA	NA	0	43	1.43
BF132B	91051	46	4	SPL30	BF132B	G3	2	2.885	0.194	6.73	1442.5	364.9525	2.188	1.844	1	complementary_feeding	0	6	5	0	337	11.23
BF133B	T1021	47	3	SPL27	BF133B	E10	2	12.479	0.652	5.227	6239.5	1578.5935	2.102	1.796	0	complementary_feeding	0	5	4	0	289	9.63
BF134B	T1120	45	6	SPL40	BF134B	G12	2	4.192	0.157	3.736	2096	530.288	2.345	2.051	1	complementary_feeding	0	4	3	1	229	7.63
BF135B	T2032	21	5	SPL21	BF135B	E3	2	3.144	0.285	9.059	1572	397.716	1.589	1.358	1	complementary_feeding	0	3	4	1	74	2.47
BF137B	T2201	22	3	SPL21	BF137B	E4	2	10.798	0.598	5.538	5399	1365.947	1.478	1.296	1	complementary_feeding	NA	5	1	1	206	6.87
BF138B	T2203	23	5	SPL35	BF138B	G7	2	7.533	1.396	18.531	3766.5	952.9245	1.808	1.534	1	complementary_feeding	1	2	4	1	212	7.07
BF139B	922044	17	3	SPL8	BF139B	A11	2	2.084	0.416	19.955	1042	263.626	2.346	1.993	1	complementary_feeding	0	6	6	0	376	12.53
BF13B	9201024	41	5	SPL25	BF13B	E7	2	3.615	0.539	14.91	1807.5	457.2975	1.281	1.215	0	complementary_feeding	0	1	6	0	238	7.93
BF140B	922032	19	5	SPL18	BF140B	C10	2	2.674	0.753	28.147	1337	338.261	2.595	2.173	0	complementary_feeding	0	4	10	1	436	14.53
BF141B	T2030	28	5	SPL40	BF141B	G12	1	3.353	NA	NA	1676.5	424.1545	2.15	1.845	1	complementary_feeding	1	2	1	0	115	3.83
BF142B	T2014	37	3	SPL34	BF142B	G7	1	1.96	NA	NA	980	247.94	1.923	1.563	1	complementary_feeding	1	2	12	0	433	14.43
BF143B	9201028	42	5	SPL30	BF143B	E12	2	2.075	0.067	3.239	1037.5	262.4875	2.415	2.093	1	complementary_feeding	0	4	8	0	386	12.87
BF144B	T2005	40	3	SPL39	BF144B	G12	2	6.014	1.415	23.522	3007	760.771	2.374	2.017	0	complementary_feeding	0	2	4	0	196	6.53
BF145B	922042	20	3	SPL14	BF145B	C7	1	2.537	NA	NA	1268.5	320.9305	2.17	1.841	1	complementary_feeding	0	4	4	0	264	8.8
BF146B	T2036	25	6	SPL10	BF146B	A12	2	8.834	0.398	4.5	4417	1117.501	1.808	1.562	1	exclusively_breastfed	NA	NA	NA	0	93	3.1
BF147B	915048	3	5	SPL6	BF147B	A8	2	2.021	0.854	42.254	1010.5	255.6565	2.078	1.807	1	complementary_feeding	0	3	11	1	448	14.93
BF148B	T1021	47	3	SPL28	BF148B	E11	2	4.876	1.098	22.527	2438	616.814	1.664	1.417	0	complementary_feeding	0	5	5	0	316	10.53
BF14B	T2012	32	5	SPL23	BF14B	E5	2	3.578	0.338	9.445	1789	452.617	1.615	1.386	0	complementary_feeding	0	2	3	0	183	6.1
BF150B	T1519	4	6	SPL15	BF150B	C7	2	5.234	0.129	2.467	2617	662.101	2.32	1.997	1	complementary_feeding	1	0	6	0	195	6.5
BF151B	91051	46	4	SPL31	BF151B	G4	1	2.787	NA	NA	1393.5	352.5555	2.277	1.942	1	complementary_feeding	0	6	6	0	365	12.17
BF152B	T1516	1	6	SPL5	BF152B	A7	2	2.506	1.251	49.908	1253	317.009	1.635	1.399	1	complementary_feeding	0	3	5	0	272	9.07
BF153B	T2043	44	3	SPL1	BF153B	A4	2	5.071	0.212	4.185	2535.5	641.4815	2.52	2.184	1	exclusively_breastfed	NA	NA	NA	0	72	2.4
BF155B	T1519	4	6	SPL16	BF155B	C8	2	6.023	0.559	9.287	3011.5	761.9095	2.099	1.828	1	complementary_feeding	1	0	7	0	243	8.1
BF156B	T1516	1	6	SPL6	BF156B	A8	2	5.034	1.237	24.564	2517	636.801	1.879	1.61	1	complementary_feeding	0	3	7	0	320	10.67
BF157B	915048	3	5	SPL7	BF157B	A9	2	2.626	0.171	6.513	1313	332.189	2.037	1.717	1	complementary_feeding	0	3	13	0	501	16.7
BF158B	T1021	47	3	SPL29	BF158B	E12	2	2.999	1.346	44.891	1499.5	379.3735	1.814	1.572	0	complementary_feeding	0	5	7	0	368	12.27
BF161B	922036	24	5	SPL10	BF161B	A12	2	2.429	0.523	21.514	1214.5	307.2685	2.161	1.816	1	complementary_feeding	0	3	9	0	385	12.83
BF162B	922042	20	3	SPL15	BF162B	C8	1	4.016	NA	NA	2008	508.024	2.039	1.779	1	complementary_feeding	0	4	6	0	322	10.73
BF163B	T2203	23	5	SPL36	BF163B	G8	2	2.619	0.126	4.807	1309.5	331.3035	1.637	1.389	1	complementary_feeding	1	2	7	0	276	9.2
BF164B	T2032	21	5	SPL22	BF164B	E4	2	7.629	0.803	10.526	3814.5	965.0685	1.331	1.265	1	exclusively_breastfed	NA	NA	NA	1	160	5.33
BF165B	922044	17	3	SPL9	BF165B	A12	0	NA	NA	NA	NA	NA	1.879	1.61	1	complementary_feeding	0	6	8	1	445	14.83
BF166B	922032	19	5	SPL19	BF166B	C11	1	2.342	NA	NA	1171	296.263	2.758	2.403	0	complementary_feeding	0	4	12	0	506	16.87
BF16B	915048	3	5	SPL2	BF16B	A4	2	2.342	0.248	10.59	1171	296.263	1.545	1.31	1	complementary_feeding	0	3	7	0	335	11.17
BF17B	T1120	45	6	SPL37	BF17B	G9	2	8.806	3.362	38.18	4403	1113.959	1.364	1.271	1	exclusively_breastfed	0	4	0	0	142	4.73
BF18B	91051	46	4	SPL20	BF18B	E3	1	1.863	NA	NA	931.5	235.6695	1.388	1.25	1	complementary_feeding	0	6	2	0	250	8.33
BF19B	T2202	18	4	blank	BF19B	A3	2	9.619	2.071	21.532	4809.5	1216.8035	1.573	1.349	1	complementary_feeding	0	2	0	0	80	2.67
BF20B	T2201	22	3	SPL16	BF20B	C9	2	3.967	1.559	39.309	1983.5	501.8255	1.91	1.662	1	exclusively_breastfed	NA	5	-2	1	103	3.43
BF22B	9200048	7	3	SPL2	BF22B	A5	1	3.223	NA	NA	1611.5	407.7095	2.437	2.075	1	complementary_feeding	0	3	6	0	290	9.67
BF23B	922044	17	6	SPL32	BF23B	G4	2	6.489	1.747	26.928	3244.5	820.8585	2.387	2.053	1	complementary_feeding	0	6	3	0	273	9.1
BF24B	9200061	9	6	SPL34	BF24B	G6	2	5.35	0.826	15.442	2675	676.775	2.269	1.904	1	complementary_feeding	1	0	8	1	259	8.63
BF26B	T2030	28	5	SPL37	BF26B	G9	2	3.595	0.037	1.016	1797.5	454.7675	1.719	1.509	1	exclusively_breastfed	1	2	-2	0	12	0.4
BF28B	T1516	1	6	SPL2	BF28B	A4	2	6.352	0.591	9.306	3176	803.528	1.954	1.61	1	complementary_feeding	0	3	2	0	161	5.37
BF30B	91044	43	6	SPL26	BF30B	E8	2	7.361	0.766	10.412	3680.5	931.1665	1.753	1.526	1	complementary_feeding	0	6	5	0	343	11.43
BF32B	T2201	22	3	SPL17	BF32B	C10	2	4.727	3.136	66.336	2363.5	597.9655	1.771	1.538	1	exclusively_breastfed	NA	5	-2	0	114	3.8
BF34B	922044	17	6	SPL33	BF34B	G5	2	6.976	1.424	20.41	3488	882.464	2.369	2.064	1	complementary_feeding	0	6	3	0	283	9.43
BF35B	9201028	42	5	SPL28	BF35B	E10	2	2.276	1.038	45.593	1138	287.914	2.334	1.959	1	complementary_feeding	0	4	5	0	289	9.63
BF36B	922032	19	5	SPL14	BF36B	C6	2	2.436	0.169	6.922	1218	308.154	2.854	2.426	0	complementary_feeding	0	4	7	1	344	11.47
BF38B	T2014	37	3	SPL30	BF38B	G3	1	1.506	NA	NA	753	190.509	2.822	2.408	1	complementary_feeding	1	2	9	0	340	11.33
BF39B	T2012	32	5	SPL24	BF39B	E6	1	1.77	NA	NA	885	223.905	1.29	1.246	0	complementary_feeding	0	2	4	0	202	6.73
BF40B	T2030	28	5	SPL38	BF40B	G10	2	3.289	0.252	7.667	1644.5	416.0585	1.296	1.26	1	exclusively_breastfed	1	2	-2	1	25	0.83
BF42B	T2010	34	6	SPL22	BF42B	E4	2	5.983	0.08	1.344	2991.5	756.8495	2.066	1.778	0	complementary_feeding	0	1	4	0	173	5.77
BF44B	T1519	4	6	SPL11	BF44B	C3	2	3.111	2.267	72.862	1555.5	393.5415	2.778	2.33	1	complementary_feeding	1	0	3	1	100	3.33
BF46B	91051	46	4	SPL21	BF46B	E4	0	NA	NA	NA	NA	NA	2.484	2.122	1	complementary_feeding	0	6	2	0	272	9.07
BF47B	T1021	47	3	SPL24	BF47B	E7	1	7.418	NA	NA	3709	938.377	1.625	1.361	0	complementary_feeding	0	5	2	0	224	7.47
BF48B	9201024	41	5	SPL26	BF48B	E8	2	3.88	0.187	4.813	1940	490.82	1.689	1.417	0	complementary_feeding	0	1	7	0	264	8.8
BF50B	922036	24	5	SPL8	BF50B	A10	2	3.057	1.419	46.42	1528.5	386.7105	1.379	1.269	1	complementary_feeding	0	3	5	0	249	8.3
BF51B	T2201	22	3	SPL18	BF51B	C11	1	2.537	NA	NA	1268.5	320.9305	1.736	1.475	1	exclusively_breastfed	NA	5	-1	0	135	4.5
BF52B	922044	17	3	SPL5	BF52B	A8	2	2.708	0.503	18.565	1354	342.562	1.747	1.431	1	complementary_feeding	0	6	3	1	304	10.13
BF53B	922032	19	5	SPL15	BF53B	C7	2	4.414	0.834	18.903	2207	558.371	2.371	2.041	0	complementary_feeding	0	4	7	0	363	12.1
BF54B	T2036	25	6	SPL7	BF54B	A9	2	4.688	0.1	2.138	2344	593.032	1.56	1.306	1	exclusively_breastfed	NA	NA	NA	0	15	0.5
BF56B	T2202	18	4	SPL1	BF56B	A4	2	7.592	2.169	28.573	3796	960.388	2.165	1.823	1	complementary_feeding	0	2	1	0	113	3.77
BF57B	T2005	40	3	SPL36	BF57B	G9	2	4.414	0.208	4.709	2207	558.371	1.804	1.559	0	complementary_feeding	0	2	1	0	121	4.03
BF58B	T2203	23	5	SPL32	BF58B	G4	2	5.535	0.628	11.35	2767.5	700.1775	2	1.714	1	complementary_feeding	1	2	2	0	142	4.73
BF62B	T2037	27	4	SPL10	BF62B	C3	1	1.932	NA	NA	966	244.398	1.949	1.643	1	exclusively_breastfed	0	3	-3	1	12	0.4
BF63B	T2014	37	3	SPL31	BF63B	G4	2	2.89	0.576	19.912	1445	365.585	2.067	1.743	1	complementary_feeding	1	2	9	1	363	12.1
BF65B	T1519	4	6	SPL12	BF65B	C4	2	5.019	0.756	15.059	2509.5	634.9035	2.103	1.825	1	complementary_feeding	1	0	3	0	122	4.07
BF66B	91051	46	4	SPL22	BF66B	E5	1	3.757	NA	NA	1878.5	475.2605	1.792	1.508	1	complementary_feeding	0	6	3	0	292	9.73
BF67B	T1022	48	3	SPL23	BF67B	E6	2	7.334	3.015	41.109	3667	927.751	1.687	1.478	0	complementary_feeding	0	3	3	0	191	6.37
BF68B	T1516	1	6	SPL3	BF68B	A5	2	7.807	0.008	0.101	3903.5	987.5855	2.033	1.754	1	complementary_feeding	0	3	3	0	198	6.6
BF6B	922042	20	3	SPL11	BF6B	C4	1	1.973	NA	NA	986.5	249.5845	2.303	2.042	1	complementary_feeding	0	4	0	1	145	4.83
BF70B	T1120	45	6	SPL38	BF70B	G10	2	1.406	0.035	2.512	703	177.859	NA	NA	1	complementary_feeding	0	4	2	0	185	6.17
BF71B	91044	43	6	SPL27	BF71B	E9	2	8.033	0.342	4.258	4016.5	1016.1745	1.709	1.443	1	complementary_feeding	0	6	6	0	381	12.7
BF72B	T1021	47	3	SPL25	BF72B	E8	2	6.703	2.149	32.065	3351.5	847.9295	1.634	1.394	0	complementary_feeding	0	5	2	0	245	8.17
BF73B	T2038	16	6	SPL36	BF73B	G8	2	6.573	2.373	36.103	3286.5	831.4845	1.751	1.503	0	exclusively_breastfed	NA	5	-4	0	46	1.53
BF74B	9200062	12	6	SPL30	BF74B	E12	2	10.487	0.398	3.799	5243.5	1326.6055	1.45	1.289	1	complementary_feeding	0	3	4	0	230	7.67
BF75B	9200053	14	3	SPL10	BF75B	C3	2	1.641	0.042	2.547	820.5	207.5865	1.291	1.262	0	complementary_feeding	1	3	6	0	292	9.73
BF77B	T2035	15	5	SPL11	BF77B	C3	2	2.199	0.539	24.523	1099.5	278.1735	1.781	1.542	1	exclusively_breastfed	NA	NA	NA	0	25	0.83
BF78B	9200048	7	3	SPL3	BF78B	A6	1	2.147	NA	NA	1073.5	271.5955	2.099	1.79	1	complementary_feeding	0	3	7	0	334	11.13
BF80B	922042	20	3	SPL12	BF80B	C5	2	5.88	4.785	81.374	2940	743.82	2.367	2.014	1	complementary_feeding	0	4	2	0	200	6.67
BF81B	922036	24	5	SPL9	BF81B	A11	2	2.75	1.497	54.442	1375	347.875	1.367	1.272	1	complementary_feeding	0	3	5	0	269	8.97
BF82B	T2202	18	4	SPL2	BF82B	A5	2	5.357	0.543	10.144	2678.5	677.6605	1.642	1.371	1	complementary_feeding	0	2	2	0	133	4.43
BF83B	922032	19	5	SPL16	BF83B	C8	2	3.098	1.016	32.796	1549	391.897	1.975	1.705	0	complementary_feeding	0	4	8	0	383	12.77
BF84B	T2203	23	5	SPL33	BF84B	G5	2	5.472	2.734	49.951	2736	692.208	1.943	1.69	1	complementary_feeding	1	2	3	0	162	5.4
BF85B	T2201	22	3	SPL19	BF85B	C12	2	8.971	0.455	5.069	4485.5	1134.8315	1.821	1.514	1	exclusively_breastfed	NA	5	0	0	157	5.23
BF86B	T2032	21	5	SPL20	BF86B	C12	2	2.79	0.482	17.294	1395	352.935	1.408	1.257	1	exclusively_breastfed	NA	NA	NA	1	43	1.43
BF87B	922044	17	3	SPL6	BF87B	A9	1	2.275	NA	NA	1137.5	287.7875	2.672	2.311	1	complementary_feeding	0	6	4	0	327	10.9
BF88B	T2005	40	3	SPL37	BF88B	G10	1	3.648	NA	NA	1824	461.472	2.606	2.207	0	complementary_feeding	0	2	2	0	142	4.73
BF89B	9201028	42	5	SPL29	BF89B	E11	1	2.851	NA	NA	1425.5	360.6515	2.281	1.956	1	complementary_feeding	0	4	6	0	332	11.07
BF91B	T2006	38	6	SPL25	BF91B	E7	2	5.006	0.049	0.982	2503	633.259	1.453	1.285	0	exclusively_breastfed	NA	3	-1	0	92	3.07
BF92B	T2037	27	4	SPL11	BF92B	C4	1	3.445	NA	NA	1722.5	435.7925	1.687	1.481	1	exclusively_breastfed	0	3	-2	0	34	1.13
BF93B	T2013	26	6	SPL21	BF93B	E3	1	1.65	NA	NA	825	208.725	2.104	1.809	0	exclusively_breastfed	NA	5	-3	1	91	3.03
BF94B	T2036	25	6	SPL8	BF94B	A10	2	4.17	0.076	1.814	2085	527.505	1.369	1.281	1	exclusively_breastfed	NA	NA	NA	0	40	1.33
BF95B	T2030	28	5	SPL39	BF95B	G11	2	3.346	0.03	0.895	1673	423.269	2.111	1.849	1	exclusively_breastfed	1	2	0	0	68	2.27
BF96B	T2010	34	6	SPL23	BF96B	E5	2	3.086	2.397	77.665	1543	390.379	1.417	1.279	0	complementary_feeding	0	1	6	0	217	7.23
BF98B	T2014	37	3	SPL32	BF98B	G5	1	2.365	NA	NA	1182.5	299.1725	2.586	2.228	1	complementary_feeding	1	2	10	0	386	12.87
BF99B	9200061	9	6	SPL35	BF99B	G7	2	3.715	0.438	11.799	1857.5	469.9475	3.055	2.58	1	complementary_feeding	1	0	10	0	319	10.63
BF9B	922032	19	5	SPL13	BF9B	C5	2	3.696	0.313	8.478	1848	467.544	2.298	2.006	0	complementary_feeding	0	4	0	1	324	10.8
