# Supplementary material for: Microbiota assembly, structure, and dynamics among Tsimane horticulturalists of the Bolivian Amazon
Source: Nat Commun. 2020 Jul 29;11:3772. doi: 10.1038/s41467-020-17541-6 (PMC7391733; doi:10.1038/s41467-020-17541-6)
Supplement: Supplementary file 6 — Source Data [file 41467_2020_17541_MOESM6_ESM.zip › Source Data/Sprockett_Tsimane.1.Rmd]

---
title: "`r substr(knitr::current_input(), 1, nchar(knitr::current_input())-4)`"
author: "Daniel Sprockett"
date: "June 8, 2020"
output: 
  html_document:
    toc: true
    toc_float: true
    code_folding: hide
    theme: lumen
editor_options: 
  chunk_output_type: console
---

last updated: `r format(Sys.Date(), format="%B %d %Y")`

***

<p style="text-align:center;font-size:300%;"> The Tsimane Microbiome Project </p>

***
### Manuscript Title:

#### Microbiota Assembly, Structure, and Dynamics Among Tsimane Horticulturalists of the Bolivian Amazon

***
### Authors

Daniel Sprockett^1^, Melanie Martin^2,3^, Elizabeth Costello^4^, Adam Burns^4^, Susan Holmes^5^, Michael Gurven^3,6^, and David A. Relman^1,4,7* ^

1. Department of Microbiology & Immunology, Stanford University School of Medicine, Stanford, CA 94305, USA
2. Department of Anthropology, University of Washington, Seattle, WA 98195, USA.
3. Department of Anthropology, University of California Santa Barbara, Santa Barbara, CA 93106, USA.
4. Department of Medicine, Stanford University School of Medicine, Stanford, CA 94305, USA 
5. Department of Statistics, Stanford University, Stanford, CA 94305, USA 
6. Broom Center for Demography, University of California Santa Barbara, Santa Barbara , CA 93106, USA.
7. Veterans Affairs Palo Alto Health Care System, Palo Alto, CA 94304, USA

^* ^ Corresponding Author

***

ABSTRACT
Selective and neutral forces shape human microbiota assembly in early life. The Tsimane are an indigenous Bolivian population with infant care-associated behaviors predicted to increase mother-infant microbial dispersal. Here, we characterize microbial community assembly in 47 infant-mother pairs from six Tsimane villages, using 16S rRNA gene amplicon sequencing of longitudinal stool and tongue swab samples. We find that infant consumption of dairy products, vegetables, and chicha (a fermented drink inoculated with oral microbes) is associated with stool microbiota composition. In stool and tongue samples, microbes shared between mothers and infants are more abundant than non-shared microbes. Using a neutral model of community assembly, we find that neutral processes alone explain the prevalence of 79% of infant-colonizing microbes, but explain microbial prevalence less well in adults from river villages with more regular access to markets. Our results underscore the importance of neutral forces during microbiota assembly, and we hypothesize that changing lifestyle factors may alter traditional modes of microbiota assembly by decreasing the role of neutral processes.

***

Set Paths and Establish Directory Structure

```{r setup env, message=FALSE, warning=FALSE}

# Remove the variables in the working environment
rm(list=ls())

# set to appropriate location
setwd("/Users/daniel/Documents/Relman_Lab/projects/VA01_Tsimane/Stanford_Digital_Repository/")

# set paths
if(interactive()){
  try(file_name <- tail(strsplit(rstudioapi::getSourceEditorContext()$path, "/")[[1]], 1))
} else {
  file_name <- knitr::current_input()
}
file_name <- substr(file_name, 1, nchar(file_name)-4)

# all figures will be output to a sub-folder with this file name appended with "_Output"
SavePath <- paste0(getwd(), "/", file_name, "_Output/")
dir.create(file.path(SavePath), showWarnings = FALSE)

```

Install and Load R packages

```{r load packages, message=FALSE, warning=FALSE}

# set seed
set.seed(8675309)

# list pacakges
packages <- c("ggplot2", 
              "ape", 
              "caret", 
              "plyr", 
              "scales", 
              "ggdendro", 
              "grid", 
              "reshape2", 
              "gridExtra", 
              "cowplot", 
              "vegan",
              "dplyr",
              "ggrepel",
              "magrittr",
              "RColorBrewer",
              "xml2",
              "doParallel",
              "foreach",
              "vegan",
              "Biostrings",
              "devtools",
              "phyloseq",
              "DESeq2",
              "kableExtra",
              "UpSetR",
              "picante",
              "ggpubr",
              "treeDA",
              "igraph")

# install packages from bioconductor
BiocManager::install(setdiff(packages,installed.packages()), update=FALSE)

# list packages from github
git_packages <- c("danielsprockett/tyRa",
                  "gavinsimpson/ggvegan", 
                  "zdk123/SpiecEasi")

# install packages from github
library(devtools)
git_package_names <- as.character(sapply(git_packages,function(x){strsplit(x,"/")[[1]][[2]]}))
install_github(git_packages[which(git_package_names == setdiff(git_package_names,installed.packages()))])

# load packages
all_packages <- c(packages, git_package_names)

n <- length(all_packages) - sum(sapply(all_packages,require,character.only=TRUE))

# print if packages loaded properly
if(n == 0){
  print("All necessary R packages loaded properly")
} else {
  print(paste0(n, " R packages did not load properly"))
}

```

Set up the graphics device and graphing theme

```{r graphics, message=FALSE, warning=FALSE}

# set the current graphic device off
if(dev.cur()>1){
  invisible(dev.off())
}

# set the plotting theme 
theme_set(theme_bw())

```

```{r import_micro, warning = FALSE, message = FALSE}

Tsimane_ps <- readRDS(paste0(getwd(), "/","Sprockett_Tsimane_ps.rds"))

```

Create standard feature palettes for consisent plots.

Palettes for samples

```{r plot sample palettes, warning = FALSE, message = FALSE}

Age_Class_pal <- c("#99C2A2", "#5B725A", "#F2CA65")
names(Age_Class_pal) <- c("Infant", "Child", "Adult")

Sample_Type_pal <- c("Feces" = "red3",  "Saliva" = "blue3")

Sample_Type_By_Age_Class_Shape_pal <- c(
  "Infant_Feces" = 21,
  "Adult_Feces" =  22,
  "Infant_Saliva" = 24,
  "Adult_Saliva" = 25)

```

```{r make_distance_df()}

make_distance_df <- function(ps = ps,
                             distances = c("wuf", "uuf", "bray", "jsd", "jaccard"),
                             force_distance_calculations = FALSE,
                             intragroup_only = FALSE,
                             variables = NULL){

  if ( is.null(ps) | class(ps)[1] != "phyloseq"){
    message("phyloseq object not found or is not an object of class 'phyloseq'")
  }

  if(nsamples(ps) > 500){
    message(paste0("This function calulates the distance between all pairs of samples.
                   You've supplied a phyloseq object with ", nsamples(ps), " samples, meaning
                   the data.frame output will contain ", ((nsamples(ps)^2)/2) - nsamples(ps), " rows.
                   This could take a while." ))
  }


  if (force_distance_calculations == TRUE){
    rm(wuf_mat, uuf_mat, bray_mat, jsd_mat, jaccard_mat)
  }


  if ( "wuf" %in% distances){
    if( exists("wuf_mat") ){
      message("Weighted Unifrac Distance matrix found.")
      if ( !identical(colnames(wuf_mat), sample_names(ps)) ){
        message("Weighted Unifrac Distance matrix does not contain the
                same sample names as this phyloseq object.
                Recalculating the matrix.")
        wuf_mat <- as.matrix(phyloseq::distance(ps, method = "wunifrac"))
        assign("wuf_mat", wuf_mat, envir = .GlobalEnv)
      }
    } else {
      message("Weighted Unifrac Distance matrix not found. Calculating it now.")
      wuf_mat <- as.matrix(phyloseq::distance(ps, method = "wunifrac"))
      assign("wuf_mat", wuf_mat, envir = .GlobalEnv)
    }
  }


  if ( "uuf" %in% distances){
    if( exists("uuf_mat") ){
      message("Unweighted Unifrac Distance matrix found.")
      if ( !identical(colnames(uuf_mat), sample_names(ps)) ){
        message("Unweighted Unifrac Distance matrix does not contain the
                same sample names as this phyloseq object.
                Recalculating the matrix.")
        uuf_mat <- as.matrix(phyloseq::distance(ps, method = "uunifrac"))
        assign("uuf_mat", uuf_mat, envir = .GlobalEnv)
      }
    } else {
      message("Unweighted Unifrac Distance matrix not found. Calculating it now.")
      uuf_mat <- as.matrix(phyloseq::distance(ps, method = "uunifrac"))
      assign("uuf_mat", uuf_mat, envir = .GlobalEnv)
    }
  }


  if ( "bray" %in% distances){
    if( exists("bray_mat") ){
      message("Bray–Curtis dissimilarity matrix found.")
      if ( !identical(colnames(bray_mat), sample_names(ps)) ){
        message("Bray–Curtis dissimilarity matrix does not contain the
                same sample names as this phyloseq object.
                Recalculating the matrix.")
        bray_mat <- as.matrix(phyloseq::distance(ps, method = "bray"))
        assign("bray_mat", bray_mat, envir = .GlobalEnv)
      }
    } else {
      message("Bray–Curtis dissimilarity matrix not found. Calculating it now.")
      bray_mat <- as.matrix(phyloseq::distance(ps, method = "bray"))
      assign("bray_mat", bray_mat, envir = .GlobalEnv)
    }
  }


  if ( "jsd" %in% distances){
    if( exists("jsd_mat") ){
      message("Jensen-Shannon divergence matrix found.")
      if ( !identical(colnames(jsd_mat), sample_names(ps)) ){
        message("Jensen-Shannon divergence matrix does not contain the
                same sample names as this phyloseq object.
                Recalculating the matrix.")
        jsd_mat <- as.matrix(phyloseq::distance(ps, method = "jsd"))
        assign("jsd_mat", jsd_mat, envir = .GlobalEnv)
      }
    } else {
      message("Jensen-Shannon divergence matrix not found. Calculating it now.")
      jsd_mat <- as.matrix(phyloseq::distance(ps, method = "jsd"))
      assign("jsd_mat", jsd_mat, envir = .GlobalEnv)
    }
  }

  if ( "jaccard" %in% distances){
    if( exists("jaccard_mat") ){
      message("Jaccard index matrix found.")
      if ( !identical(colnames(jaccard_mat), sample_names(ps)) ){
        message("Jaccard index matrix does not contain the
                same sample names as this phyloseq object.
                Recalculating the matrix.")
        jaccard_mat <- as.matrix(phyloseq::distance(ps, method = "jaccard"))
        assign("jaccard_mat", jsd_mat, envir = .GlobalEnv)
      }
    } else {
      message("Jaccard index matrix not found. Calculating it now.")
      jaccard_mat <- as.matrix(phyloseq::distance(ps, method = "jaccard", binary = TRUE))
      assign("jaccard_mat", jsd_mat, envir = .GlobalEnv)
    }
  }


  # sample data look-up table
  sd <- data.frame(sample_data(ps))

  # set-up a pairwise comparision between every sample
  df <- data.frame(t(combn(as.character(sample_names(ps)),2)))
  colnames(df) <- c("sample1", "sample2")

  # filter comparisons if only doing intragroup comparisons
  if (intragroup_only != FALSE){
    if (intragroup_only == TRUE) {intragroup_only <- "Subject_ID"}

    if( intragroup_only %in% sample_variables(ps) ){
      message(paste0("Restricting comparsions to intragroup comparisons.
                     Grouping variable: ", intragroup_only))
      df$s1_SubID <- as.character(sd[match(df$sample1, rownames(sd)),intragroup_only])
      df$s2_SubID <- as.character(sd[match(df$sample2, rownames(sd)),intragroup_only])
      # trim to get only intra-subject samples:
      df <- df[which(df$s1_SubID == df$s2_SubID),]
      colnames(df)[3] <-"Subject_ID"
      df[4] <- NULL
    } else {
      message(paste0("Factor ", intragroup_only, " not found in sample_variables(ps)."))
    }
  }


  if (is.null(variables)){
    message("You can specify sample_variables(ps) that you'd like to compare using 'variables = c('x', 'y', 'z')'.")
  } else {

    for( var in variables){

      if (class(get_variable(ps, var)) == "numeric") {
        s1_var <- paste0("s1_", var)
        s2_var <- paste0("s2_", var)
        Abs_Dist_var <- paste0("Abs_Dist_", var)
        df[,s1_var] <- sd[match(df$sample1, rownames(sd)),var]
        df[,s2_var] <- sd[match(df$sample2, rownames(sd)),var]
        df[,Abs_Dist_var] <- as.numeric(abs(df[,s1_var] - df[,s2_var]))

      } else {
        s1_var <- paste0("s1_", var)
        s2_var <- paste0("s2_", var)
        same_var <- paste0("same_", var)
        df[,s1_var] <- sd[match(df$sample1, rownames(sd)),var]
        df[,s2_var] <- sd[match(df$sample2, rownames(sd)),var]
        df[,same_var] <- ifelse(df[,s1_var] == df[,s2_var],"yes", "no")
      }
    }
  }


  # Add distances
  for(dist in distances){
    dist_var <- paste0(dist, "_mat")
    df2 <- data.frame(cbind(match(df$sample1, rownames(get(dist_var))), match(df$sample2, colnames(get(dist_var)))))
    for( i in 1:dim(df)[1]){
      df[i , dist] <- get(dist_var)[df2[i,1], df2[i,2]]
    }
  }

  return(df)

}

```

Identify which Dyads are complete, meaning they have samples coming from both infants and their mothers.

```{r complete dyads}

ps <- Tsimane_ps
ps <- subset_samples(ps, Study_Code =="Sprockett_etal")

# Number of infant stool samples
ps0 <- subset_samples(ps, Sample_Collection_Date > as.Date("2011-01-01"))
ips0 <- subset_samples(ps0, Age_Class =="Infant")
length(unique(ips0@sam_data$Subject_ID))
ifps0 <- subset_samples(ips0, Sample_Type =="Feces")
isps0 <- subset_samples(ips0, Sample_Type =="Saliva")

aps0 <- subset_samples(ps0, Age_Class =="Adult")
length(unique(aps0@sam_data$Subject_ID))
afps0 <- subset_samples(aps0, Sample_Type =="Feces")
asps0 <- subset_samples(aps0, Sample_Type =="Saliva")

# retreive only samples that are from a Dyad (mother/baby pair)
ps <- subset_samples(ps, !Dyad %in% "none") 
ps <- subset_samples(ps, Days_After_Birth != "N/A") 

ps@sam_data$Dyad <- paste0("Dyad_", ps@sam_data$Dyad)
ips <- subset_samples(ps, Age_Class =="Infant")
it <- data.frame(table(ips@sam_data$Dyad))

aps <- subset_samples(ps, Age_Class =="Adult")
at <- data.frame(table(aps@sam_data$Dyad))

df <- merge(it, at, by = "Var1")
df$Total <- df$Freq.x + df$Freq.y
colnames(df) <- c("Dyad", "Infant", "Adult", "Total")
df <- df[with(df, order(-Total)), ]
dyad_df <- df
dim(dyad_df)

```

# Supp. Fig. 1 - stool stacked bar charts

```{r Supp. Fig. 1}

ps <- Tsimane_ps
ps <- subset_samples(ps, Country %in% c("Bolivia"))
ps <- subset_samples(ps, Dyad != "none")
ps@sam_data$Dyad <- paste0("Dyad_", ps@sam_data$Dyad)
ps <- subset_samples(ps, Dyad %in% dyad_df$Dyad)
ps <- subset_samples(ps, Days_After_Birth != "N/A")
ps <- prune_taxa(taxa_sums(ps) > 0, ps)
ps <- subset_samples(ps, Sample_Type %in% c("Feces"))
ps <- rarefy_even_depth(ps,sample.size =20000, rngseed=8675309)

taxa_names(ps) <- make.names(taxa_names(ps))
taxa_var <- "Family"
leg_size <- 0.5
cutoff <- .1
seed <- 1

ps <- tax_glom(ps, taxrank = taxa_var)

tax_table(ps)[grepl("Clostridiaceae", tax_table(ps)[,"Family"]), "Family"] <- "Clostridiaceae"
tt <- data.frame(tax_table(ps)@.Data)
x <- rownames(tt)[grepl("Prevotella", tt$Genus)]
ps <- merge_taxa(ps, eqtaxa = x, archetype = "ASV_5346_Prevotella_7")
tt <- data.frame(tax_table(ps)@.Data)
if("Family_XI" %in% tt[,taxa_var]){
  tt[,taxa_var] <- as.character(tt[,taxa_var])
  tt[tt[,taxa_var] == "Family_XI","Family"] <- paste0(tt[tt[,taxa_var] == "Family_XI","Order"], "_", tt[tt[,taxa_var] == "Family_XI","Family"])
}
taxa_names(ps) <- make.names(tt[,taxa_var])

# merge low abundance taxa
RAps <- transform_sample_counts(ps, function(x) x / sum(x))
asv <- data.frame(otu_table(RAps)@.Data)
taxa_to_merge <- colnames(asv)[apply(asv, 2, max) < cutoff]
ps <- merge_taxa(ps, taxa_to_merge)
taxa_names(ps)[taxa_names(ps) %in% taxa_to_merge] <- "Low Abundance Taxa (<0.1%)"

# order taxa
taxa_order <- taxa_names(ps)[order(taxa_sums(ps))]
taxa_order <- taxa_order[taxa_order != "Low Abundance Taxa (<0.1%)"] 
taxa_order <- rev(taxa_order)
taxa_order <- c(taxa_order, "Low Abundance Taxa (<0.1%)")

set.seed(seed)
taxa_pal <- rev(sample(rainbow(length(taxa_order), s = .7, v=0.85, start = 0, end = .99)))
names(taxa_pal) <- taxa_order
taxa_pal[names(taxa_pal) == "Low Abundance Taxa (<0.1%)"] <- "lightgray"

# order samples
taxa_max <- sort(taxa_sums(ps), decreasing = TRUE)
names(taxa_max) <- make.names(names(taxa_max))
asv <- data.frame(otu_table(ps)@.Data)
sample_order <- rev(rownames(asv[order(asv[,names(taxa_max[1])]),]))

ps <- transform_sample_counts(ps, function(x) x / sum(x) )
bb <- psmelt(ps)
bb$Sample <- factor(bb$Sample, levels = sample_order)
bb[, taxa_var] <- factor(bb[, taxa_var], levels = taxa_order)
bb[, taxa_var][is.na(bb[, taxa_var])] <- "Low Abundance Taxa (<0.1%)"

bb$Age_Class <- factor(bb$Age_Class, levels =c("Infant", "Adult"))
p <- ggplot(bb, aes_string(x = "Sample", y = "Abundance", fill = taxa_var), ordered = FALSE)
p <- p + scale_fill_manual(name = taxa_var, values = taxa_pal)
p <- p + geom_bar(stat = "identity", position = "stack")
p <- p + guides(fill = guide_legend(override.aes = list(colour = "black"), reverse = FALSE)) 
p <- p + theme(legend.key.size = unit(leg_size, "cm"))
p <- p +  theme(axis.text.x=element_blank(),
                axis.ticks.x=element_blank())
p <- p + xlab("Samples")
p <- p + ylab("Relative Abundance")
p <- p + scale_y_continuous(labels = scales::percent_format(accuracy = 1))
p <- p + guides(fill=guide_legend(ncol=1))
p <- p + theme(
      panel.background = element_rect(fill = "transparent",colour = NA),
      plot.background = element_rect(fill = "transparent",colour = NA),
      legend.background = element_rect(fill = "transparent",colour = NA),
      panel.grid.major = element_blank(), 
      panel.grid.minor = element_blank(),
      legend.key = element_rect(fill = "transparent",colour = NA))
p <- p + facet_grid(.~Age_Class, scales = "free", space = "free")
p <- p + theme(strip.background =element_rect(fill="red3"))
p <- p + theme(strip.text = element_text(colour = 'white'))
p

file_name <- paste0("Supp_Fig_1")

library(cowplot)
p_legend <- ggdraw(plot_grid(get_legend(p)))

pdf(paste0(SavePath,file_name, "_legend", ".pdf"), width=2, height = 6)
p_legend
invisible(dev.off())

pdf(paste0(SavePath,file_name, ".pdf"), width=10, height = 6)
p + theme(legend.position="none")
invisible(dev.off())

```

# Supp. Fig. 2 - Tongue swab stacked bar charts

```{r Supp. Fig. 2}

ps <- Tsimane_ps
ps <- subset_samples(ps, Country %in% c("Bolivia"))
ps <- subset_samples(ps, Dyad != "none")
ps@sam_data$Dyad <- paste0("Dyad_", ps@sam_data$Dyad)
ps <- subset_samples(ps, Dyad %in% dyad_df$Dyad)
ps <- subset_samples(ps, Days_After_Birth != "N/A")
ps <- prune_taxa(taxa_sums(ps) > 0, ps)
ps <- subset_samples(ps, Sample_Type %in% c("Saliva"))
ps <- rarefy_even_depth(ps,sample.size =20000, rngseed=8675309)

taxa_names(ps) <- make.names(taxa_names(ps))
taxa_var <- "Family"
leg_size <- 0.5
cutoff <- .1
seed <- 2

ps <- tax_glom(ps, taxrank = taxa_var)
tax_table(ps)[grepl("Clostridiaceae", tax_table(ps)[,"Family"]), "Family"] <- "Clostridiaceae"
tt <- data.frame(tax_table(ps)@.Data)
x <- rownames(tt)[grepl("Prevotella", tt$Genus)]
ps <- merge_taxa(ps, eqtaxa = x, archetype = "ASV_5346_Prevotella_7")
tt <- data.frame(tax_table(ps)@.Data)
if("Family_XI" %in% tt[,taxa_var]){
  tt[,taxa_var] <- as.character(tt[,taxa_var])
  tt[tt[,taxa_var] == "Family_XI","Family"] <- paste0(tt[tt[,taxa_var] == "Family_XI","Order"], "_", tt[tt[,taxa_var] == "Family_XI","Family"])
}
taxa_names(ps) <- make.names(tt[,taxa_var])

# merge low abundance taxa
RAps <- transform_sample_counts(ps, function(x) x / sum(x))
asv <- data.frame(otu_table(RAps)@.Data)
taxa_to_merge <- colnames(asv)[apply(asv, 2, max) < cutoff]
ps <- merge_taxa(ps, taxa_to_merge)
taxa_names(ps)[taxa_names(ps) %in% taxa_to_merge] <- "Low Abundance Taxa (<0.1%)"

# order taxa
taxa_order <- taxa_names(ps)[order(taxa_sums(ps))]
taxa_order <- taxa_order[taxa_order != "Low Abundance Taxa (<0.1%)"] 
taxa_order <- rev(taxa_order)
taxa_order <- c(taxa_order, "Low Abundance Taxa (<0.1%)")

set.seed(seed)
taxa_pal <- rev(sample(rainbow(length(taxa_order), s = .7, v=0.85, start = 0, end = .99)))
names(taxa_pal) <- taxa_order
taxa_pal[names(taxa_pal) == "Low Abundance Taxa (<0.1%)"] <- "lightgray"

# order samples
taxa_max <- sort(taxa_sums(ps), decreasing = TRUE)
names(taxa_max) <- make.names(names(taxa_max))
asv <- data.frame(otu_table(ps)@.Data)
sample_order <- rev(rownames(asv[order(asv[,names(taxa_max[1])]),]))

ps <- transform_sample_counts(ps, function(x) x / sum(x) )
bb <- psmelt(ps)
bb$Sample <- factor(bb$Sample, levels = sample_order)
bb[, taxa_var] <- factor(bb[, taxa_var], levels = taxa_order)
bb[, taxa_var][is.na(bb[, taxa_var])] <- "Low Abundance Taxa (<0.1%)"
bb$Age_Class <- factor(bb$Age_Class, levels =c("Infant", "Adult"))

p <- ggplot(bb, aes_string(x = "Sample", y = "Abundance", fill = taxa_var), ordered = FALSE)
p <- p + scale_fill_manual(name = taxa_var, values = taxa_pal)
p <- p + geom_bar(stat = "identity", position = "stack")
p <- p + guides(fill = guide_legend(override.aes = list(colour = "black"), reverse = FALSE)) 
p <- p + theme(legend.key.size = unit(leg_size, "cm"))
p <- p +  theme(axis.text.x=element_blank(),
                axis.ticks.x=element_blank())
p <- p + xlab("Samples")
p <- p + ylab("Relative Abundance")
p <- p + scale_y_continuous(labels = scales::percent_format(accuracy = 1))
p <- p + guides(fill=guide_legend(ncol=1))
p <- p + theme(
      panel.background = element_rect(fill = "transparent",colour = NA),
      plot.background = element_rect(fill = "transparent",colour = NA),
      legend.background = element_rect(fill = "transparent",colour = NA),
      panel.grid.major = element_blank(), 
      panel.grid.minor = element_blank(),
      legend.key = element_rect(fill = "transparent",colour = NA))
p <- p + facet_grid(.~Age_Class, scales = "free", space = "free")
p <- p + theme(strip.background =element_rect(fill="blue3"))
p <- p + theme(strip.text = element_text(colour = 'white'))
p

file_name <- paste0("Supp_Fig_2")

library(cowplot)
p_legend <- ggdraw(plot_grid(get_legend(p)))

pdf(paste0(SavePath,file_name, "_legend", ".pdf"), width=2, height = 6)
p_legend
invisible(dev.off())

pdf(paste0(SavePath,file_name, ".pdf"), width=10, height = 6)
p + theme(legend.position="none")
invisible(dev.off())

```


Graph when the fecal samples were collected relative to the infant's birth.

```{r Figure_feces_sampling_timeline, fig.width = 14, fig.height = 15, warning=FALSE, message=FALSE} 

ps <- Tsimane_ps
ps@sam_data$Dyad <- paste0("Dyad_", ps@sam_data$Dyad)

ps <- subset_samples(ps, Study_Code =="Sprockett_etal")

# retreive only samples that are from a Dyad (mother/baby pair)
ps <- subset_samples(ps, !Dyad %in% "none")
ps <- subset_samples(ps, Dyad %in% dyad_df$Dyad)
ps <- subset_samples(ps, Days_After_Birth != "N/A") 

df <- data.frame(sample_data(ps))

# shift sample types so they don't overlap
df$Months_After_Birth_jitter <- df$Months_After_Birth
df$Months_After_Birth_jitter[df$Sample_Type == "Feces"] <- df$Months_After_Birth_jitter[df$Sample_Type == "Feces"] -.1
df$Months_After_Birth_jitter[df$Sample_Type == "Saliva"] <- df$Months_After_Birth_jitter[df$Sample_Type == "Saliva"] + .1

t_df <-df

# divide by sample type
feces_df <- df[df$Sample_Type == "Feces", ]
saliva_df <- df[df$Sample_Type == "Saliva", ]

```

# Figure 1 --------------

# Fig. 1a

Figure 1a summarizes when each sample was collected relative to the birth of the infant. Each horizontal line denotes a mother-infant dyad. Shape describes weather the sample was collected from an infant or mother. 

```{r Fig. 1a}

# Feces

df <- feces_df

min_df <- aggregate(t_df$Months_After_Birth, by = list(t_df$Dyad), min)
min_df <- min_df[with(min_df, order(x)), ]
min_df$Order <- 1:length(min_df$x)
  
df$Rank_Order <- min_df$Order[match(unlist(df$Dyad), min_df$Group.1)]

# shift adult and infant samples by +/- .3
df$Rank_Order_Shift <- df$Rank_Order
df$Rank_Order_Shift[df$Age_Class == "Adult"] <- df$Rank_Order_Shift[df$Age_Class == "Adult"] - .3
df$Rank_Order_Shift[df$Age_Class == "Infant"] <- df$Rank_Order_Shift[df$Age_Class == "Infant"] + .3

red_colfunc <- colorRampPalette(c("white", "red3"))
colorends <- red_colfunc(10)

df$Months_After_Birth_Color <- df$Months_After_Birth
df$Months_After_Birth_Color[df$Age_Class== "Adult"] <- max(df$Months_After_Birth_Color[df$Age_Class== "Infant"])

p <- ggplot()
p <- p + geom_segment(data = df, aes(x=-2.5 , xend=22, y=Rank_Order, yend=Rank_Order), color=Sample_Type_pal["Feces"], size =0.5)
p <- p + geom_point(data = df, aes(x=Months_After_Birth, y=Rank_Order_Shift, shape = Age_Class, fill=Months_After_Birth_Color), size=1.5) 
p <- p + scale_shape_manual(name = "Age Group", values=c(22, 21)) 
p <- p + scale_fill_gradientn(name = "Age (months)", colors = colorends, guide = FALSE)
p <- p + guides(fill = guide_legend(override.aes=list(shape=21)))
p <- p + xlab("Months After Birth")
p <- p + ylab("Dyad")
p <- p + theme(axis.title.y = element_text(size = rel(1.25)))
p <- p + scale_y_discrete(breaks=min_df$Order, drop = FALSE)
p <- p + ggtitle("Stool")
p <- p + scale_x_continuous(breaks=seq(floor(min(df$Months_After_Birth)),ceiling(max(df$Months_After_Birth)),1)) 
p <- p + coord_cartesian(xlim = c(min(df$Months_After_Birth), ceiling(max(df$Months_After_Birth))),
                         ylim = c(-.5, max(min_df$Order) + 1))
p <- p + theme(legend.position="none")
p <- p + theme(
  panel.background = element_rect(fill = "transparent",colour = NA),
  plot.background = element_rect(fill = "transparent",colour = NA),
  legend.background = element_rect(fill = "white"),
  legend.key = element_rect(fill = "transparent",colour = NA),
  axis.ticks = element_blank(), axis.text.y = element_blank(),
  text = element_text(size=9), axis.text.x = element_text(angle=45, hjust=1)
  )
p <- p +  theme(plot.margin=unit(c(0, 0, 0, 0),"cm"))

stool_p <- p

g <- ggplot_build(stool_p)
stool_fills <- data.frame(g$data[[2]]["fill"],
                          g$data[[2]]["x"],
                          g$data[[2]]["y"])
stool_fills$merge_var <- paste0(stool_fills$x, "_", stool_fills$y)
colnames(stool_fills) <- c("fill_var", "x", "y", "merge_var")
df$merge_var <- paste0(df$Months_After_Birth, "_", df$Rank_Order_Shift)
stool_fills <- merge(stool_fills, df, by = "merge_var")
stool_fills <- stool_fills[,c("Sample_ID", "fill_var")]


# Saliva
df <- saliva_df

df$Rank_Order <- min_df$Order[match(unlist(df$Dyad), min_df$Group.1)]

# shift adult and infant samples by +/- .3
df$Rank_Order_Shift <- df$Rank_Order
df$Rank_Order_Shift[df$Age_Class == "Adult"] <- df$Rank_Order_Shift[df$Age_Class == "Adult"] - .3
df$Rank_Order_Shift[df$Age_Class == "Infant"] <- df$Rank_Order_Shift[df$Age_Class == "Infant"] + .3

blue_colfunc <- colorRampPalette(c("white", "blue3"))
colorends <- blue_colfunc(10)

df$Months_After_Birth_Color <- df$Months_After_Birth
df$Months_After_Birth_Color[df$Age_Class== "Adult"] <- max(df$Months_After_Birth_Color[df$Age_Class== "Infant"])

p <- ggplot()
p <- p + geom_segment(data = df, aes(x=-2.5 , xend=23, y=Rank_Order, yend=Rank_Order), color=Sample_Type_pal["Saliva"], size =0.5)
p <- p + geom_point(data = df, aes(x=Months_After_Birth, y=Rank_Order_Shift, shape = Age_Class, fill=Months_After_Birth_Color), size=1.5) 
p <- p + scale_shape_manual(name = "Age Group", values=c(25, 24)) 
p <- p + scale_fill_gradientn(name = "Age (months)", colors = colorends, guide = FALSE)
p <- p + guides(fill = guide_legend(override.aes=list(shape=21)))
p <- p + xlab("Months After Birth")
p <- p + ylab("")
p <- p + scale_y_discrete(breaks=min_df$Order, drop = FALSE)
p <- p + ggtitle("Tongue Swab")
p <- p + scale_x_continuous(breaks=seq(floor(min(df$Months_After_Birth)),ceiling(max(df$Months_After_Birth)),1)) 
p <- p + coord_cartesian(xlim = c(min(df$Months_After_Birth), max(df$Months_After_Birth)),
                         ylim = c(-.5, max(min_df$Order) + 1))
p <- p + theme(legend.position="none")
p <- p + theme(
  panel.background = element_rect(fill = "transparent",colour = NA),
  plot.background = element_rect(fill = "transparent",colour = NA),
  legend.background = element_rect(fill = "white"),
  legend.key = element_rect(fill = "transparent",colour = NA),
  axis.ticks = element_blank(), axis.text.y = element_blank(),
  text = element_text(size=9), axis.text.x = element_text(angle=45, hjust=1)
  )
p <- p +  theme(plot.margin=unit(c(0, 0, 0, 0),"cm"))

saliva_p <- p

g <- ggplot_build(saliva_p)
saliva_fills <- data.frame(g$data[[2]]["fill"],
                          g$data[[2]]["x"],
                          g$data[[2]]["y"])
saliva_fills$merge_var <- paste0(saliva_fills$x, "_", saliva_fills$y)
colnames(saliva_fills) <- c("fill_var", "x", "y", "merge_var")
df$merge_var <- paste0(df$Months_After_Birth, "_", df$Rank_Order_Shift)
saliva_fills <- merge(saliva_fills, df, by = "merge_var")
saliva_fills <- saliva_fills[,c("Sample_ID", "fill_var")]

grid.arrange(nrow = 1, stool_p + theme(plot.margin=unit(c(.1, -.4, .1, .1),"cm")),
saliva_p + theme(plot.margin=unit(c(.1, .1, .1, 0),"cm")))


pdf(paste0(SavePath,"Fig_1a.pdf"), width = 8, height = 4.5)
grid.arrange(nrow = 1, stool_p + theme(plot.margin=unit(c(.1, -.4, .1, .1),"cm")),
saliva_p + theme(plot.margin=unit(c(.1, .1, .1, 0),"cm")))
invisible(dev.off())

```

# Fig. 1b

```{r Fig. 1b}

Sample_Type_var <- "Feces"
alpha_div_var <- "Shannon"
var <- "Months_After_Birth"

# set up data object
ps <- Tsimane_ps
ps@sam_data$Dyad <- paste0("Dyad_", ps@sam_data$Dyad)
ps <- subset_samples(ps, Dyad %in% dyad_df$Dyad)
ps <- subset_samples(ps, Country == "Bolivia")
ps <- rarefy_even_depth(ps,sample.size =20000, rngseed=8675309)

# add richness
  sample_data(ps) <- cbind(sample_data(ps), estimate_richness(ps))
  df <- data.frame(sample_data(ps))

# remove outliers 
# outliers are those observations that lie outside 1.5 x IQR, 
# where the ‘Inter Quartile Range’ is the difference between 75th and 25th quartiles.
Richness_df <- df
adult_Richness_df <- Richness_df[Richness_df$Age_Class == "Adult",]
Richness_df <- Richness_df[Richness_df$Age_Class == "Infant",]
outlier_samples <- as.character(Richness_df$Sample_ID[Richness_df[,alpha_div_var] %in% boxplot.stats(Richness_df[,alpha_div_var])$out])
adult_outlier_samples <- as.character(adult_Richness_df$Sample_ID[adult_Richness_df[,alpha_div_var] %in% boxplot.stats(adult_Richness_df[,alpha_div_var])$out])
outlier_samples <- c(outlier_samples, adult_outlier_samples)
ps <- subset_samples(ps, !Sample_ID %in% outlier_samples)
  
# subset to only infants
adult_ps <- subset_samples(ps, Age_Class == "Adult")
ps <- subset_samples(ps, Age_Class == "Infant")
  
# subset to only one sample type
ps <- subset_samples(ps, Sample_Type == Sample_Type_var)
adult_ps <- subset_samples(adult_ps, Sample_Type == Sample_Type_var)
adult_ps <- subset_samples(adult_ps, !is.na(Days_After_Birth))

require("nlme"); packageVersion("nlme")
require("lme4")
require("car")

df <- data.frame(sample_data(ps))
adf <- data.frame(sample_data(adult_ps))

# Correct data types
df[, alpha_div_var] <- as.numeric(as.character(df[, alpha_div_var]))
df[, var] <- as.numeric(as.character(df[, var]))
adf[, alpha_div_var] <- as.numeric(as.character(adf[, alpha_div_var]))
adf[, var] <- as.numeric(as.character(adf[, var]))

mlef <- formula(paste(alpha_div_var, "~", var))

# Build Infant Model
model <- lme(mlef, data=df, random = ~1|Subject_ID, na.action=na.omit)
infant_feces_model <- model
infant_feces_df <- df

# Build Adult Model
adult_model <- lme(mlef, data=adf, random = ~1|Subject_ID, na.action=na.omit)

# Extract p-value
pval <- summary(model)$tTable[var, "p-value"]
if(pval < 0.001){
lab_pval <- paste("p < ", 0.001)
} else {
lab_pval <- paste("p == ", round(pval, 3))
}
  
adult_pval <- summary(adult_model)$tTable[var, "p-value"]
if(adult_pval < 0.001){
adult_lab_pval <- paste("p < ", 0.001)
} else {
adult_lab_pval <- paste("p == ", round(adult_pval, 3))
}

# Extract R-Squared Values
require(piecewiseSEM)
# Pseudo-R-squared for Generalized Mixed-Effect models
# marginal R2 and describes the proportion of variance explained by the fixed factor(s) alone
m_rsq <- rsquared(model)[,"Marginal"]
lab_m_rsq <- paste("R^2 == ", round(m_rsq, 3))

# conditional R2, which describes the proportion of variance explained by both the fixed and random factors
c_rsq <- rsquared(model)[,"Conditional"]
lab_c_rsq <- paste0("R^2 == ", round(c_rsq, 3))

adult_c_rsq <- rsquared(adult_model)[,"Conditional"]
lab_adult_c_rsq <- paste0("R^2 == ", round(adult_c_rsq, 3))

# Predict over the observed range
new_df <- data.frame(seq(0, 18, by = 1))
colnames(new_df) <- var
new_df$prediction <- predict(model, newdata=new_df, level=0)

# Predict over the observed range adult
anew_df <- data.frame(seq(0, 18, by = 1))
colnames(anew_df) <- var
anew_df$prediction <- predict(adult_model, newdata=anew_df, level=0)

#compute standard error for predictions
Designmat <- model.matrix(eval(eval(model$call$fixed)[-2]), new_df[-ncol(new_df)])
predvar <- diag(Designmat %*% model$varFix %*% t(Designmat))
new_df$SE <- sqrt(predvar)
new_df$hi2SE <- new_df$pred + 2*new_df$SE
new_df$lo2SE <- new_df$pred - 2*new_df$SE

#compute standard error for predictions adult
Designmat <- model.matrix(eval(eval(adult_model$call$fixed)[-2]), anew_df[-ncol(anew_df)])
predvar <- diag(Designmat %*% adult_model$varFix %*% t(Designmat))
anew_df$SE <- sqrt(predvar)
anew_df$hi2SE <- anew_df$pred + 2*anew_df$SE
anew_df$lo2SE <- anew_df$pred - 2*anew_df$SE

red_colfunc <- colorRampPalette(c("white", "red3"))
colorends <- red_colfunc(10)

p <- ggplot()
p <- p + geom_point(data=df,aes_string(x = var, y = alpha_div_var, fill = var), size =2.5, alpha=0.85, shape = 21)
p <- p + geom_point(data=adf,aes_string(x = var, y = alpha_div_var), fill = "red3", size =2.5, alpha=0.85, shape = 22) 
p <- p + scale_fill_gradientn(name = "Age (months)", colors = colorends, guide = FALSE)
p <- p + geom_line(data = new_df, aes_string(x = var, y = "prediction"), color = Sample_Type_pal[Sample_Type_var]) 
p <- p + geom_ribbon(data = new_df, aes_string(x = var, ymin = "lo2SE", ymax = "hi2SE"), alpha = 0.15, fill = Sample_Type_pal[Sample_Type_var]) 
p <- p + geom_line(data = anew_df, aes_string(x = var, y = "prediction"), color = Sample_Type_pal[Sample_Type_var]) 
p <- p + geom_ribbon(data = anew_df, aes_string(x = var, ymin = "lo2SE", ymax = "hi2SE"), alpha = 0.15, fill = Sample_Type_pal[Sample_Type_var]) 
p <- p + xlab("Months After Birth")
p <- p + ylab("Shannon Diversity Index")
p <- p + theme(axis.text=element_text(size=rel(1.5)))
p <- p + theme(axis.title=element_text(size=rel(1.6)))
p <- p + annotate("text", x = max(df[,var]) - 4, y = max(adf[,alpha_div_var]) + .2, label = adult_lab_pval, size = 4, parse=TRUE)
p <- p + annotate("text", x = max(df[,var]) - 4, y = max(adf[,alpha_div_var]) + -.2, label = lab_adult_c_rsq, size = 4, parse=TRUE)

p <- p + annotate("text", x = max(df[,var]) - 4, y = min(df[,alpha_div_var]) + .8, label = lab_pval, size = 4, parse=TRUE)
p <- p + annotate("text", x = max(df[,var]) - 4, y = min(df[,alpha_div_var]) + .4, label = lab_c_rsq, size = 4, parse=TRUE)

p <- p + ylim(0, 5)
#p <- p + scale_x_continuous(breaks=seq(0, 18, 3), limits = c(0, 18))
    p <- p + theme(
      panel.background = element_rect(fill = "transparent",colour = NA),
      plot.background = element_rect(fill = "transparent",colour = NA),
      legend.background = element_rect(fill = "transparent",colour = NA),
      panel.grid.major = element_blank(), 
      panel.grid.minor = element_blank(),
      legend.key = element_rect(fill = "transparent",colour = NA))
p

pdf(paste0(SavePath,"Fig_1b.pdf"), width=6,height=4)
print(p)
invisible(dev.off())

```

# Fig. 1c

```{r Fig. 1c}

Sample_Type_var <- "Saliva"
alpha_div_var <- "Shannon"
var <- "Months_After_Birth"

# set up data object
ps <- Tsimane_ps
ps <- subset_samples(ps, Country == "Bolivia")
ps@sam_data$Dyad <- paste0("Dyad_", ps@sam_data$Dyad)
ps <- subset_samples(ps, Dyad %in% dyad_df$Dyad)
ps <- rarefy_even_depth(ps,sample.size =20000, rngseed=8675309)

# add richness
sample_data(ps) <- cbind(sample_data(ps), estimate_richness(ps))
df <- data.frame(sample_data(ps))

# remove outliers 
# outliers are those observations that lie outside 1.5 x IQR, 
# where the ‘Inter Quartile Range’ is the difference between 75th and 25th quartiles.
Richness_df <- df
Richness_df <- Richness_df[Richness_df$Age_Class == "Infant",]
adult_Richness_df <- Richness_df[Richness_df$Age_Class == "Adult",]
outlier_samples <- as.character(Richness_df$Sample_ID[Richness_df$Faiths_PD %in% boxplot.stats(Richness_df$Faiths_PD)$out])
adult_outlier_samples <- as.character(adult_Richness_df$Sample_ID[adult_Richness_df$Faiths_PD %in% boxplot.stats(adult_Richness_df$Faiths_PD)$out])
outlier_samples <- c(outlier_samples, adult_outlier_samples)
# no outliers
ps <- subset_samples(ps, !Sample_ID %in% outlier_samples)

# subset to only infants
adult_ps <- subset_samples(ps, Age_Class == "Adult")
ps <- subset_samples(ps, Age_Class == "Infant")

# subset to only one sample type
ps <- subset_samples(ps, Sample_Type == Sample_Type_var)
adult_ps <- subset_samples(adult_ps, Sample_Type == Sample_Type_var)
adult_ps <- subset_samples(adult_ps, !is.na(Days_After_Birth))


require("nlme"); packageVersion("nlme")
require("lme4")
require("car")

df <- data.frame(sample_data(ps))
# Correct data types
df[, alpha_div_var] <- as.numeric(as.character(df[, alpha_div_var]))
df[, var] <- as.numeric(as.character(df[, var]))


adf <- data.frame(sample_data(adult_ps))
# Correct data types
adf[, alpha_div_var] <- as.numeric(as.character(adf[, alpha_div_var]))
adf[, var] <- as.numeric(as.character(adf[, var]))

mlef <- formula(paste(alpha_div_var, "~", var))
# Infant Model
model <- lme(mlef, data=df, random = ~1|Subject_ID, na.action=na.omit)
infant_saliva_model <- model
infant_saliva_df <- df
# Adult Model
adult_model <- lme(mlef, data=adf, random = ~1|Subject_ID, na.action=na.omit)

# Extract p-values
pval <- summary(model)$tTable[var, "p-value"]
if(pval < 0.001){
lab_pval <- paste("p < ", 0.001)
} else {
lab_pval <- paste("p == ", round(pval, 3))
}

adult_pval <- summary(adult_model)$tTable[var, "p-value"]
if(adult_pval < 0.001){
adult_lab_pval <- paste("p < ", 0.001)
} else {
adult_lab_pval <- paste("p == ", round(adult_pval, 3))
}

# Extract R-Squared
require(piecewiseSEM)
# Pseudo-R-squared for Generalized Mixed-Effect models
# marginal R2 and describes the proportion of variance explained by the fixed factor(s) alone
m_rsq <- rsquared(model)[,"Marginal"]
lab_m_rsq <- paste("R^2 == ", round(m_rsq, 3))

# conditional R2, which describes the proportion of variance explained by both the fixed and random factors
c_rsq <- rsquared(model)[,"Conditional"]
lab_c_rsq <- paste0("R^2 == ", formatC(round(c_rsq, 3), format='f', digits=3 ))

adult_c_rsq <- rsquared(adult_model)[,"Conditional"]
lab_adult_c_rsq <- sprintf('R^2 == "%1.3f"',round(adult_c_rsq, 3))

# Predict over the observed range
new_df <- data.frame(seq(0, 18, by = 1))
colnames(new_df) <- var
new_df$prediction <- predict(model, newdata=new_df, level=0)

# Predict over the observed range adult
anew_df <- data.frame(seq(0, 18, by = 1))
colnames(anew_df) <- var
anew_df$prediction <- predict(adult_model, newdata=anew_df, level=0)

#compute standard error for predictions
Designmat <- model.matrix(eval(eval(model$call$fixed)[-2]), new_df[-ncol(new_df)])
predvar <- diag(Designmat %*% model$varFix %*% t(Designmat))
new_df$SE <- sqrt(predvar)
new_df$hi2SE <- new_df$pred + 2*new_df$SE
new_df$lo2SE <- new_df$pred - 2*new_df$SE

#compute standard error for predictions adult
Designmat <- model.matrix(eval(eval(adult_model$call$fixed)[-2]), anew_df[-ncol(anew_df)])
predvar <- diag(Designmat %*% adult_model$varFix %*% t(Designmat))
anew_df$SE <- sqrt(predvar)
anew_df$hi2SE <- anew_df$pred + 2*anew_df$SE
anew_df$lo2SE <- anew_df$pred - 2*anew_df$SE


red_colfunc <- colorRampPalette(c("white", "blue3"))
colorends <- red_colfunc(10)

p <- ggplot()
p <- p + geom_point(data=df,aes_string(x = var, y = alpha_div_var, fill = var), size =2.5, alpha=0.85, shape = 24)
p <- p + geom_point(data=adf,aes_string(x = var, y = alpha_div_var), fill = "blue3", size =2.5, alpha=0.85, shape = 25) 
p <- p + scale_fill_gradientn(name = "Age (months)", colors = colorends, guide = FALSE)
p <- p + geom_line(data = new_df, aes_string(x = var, y = "prediction"), color = Sample_Type_pal[Sample_Type_var]) 
p <- p + geom_ribbon(data = new_df, aes_string(x = var, ymin = "lo2SE", ymax = "hi2SE"), alpha = 0.15, fill = Sample_Type_pal[Sample_Type_var]) 
p <- p + geom_line(data = anew_df, aes_string(x = var, y = "prediction"), color = Sample_Type_pal[Sample_Type_var]) 
p <- p + geom_ribbon(data = anew_df, aes_string(x = var, ymin = "lo2SE", ymax = "hi2SE"), alpha = 0.15, fill = Sample_Type_pal[Sample_Type_var]) 
p <- p + xlab("Months After Birth")
p <- p + ylab("Shannon Diversity Index")
p <- p + theme(axis.text=element_text(size=rel(1.5)))
p <- p + theme(axis.title=element_text(size=rel(1.6)))
p <- p + annotate("text", x = max(df[,var]) - 2, y = max(adf[,alpha_div_var]) + .5, label = adult_lab_pval, size = 4, parse=TRUE)
p <- p + annotate("text", x = max(df[,var]) - 2, y = max(adf[,alpha_div_var]) + .1, label = lab_adult_c_rsq, size = 4, parse=TRUE)
p <- p + annotate("text", x = max(df[,var]) - 2, y = min(df[,alpha_div_var]) + .2, label = lab_pval, size = 4, parse=TRUE)
p <- p + annotate("text", x = max(df[,var]) - 2, y = min(df[,alpha_div_var]) - .2, label = lab_c_rsq, size = 4, parse=TRUE)
p <- p + ylim(0, 5)
p <- p + scale_x_continuous(breaks=seq(0, 18, 3), limits = c(0, 18))
    p <- p + theme(
      panel.background = element_rect(fill = "transparent",colour = NA),
      plot.background = element_rect(fill = "transparent",colour = NA),
      legend.background = element_rect(fill = "transparent",colour = NA),
      panel.grid.major = element_blank(), 
      panel.grid.minor = element_blank(),
      legend.key = element_rect(fill = "transparent",colour = NA))
p

pdf(paste0(SavePath,"Fig_1c.pdf"), width=6,height=4)
print(p)
invisible(dev.off())

```

```{r Figs. 1b and 1c}

df <- rbind(infant_feces_df, infant_saliva_df)

model2 <- lme(Shannon ~ Months_After_Birth * Sample_Type , data=df, random = ~1|Subject_ID, na.action=na.omit)
summary(model2)

anova(model2)

require("lsmeans")
res <-lstrends(model2,"Sample_Type",var="Months_After_Birth")
pairs(res)

```

# Fig. 1d

```{r Fig. 1d}

fills <- rbind(stool_fills, saliva_fills)
rownames(fills) <- fills$Sample_ID

ps <- Tsimane_ps
ps <- subset_samples(ps, Study_Code =="Sprockett_etal")
ps <- subset_samples(ps, !Dyad %in% "none") 
ps@sam_data$Dyad <- paste0("Dyad_", ps@sam_data$Dyad)
ps <- subset_samples(ps, Dyad %in% dyad_df$Dyad)
ps <- subset_samples(ps, Days_After_Birth != "N/A") 
ps <- prune_taxa(taxa_sums(ps) > 0, ps)

ps@sam_data$AgeGroup_By_SampleType <- factor(ps@sam_data$AgeGroup_By_SampleType, levels = c("Infant_Feces", "Adult_Feces", "Infant_Saliva", "Adult_Saliva"))

# centered log ratio transformation
clr_ps <- ps
otu_table(clr_ps) <- otu_table(t(apply(log10(otu_table(clr_ps) + 1), 1, function(x) x - mean(x))), taxa_are_rows = FALSE)
otu_table(clr_ps)[otu_table(clr_ps) < 0] <- 0

ps <- clr_ps
set.seed(8675309)
ps_ord <- phyloseq::distance(ps, method = "jaccard", normalized=TRUE, binary = TRUE)
ord_PCoA <- ordinate(ps, "PCoA", distance = ps_ord)

PC1 <- round(ord_PCoA$values$Relative_eig[1]*100, 1)
PC2 <- round(ord_PCoA$values$Relative_eig[2]*100, 1)

df <- cbind(ord_PCoA$vectors, sample_data(ps))
df$Age_Months <- as.numeric(df$Age_Months)

df <- merge(df, fills, by = 0)
fill_pal <- unique(df$fill_var)
names(fill_pal) <- unique(df$fill_var)

black_colfunc <- colorRampPalette(c("white", "darkgray"))
colorends_gray <- c(black_colfunc(10))

breaks_list <- c(0, 3, 6, 9, 12, 15, 18, 21)
breaks_labels <- c("  0", "  3", "  6", "  9", "12", "15", "18", "Adult")

# fill color bar legend
df2 <- df[which(df$Age_Class.x == "Infant"), ]
p <- ggplot(df2, aes(x = Axis.1, y = Axis.2))
p <- p + geom_point(aes(fill=Age_Months))
p <- p +  scale_fill_gradientn(name = "Age (Months)", colors = colorends_gray, breaks=breaks_list, limits=c(0,22), labels=breaks_labels)
p <- p +  guides(shape = FALSE)
p <- p + theme(
  panel.background = element_rect(fill = "transparent",colour = NA),
  plot.background = element_rect(fill = "transparent",colour = NA),
  legend.background = element_rect(fill = "transparent",colour = NA),
  legend.key = element_rect(fill = "transparent",colour = NA)
  )
p <- p + theme(legend.title=element_text(size=rel(0.7)),
               legend.text=element_text(size=rel(0.7))
               )
p_fill <- p

library(cowplot)
legend_fill <- plot_grid(get_legend(p_fill))

pdf(paste0(SavePath,"Fig_1_legend_fill.pdf"), width=1,height=2)
print(legend_fill)
invisible(dev.off())

# shape legend
p <- ggplot(df, aes(x = Axis.1, y = Axis.2))
p <- p + geom_point(aes(fill=AgeGroup_By_SampleType, shape = AgeGroup_By_SampleType), color="black", size =3, position="jitter", alpha=0.75)
p <- p +  scale_shape_manual(name = "Sample Type", 
                             labels = c("Infant_Feces" = "Infant Stool", 
                                        "Adult_Feces" =  "Adult Stool", 
                                        "Infant_Saliva" = "Infant\nTongue Swab", 
                                        "Adult_Saliva" = "Adult\nTongue Swab"), 
                             values = Sample_Type_By_Age_Class_Shape_pal)
p <- p +  scale_fill_manual(name = "Sample Type", 
                            labels = c(
                              "Infant_Feces" = "Infant Stool", 
                              "Adult_Feces" =  "Adult Stool", 
                              "Infant_Saliva" = "Infant\nTongue Swab", 
                              "Adult_Saliva" = "Adult\nTongue Swab"), 
                            values = c(
                              "Infant_Feces" = "red3", 
                              "Adult_Feces" =  "red3", 
                              "Infant_Saliva" = "blue3", 
                              "Adult_Saliva" = "blue3"))
p <- p + theme(
  panel.background = element_rect(fill = "transparent",colour = NA),
  plot.background = element_rect(fill = "transparent",colour = NA),
  legend.background = element_rect(fill = "transparent",colour = NA),
  legend.key = element_rect(fill = "transparent",colour = NA)
  )
p <- p + theme(legend.title=element_text(size=rel(0.7)),
               legend.text=element_text(size=rel(0.7))
               )
p_shape <- p

library(cowplot)
legend_shape <- plot_grid(get_legend(p_shape))
pdf(paste0(SavePath,"Fig_1_legend_shape.pdf"), width=2,height=2)
print(legend_shape)
invisible(dev.off())

# full plot 
p <- ggplot(df, aes(x = Axis.1, y = Axis.2))
p <- p + geom_point(aes(fill=fill_var, shape = AgeGroup_By_SampleType), color="black", size =3, position="jitter", alpha=0.75)
p <- p +  scale_shape_manual(name = "Sample Type", 
                             labels = c("Infant_Feces" = "Infant Stool", 
                                        "Adult_Feces" =  "Adult Stool", 
                                        "Infant_Saliva" = "Infant\nTongue Swab", 
                                        "Adult_Saliva" = "Adult\nTongue Swab"), 
                             values = Sample_Type_By_Age_Class_Shape_pal)
p <- p +  scale_fill_identity()
p <- p + xlab(paste0("PC1 (", PC1, "%)"))
p <- p + ylab(paste0("PC2 (", PC2, "%)"))
p <- p + theme(
  panel.background = element_rect(fill = "transparent",colour = NA),
  plot.background = element_rect(fill = "transparent",colour = NA),
  legend.background = element_rect(fill = "transparent",colour = NA),
  legend.key = element_rect(fill = "transparent",colour = NA),
  legend.position="none",
  panel.grid.major = element_blank(), 
  panel.grid.minor = element_blank()
  )
p <- p + theme(axis.text=element_text(size=rel(1.5)))
p <- p + theme(axis.title=element_text(size=rel(1.6)))
p

pdf(paste0(SavePath,"Fig_1d.pdf"), width=6,height=4)
print(p)
invisible(dev.off())

```

```{r Fig. 1d PERMANOVA}

ps <- Tsimane_ps
ps <- subset_samples(ps, Country %in% c("Bolivia"))
ps <- subset_samples(ps, Dyad != "none")
ps@sam_data$Dyad <- paste0("Dyad_", ps@sam_data$Dyad)
ps <- subset_samples(ps, Dyad %in% dyad_df$Dyad)
ps <- prune_samples(sample_sums(ps) > 20000, ps)
ps <- prune_taxa(taxa_sums(ps) > 0, ps)

# centered log ratio transformation
clr_ps <- ps
otu_table(clr_ps) <- otu_table(t(apply(log10(otu_table(clr_ps) + 1), 1, function(x) x - mean(x))), taxa_are_rows = FALSE)
otu_table(clr_ps)[otu_table(clr_ps) < 0] <- 0
ps <- clr_ps

cov_list <- c("Sample_Type",
              "Age_Class",
              "Community_Subtype")

sd <- data.frame(sample_data(ps))
sd <- sd[,cov_list]
sd[sd == "N/A"] <- NA
sd <- sd[complete.cases(sd), ]

asv <- data.frame(otu_table(ps)@.Data)
asv <- asv[rownames(asv) %in% rownames(sd), ]
formula <- as.formula(paste("asv", paste(cov_list, collapse=" + "), sep=" ~ "))

# permanova adds factors sequentially from first to last, vary order:
f1 <- as.formula("asv ~ Sample_Type + Age_Class  + Community_Subtype")
f2 <- as.formula("asv ~ Age_Class  + Sample_Type + Community_Subtype")
f3 <- as.formula("asv ~ Age_Class  + Community_Subtype + Sample_Type")
f4 <- as.formula("asv ~ Community_Subtype + Age_Class + Sample_Type")
f5 <- as.formula("asv ~ Sample_Type + Community_Subtype + Age_Class")

r2_df <- data.frame(matrix(ncol = 5, nrow = 3))
rownames(r2_df) <- cov_list
pv_df <- data.frame(matrix(ncol = 5, nrow = 3))
rownames(pv_df) <- cov_list

by_var <- "terms" # by = "terms" or "margin"
permanova <- adonis2(f1, data = sd, permutations=1000, method = "jaccard", by = by_var)
x <- 1
r2_df["Sample_Type",x] <- permanova["Sample_Type", "R2"]
r2_df["Age_Class",x] <- permanova["Age_Class", "R2"]
r2_df["Community_Subtype",x] <- permanova["Community_Subtype", "R2"]
pv_df["Sample_Type",x] <- permanova["Sample_Type", "Pr(>F)"]
pv_df["Age_Class",x] <- permanova["Age_Class", "Pr(>F)"]
pv_df["Community_Subtype",x] <- permanova["Community_Subtype", "Pr(>F)"]

permanova <- adonis2(f2, data = sd, permutations=1000, method = "jaccard", by = by_var)
x <- 2
r2_df["Sample_Type",x] <- permanova["Sample_Type", "R2"]
r2_df["Age_Class",x] <- permanova["Age_Class", "R2"]
r2_df["Community_Subtype",x] <- permanova["Community_Subtype", "R2"]
pv_df["Sample_Type",x] <- permanova["Sample_Type", "Pr(>F)"]
pv_df["Age_Class",x] <- permanova["Age_Class", "Pr(>F)"]
pv_df["Community_Subtype",x] <- permanova["Community_Subtype", "Pr(>F)"]

permanova <- adonis2(f3, data = sd, permutations=1000, method = "jaccard", by = by_var)
x <- 3
r2_df["Sample_Type",x] <- permanova["Sample_Type", "R2"]
r2_df["Age_Class",x] <- permanova["Age_Class", "R2"]
r2_df["Community_Subtype",x] <- permanova["Community_Subtype", "R2"]
pv_df["Sample_Type",x] <- permanova["Sample_Type", "Pr(>F)"]
pv_df["Age_Class",x] <- permanova["Age_Class", "Pr(>F)"]
pv_df["Community_Subtype",x] <- permanova["Community_Subtype", "Pr(>F)"]

permanova <- adonis2(f4, data = sd, permutations=1000, method = "jaccard", by = by_var)
x <- 4
r2_df["Sample_Type",x] <- permanova["Sample_Type", "R2"]
r2_df["Age_Class",x] <- permanova["Age_Class", "R2"]
r2_df["Community_Subtype",x] <- permanova["Community_Subtype", "R2"]
pv_df["Sample_Type",x] <- permanova["Sample_Type", "Pr(>F)"]
pv_df["Age_Class",x] <- permanova["Age_Class", "Pr(>F)"]
pv_df["Community_Subtype",x] <- permanova["Community_Subtype", "Pr(>F)"]

permanova <- adonis2(f5, data = sd, permutations=1000, method = "jaccard", by = by_var)
x <- 5
r2_df["Sample_Type",x] <- permanova["Sample_Type", "R2"]
r2_df["Age_Class",x] <- permanova["Age_Class", "R2"]
r2_df["Community_Subtype",x] <- permanova["Community_Subtype", "R2"]
pv_df["Sample_Type",x] <- permanova["Sample_Type", "Pr(>F)"]
pv_df["Age_Class",x] <- permanova["Age_Class", "Pr(>F)"]
pv_df["Community_Subtype",x] <- permanova["Community_Subtype", "Pr(>F)"]

```

# Supp. Fig. 3

```{r Supp. Fig. 3 mother-infant distance}

# FECES 

ps <- Tsimane_ps
ps <- subset_samples(ps, Country %in% c("Bolivia"))
ps <- subset_samples(ps, Dyad != "none")
ps@sam_data$Dyad <- paste0("Dyad_", ps@sam_data$Dyad)
ps <- subset_samples(ps, Dyad %in% dyad_df$Dyad)
ps <- prune_samples(sample_sums(ps) > 20000, ps)
ps <- prune_taxa(taxa_sums(ps) > 0, ps)

Sample_Type_var <- "Feces"
ps <- subset_samples(ps, Sample_Type %in% c(Sample_Type_var))

jaccard_mat <- as.matrix(phyloseq::distance(ps, method = "jaccard", binary = TRUE))

df <- make_distance_df(ps, variables = c("Sample_ID", "Subject_ID", "Dyad", "Age_Class"), distances= c("jaccard"))
df$One_Minus_Jaccard <- 1- df$jaccard
dist_df <- df

# Adult vs self
df <- dist_df
df <- df[df$same_Dyad == "yes",]
df <- df[df$same_Subject_ID == "yes",]
df <- df[df$same_Age_Class == "yes",]
df <- df[df$s1_Age_Class == "Adult",]
df$Group <- "Adult_vs_Self"
Adult_Self_df <- df

# Infant vs self
df <- dist_df
df <- df[df$same_Dyad == "yes",]
df <- df[df$same_Subject_ID == "yes",]
df <- df[df$same_Age_Class == "yes",]
df <- df[df$s1_Age_Class == "Infant",]
df$Group <- "Infant_vs_Self"
Infant_Self_df <- df

# Infant vs Mother
df <- dist_df
df <- df[df$same_Dyad == "yes",]
df <- df[df$same_Subject_ID == "no",]
df <- df[df$same_Age_Class == "no",]
df$Group <- "Infant_vs_Mother"
Infant_Mother_df <- df

# Infant vs Unrelated_Adult
df <- dist_df
df <- df[df$same_Dyad == "no",]
df <- df[df$same_Subject_ID == "no",]
df <- df[df$same_Age_Class == "no",]
df$Group <- "Infant_vs_Unrelated_Adult"
Infant_Unrelated_Adult_df <- df

# Infant vs Unrelated_Infant
df <- dist_df
df <- df[df$same_Dyad == "no",]
df <- df[df$same_Subject_ID == "no",]
df <- df[df$same_Age_Class == "yes",]
df <- df[df$s1_Age_Class == "Infant",]
df$Group <- "Infant_vs_Unrelated_Infant"
Infant_Unrelated_Infant_df <- df

# Adult vs Unrelated_Adult
df <- dist_df
df <- df[df$same_Dyad == "no",]
df <- df[df$same_Subject_ID == "no",]
df <- df[df$same_Age_Class == "yes",]
df <- df[df$s1_Age_Class == "Adult",]
df$Group <- "Adult_vs_Unrelated_Adult"
Adult_Unrelated_Adult_df <- df

df <- rbind(Adult_Self_df, Infant_Self_df, Infant_Mother_df, Infant_Unrelated_Adult_df, Infant_Unrelated_Infant_df, Adult_Unrelated_Adult_df)
df$Group <- as.character(df$Group)
df$Group <- factor(df$Group, levels = c("Adult_vs_Self", "Infant_vs_Self", "Adult_vs_Unrelated_Adult", "Infant_vs_Unrelated_Infant", "Infant_vs_Mother", "Infant_vs_Unrelated_Adult"))
df$Sample_Type <-"Stool"

df <- df[df$Group %in% c("Infant_vs_Mother", "Infant_vs_Unrelated_Adult"), ]

Stool_df <- df

# Saliva

ps <- Tsimane_ps
ps <- subset_samples(ps, Country %in% c("Bolivia"))
ps <- subset_samples(ps, Dyad != "none")
ps@sam_data$Dyad <- paste0("Dyad_", ps@sam_data$Dyad)
ps <- subset_samples(ps, Dyad %in% dyad_df$Dyad)
ps <- prune_samples(sample_sums(ps) > 20000, ps)
ps <- prune_taxa(taxa_sums(ps) > 0, ps)

Sample_Type_var <- "Saliva"
ps <- subset_samples(ps, Sample_Type %in% c(Sample_Type_var))

jaccard_mat <- as.matrix(phyloseq::distance(ps, method = "jaccard", binary = TRUE))

df <- make_distance_df(ps, variables = c("Sample_ID", "Subject_ID", "Dyad", "Age_Class"), distances= c("jaccard"))
df$One_Minus_Jaccard <- 1- df$jaccard
dist_df <- df

# Adult vs self
df <- dist_df
df <- df[df$same_Dyad == "yes",]
df <- df[df$same_Subject_ID == "yes",]
df <- df[df$same_Age_Class == "yes",]
df <- df[df$s1_Age_Class == "Adult",]
df$Group <- "Adult_vs_Self"
Adult_Self_df <- df

# Infant vs self
df <- dist_df
df <- df[df$same_Dyad == "yes",]
df <- df[df$same_Subject_ID == "yes",]
df <- df[df$same_Age_Class == "yes",]
df <- df[df$s1_Age_Class == "Infant",]
df$Group <- "Infant_vs_Self"
Infant_Self_df <- df

# Infant vs Mother
df <- dist_df
df <- df[df$same_Dyad == "yes",]
df <- df[df$same_Subject_ID == "no",]
df <- df[df$same_Age_Class == "no",]
df$Group <- "Infant_vs_Mother"
Infant_Mother_df <- df

# Infant vs Unrelated_Adult
df <- dist_df
df <- df[df$same_Dyad == "no",]
df <- df[df$same_Subject_ID == "no",]
df <- df[df$same_Age_Class == "no",]
df$Group <- "Infant_vs_Unrelated_Adult"
Infant_Unrelated_Adult_df <- df

# Infant vs Unrelated_Infant
df <- dist_df
df <- df[df$same_Dyad == "no",]
df <- df[df$same_Subject_ID == "no",]
df <- df[df$same_Age_Class == "yes",]
df <- df[df$s1_Age_Class == "Infant",]
df$Group <- "Infant_vs_Unrelated_Infant"
Infant_Unrelated_Infant_df <- df

# Adult vs Unrelated_Adult
df <- dist_df
df <- df[df$same_Dyad == "no",]
df <- df[df$same_Subject_ID == "no",]
df <- df[df$same_Age_Class == "yes",]
df <- df[df$s1_Age_Class == "Adult",]
df$Group <- "Adult_vs_Unrelated_Adult"
Adult_Unrelated_Adult_df <- df

df <- rbind(Adult_Self_df, Infant_Self_df, Infant_Mother_df, Infant_Unrelated_Adult_df, Infant_Unrelated_Infant_df, Adult_Unrelated_Adult_df)
df$Group <- as.character(df$Group)
df$Group <- factor(df$Group, levels = c("Adult_vs_Self", "Infant_vs_Self", "Adult_vs_Unrelated_Adult", "Infant_vs_Unrelated_Infant", "Infant_vs_Mother", "Infant_vs_Unrelated_Adult"))
df$Sample_Type <-"Tongue Swab"

df <- df[df$Group %in% c("Infant_vs_Mother", "Infant_vs_Unrelated_Adult"), ]

TongeSwab_df <- df

df <- rbind(Stool_df, TongeSwab_df)
df$Group_By_Sample_Type <- paste0(df$Group, "_", df$Sample_Type)
res <- data.frame(compare_means(One_Minus_Jaccard ~ Group_By_Sample_Type,  data = df, method = "wilcox.test"))
res <- res[c(1 ,6), ]
res

mean_df <- aggregate(df[, "One_Minus_Jaccard"], list(df$Group_By_Sample_Type), mean)
sd_df <- aggregate(df[, "One_Minus_Jaccard"], list(df$Group_By_Sample_Type), sd)
mean_df$mean <- round(mean_df$x, 3)
mean_df$sd <- round(sd_df$x, 3)
mean_df <- mean_df[with(mean_df, order(-mean)), ]
mean_df

comps <- list(c("Infant_vs_Mother", "Infant_vs_Unrelated_Adult"))

p <- ggplot(df, aes(x = Group, y = One_Minus_Jaccard))
p <- p + geom_violin(aes(fill = Group))
p <- p + facet_grid(~Sample_Type)
p <- p + scale_fill_manual(values = (c("Infant_vs_Mother" = "dodgerblue",
                                       "Infant_vs_Unrelated_Adult"= "goldenrod1")))
p <- p + scale_x_discrete(labels = c("Infant_vs_Mother" = "Infant vs.\nMother",
                                     "Infant_vs_Unrelated_Adult" = "Infant vs.\nUnrelated Adult"))
p <- p + ylab("ASV Overlap (Jaccard)")
p <- p + xlab("")
p <- p + theme(legend.position="none")
p <- p + stat_compare_means(comparisons = comps, method = "wilcox.test", label = "p.signif")
p <- p + theme(
  panel.background = element_rect(fill = "transparent",colour = NA),
  plot.background = element_rect(fill = "transparent",colour = NA),
  legend.background = element_rect(fill = "transparent",colour = NA),
  legend.key = element_rect(fill = "transparent",colour = NA),
  plot.title = element_text(size = 12, face = "bold"),
  title = element_text(size = 10),
  text = element_text(size = 10),
  panel.grid.major = element_blank(),
  panel.grid.minor = element_blank()
)
p <- p + theme(axis.text.x = element_text(size=7))
p <- p + ylim(0, .6)
p <- p + theme(strip.text = element_text(colour = 'white'))
p

d <- p + theme(legend.position="none") + theme(strip.text = element_text(colour = 'white'))
g <- ggplot_gtable(ggplot_build(d))
# To colour in just the TOP rectangles, use...
strip_t <- which(grepl('strip-t', g$layout$name))

fills <- c("red3", "blue3"); 
k <- 1

for (i in strip_t) {
j <- which(grepl('rect', g$grobs[[i]]$grobs[[1]]$childrenOrder))
g$grobs[[i]]$grobs[[1]]$children[[j]]$gp$fill <- fills[k]
k <- k+1
}
grid.draw(g)
invisible(dev.off())

file_name <- "Supp_Fig_3"

pdf(paste0(SavePath,file_name, ".pdf"), width=6, height = 2.5)
grid.draw(g)
invisible(dev.off())

```


# Figure 1e

# CCA
Canonical Correspondence Analysis (CCA)

Used to measure associations among two sets of variables. In general, when we do a CCA, we need to specify two matrices. One of them has observations (for example, species abundances in each studied site). The other matrix has measurements of environmental variables. 

```{r Fig. 1e diet effects cca}

Diet_df <- read.table(paste0(getwd(),"/Tsimane_Infant_Diet_Data.txt"), header = TRUE, row.names = 1, stringsAsFactors = FALSE, check.names=FALSE, sep = "\t")

cov_list <- colnames(Diet_df)[4:18]
Diet_df <- Diet_df[,cov_list]
Diet_df <- Diet_df[complete.cases(Diet_df), ]

ps <- Tsimane_ps
ps <- subset_samples(ps, Country == "Bolivia")
ps <- subset_samples(ps, Dyad != "none")
ps@sam_data$Dyad <- paste0("Dyad_", ps@sam_data$Dyad)
ps <- subset_samples(ps, Dyad %in% dyad_df$Dyad)
ps <- subset_samples(ps, Age_Class == "Infant")
ps <- subset_samples(ps, Sample_Type == "Feces")
ps@sam_data$Age_Months <- as.numeric(as.character(ps@sam_data$Age_Months))

# add Alpha Diversity ------------
sample_data(ps)[,c("Observed", "Chao1", "ACE", "Shannon", "Simpson", "InvSimpson", "Fisher", "se.chao1", "se.ACE", "Faiths_PD")] <- NULL
ps0 <- rarefy_even_depth(ps, sample.size = 1000, rngseed=8675309, verbose = TRUE)
sample_data(ps) <- cbind(sample_data(ps), estimate_richness(ps0, measures = c("Observed", "Shannon")))
ps@sam_data$Faiths_PD <- pd(otu_table(ps0)@.Data, phy_tree(ps0), include.root=FALSE)$PD
ps <- subset_samples(ps, !is.na(ps@sam_data$Faiths_PD))

# centered log ratio transformation
clr_ps <- ps
otu_table(clr_ps) <- otu_table(t(apply(log10(otu_table(clr_ps) + 1), 1, function(x) x - mean(x))), taxa_are_rows = FALSE)
otu_table(clr_ps)[otu_table(clr_ps) < 0] <- 0
ps <- clr_ps

ps <- prune_taxa(taxa_sums(ps) > 0, ps)

sample_names(ps) <- ps@sam_data$Sample_Label
asv <- data.frame(otu_table(ps)@.Data)
asv <- asv[rownames(asv) %in% rownames(Diet_df), ]

red_colfunc <- colorRampPalette(c("white", "red3"))
colorends <- red_colfunc(10)

conditional_cov <- c("Community", "Age_Months")
sd <- data.frame(sample_data(ps))[,conditional_cov]
sd <- merge(sd, Diet_df, by = 0)
rownames(sd) <- sd$Row.names
sd <- sd[,colnames(sd)[!colnames(sd) %in% c("Row.names") ]]
sd$Age_Months <- as.numeric(as.character(sd$Age_Months))

sd_num <- sd
sd_num[sd_num == "Yes"] <- 1
sd_num[sd_num == "No"] <- 0
sd_num[,1:ncol(sd_num)] <- as.numeric(as.character(unlist(sd_num[,1:ncol(sd_num)])))

cov_list <- colnames(sd_num)[!colnames(sd_num) %in% conditional_cov]
formula_full <- as.formula(paste("asv", paste(cov_list, collapse=" + "), sep=" ~ "))
cca_full <- cca(formula_full, data=sd_num)
cov_to_remove <- c(names(vif.cca(cca_full)[vif.cca(cca_full) > 10]), alias(cca_full, names.only = TRUE))

cov_list <- cov_list[!cov_list %in% cov_to_remove]
cov_list2 <- c(cov_list, "Condition(Age_Months + Community)")

formula_full <- as.formula(paste("asv", paste(cov_list, collapse=" + "), sep=" ~ "))
cca_full <- cca(formula_full, data=sd_num)
finalmodel_full <- ordistep(cca_full, scope=formula(cca_full))
anova.cca_res <- anova.cca(finalmodel_full, by="terms", nperm = 1000, parallel = 6)
sig_cov <- rownames(anova.cca_res[anova.cca_res$`Pr(>F)` < 0.05, ])
sig_cov <- sig_cov[sig_cov != "NA"]
CCA1 <- round(summary(finalmodel_full)$concont$importance["Proportion Explained", "CCA1"], 3) * 100
CCA2 <- round(summary(finalmodel_full)$concont$importance["Proportion Explained", "CCA2"], 3) * 100

cca.sites <-data.frame(summary(finalmodel_full)$sites)
cca.species <-data.frame(summary(finalmodel_full)$species)
cca.biplot <-data.frame(summary(finalmodel_full)$biplot)
mul <- ggvegan:::arrowMul(cca.biplot, rbind(cca.sites, cca.species))
cca.biplot.adj <- data.frame(cca.biplot * mul)

sd <- data.frame(sample_data(ps))
sd <- merge(sd, cca.sites, by = 0)
rownames(sd) <- sd$Row.names
sd <- sd[,colnames(sd)[!colnames(sd) %in% c("Row.names") ]]
sd$Age_Months <- as.numeric(as.character(sd$Age_Months))
cca.sites <- sd

cca.biplot.adj <- cca.biplot.adj[rownames(cca.biplot.adj) %in% sig_cov, ]
cca.biplot.adj$factor <- rownames(cca.biplot.adj)
cca.biplot.adj$label <- c("Chicha\nday prior",
                          "Chicha made\nfrom masticated\nmanioc or corn",
                          "Dairy",
                          "Vitamin A\nrich foods",
                          "Other Fruits\n& Vegetables",
                          "Market\nFoods")
cca.biplot.adj$CCA1_nudge <- cca.biplot.adj$CCA1 + c(0.40, -0.90, 0.40, 0.00, 0.00)
cca.biplot.adj$CCA2_nudge <- cca.biplot.adj$CCA2 + c(-0.40, 0.45, -0.10, -0.40, -0.40)

red_colfunc <- colorRampPalette(c("white", "red3"))
colorends <- red_colfunc(10)

# partial / contrained
formula_partial <- as.formula(paste("asv", paste(cov_list2, collapse=" + "), sep=" ~ "))
set.seed(8675309)
cca_partial <- cca(formula_partial, data=sd_num)
finalmodel_partial<- ordistep(cca_partial, scope=formula(cca_partial))
set.seed(8675309)
anova.cca_res <- anova.cca(finalmodel_partial, by="terms", nperm = 1000, parallel = 6)
sig_cov <- rownames(anova.cca_res[anova.cca_res$`Pr(>F)` < 0.05, ])
sig_cov <- sig_cov[sig_cov != "NA"]
CCA1 <- round(summary(finalmodel_partial)$concont$importance["Proportion Explained", "CCA1"], 3) * 100
CCA2 <- round(summary(finalmodel_partial)$concont$importance["Proportion Explained", "CCA2"], 3) * 100

cca.sites <-data.frame(summary(finalmodel_partial)$sites)
cca.species <-data.frame(summary(finalmodel_partial)$species)
cca.biplot <-data.frame(summary(finalmodel_partial)$biplot)
mul <- ggvegan:::arrowMul(cca.biplot, rbind(cca.sites, cca.species))
cca.biplot.adj <- data.frame(cca.biplot * mul)

cca.biplot.adj$Pvalue <- anova.cca_res$`Pr(>F)`[1:dim(cca.biplot.adj)[1]]
cca.biplot.adj$Pvalue_code <- NA
cca.biplot.adj$Pvalue_code[cca.biplot.adj$Pvalue >= 0.05] <- "NS"
cca.biplot.adj$Pvalue_code[cca.biplot.adj$Pvalue < 0.05] <- "*"
cca.biplot.adj$Pvalue_code[cca.biplot.adj$Pvalue < 0.01] <- "**"
cca.biplot.adj$Pvalue_code[cca.biplot.adj$Pvalue < 0.001] <- "***"

sd <- data.frame(sample_data(ps))
sd <- merge(sd, cca.sites, by = 0)
rownames(sd) <- sd$Row.names
sd <- sd[,colnames(sd)[!colnames(sd) %in% c("Row.names") ]]
sd$Age_Months <- as.numeric(as.character(sd$Age_Months))
cca.sites <- sd
cca.biplot.adj <- cca.biplot.adj[rownames(cca.biplot.adj) %in% sig_cov, ]
cca.biplot.adj$factor <- rownames(cca.biplot.adj)
cca.biplot.adj$label <- c("Chicha\nday prior",
                          "Chicha made\nfrom masticated\nmanioc or corn",
                           "Plantains, Manioc,\nCorn, Rice, Or\nOther Root Vegetable", 
                          "Dairy",
                          "Vitamin A\nrich foods",
                          "Other Fruits\n& Vegetables")
cca.biplot.adj$CCA1_nudge <- cca.biplot.adj$CCA1 + c(0.5, -0.9, 1.35, 0.3, -0.5, 0.5)
cca.biplot.adj$CCA2_nudge <- cca.biplot.adj$CCA2 + c(-0.06, 0.4, 0.25, -0.1, -0.4, -.5)

cca.biplot.adj$label_sig <- paste(cca.biplot.adj$label, cca.biplot.adj$Pvalue_code)

red_colfunc <- colorRampPalette(c("white", "red3"))
colorends <- red_colfunc(10)

set.seed(8675309)
p <- ggplot()
p <- p + geom_point(data = cca.sites, aes(x = CCA1, y = CCA2, fill = Age_Months), shape = 21, color = "black", size = 3, alpha = 0.75)
p <- p + scale_fill_gradientn(name = "Age (Months)", colors = colorends)
p <- p + geom_segment(data = cca.biplot.adj, aes(x=0, xend=CCA1, y=0, yend=CCA2),
      arrow = arrow(length = unit(0.3, "cm")), color="black") 
p <- p + geom_text(data=cca.biplot.adj, aes(x = CCA1_nudge ,y = CCA2_nudge ,label = label_sig), size = 3, position = "jitter")
p <- p + xlab(paste0("CCA1 (", CCA1, "%)"))
p <- p + ylab(paste0("CCA2 (", CCA2, "%)"))
p <- p + theme(
  panel.background = element_rect(fill = "transparent",colour = NA),
  plot.background = element_rect(fill = "transparent",colour = NA),
  legend.background = element_rect(fill = "transparent",colour = NA),
  legend.key = element_rect(fill = "transparent",colour = NA),
  legend.position="none",
  panel.grid.major = element_blank(), 
  panel.grid.minor = element_blank()
  )
p <- p + theme(axis.text=element_text(size=rel(1.5)))
p <- p + theme(axis.title=element_text(size=rel(1.6)))
p <- p + xlim(-3,6)
p <- p + geom_hline(aes(yintercept = 0), linetype = "dotted", color ="gray")
p <- p + geom_vline(aes(xintercept = 0), linetype = "dotted", color ="gray")
p


pdf(paste0(SavePath,"Fig_1e.pdf"), width=6,height=4)
print(p)
invisible(dev.off())

```

# Supp. Fig. 4

```{r Supp. Fig. 4 - body_site_divergence_dist, warning=FALSE, message=FALSE}

ps <- Tsimane_ps
ps <- subset_samples(ps, Country %in% c("Bolivia"))
ps <- subset_samples(ps, Dyad != "none")
ps@sam_data$Dyad <- paste0("Dyad_", ps@sam_data$Dyad)
ps <- subset_samples(ps, Dyad %in% dyad_df$Dyad)
ps <- subset_samples(ps, Days_After_Birth != "N/A")
ps@sam_data$Days_After_Birth <- as.numeric(as.character(ps@sam_data$Days_After_Birth))

jaccard_mat <- as.matrix(phyloseq::distance(ps, method = "jaccard", binary = TRUE))
df <- make_distance_df(ps, variables = c("Sample_Type", "Days_After_Birth", "Age_Group"), intragroup_only = c("Subject_ID"), distances= c("jaccard"))
df$One_Minus_Jaccard <- 1- df$jaccard

# only look at comparions between body sites
df <- df[df$same_Sample_Type == "no",]
# only look at comparions between samples collected less than 14 days apart 
df <- df[df$Abs_Dist_Days_After_Birth <= 14,]

df$s1_Age_Group <- factor(df$s1_Age_Group, levels = rev(levels(df$s1_Age_Group)))

colfunc <- colorRampPalette(c("purple4", "white"))

p <- ggplot(df)
p <- p + geom_boxplot(aes(x = s1_Age_Group, y = One_Minus_Jaccard, fill =s1_Age_Group))
p <- p + xlab("Age (Months)")
p <- p + ylab("ASV Overlap (Jaccard)")
p <- p + theme(legend.position="none")
p <- p + scale_fill_manual(values=colfunc(length(unique(df$s1_Age_Group))))
p <- p + coord_flip()
p <- p + scale_x_discrete(labels = rev(c("0", "1-3", "4-6", "7-9", "10-12", "13-15", "16-18", "Adults")))
p <- p + theme(
  panel.background = element_rect(fill = "transparent",colour = NA),
  plot.background = element_rect(fill = "transparent",colour = NA),
  legend.background = element_rect(fill = "transparent",colour = NA),
  legend.key = element_rect(fill = "transparent",colour = NA),
  plot.title = element_text(size = 12, face = "bold"),
  title = element_text(size = 10),
  text = element_text(size = 10),
  panel.grid.major = element_blank(), 
  panel.grid.minor = element_blank()
)
p <- p + theme(axis.title=element_text(size=10))
p <- p + annotate("text", x = 1.3, y = .25, label = "*", size = 8)
p <- p + annotate("segment", x = 1, xend = 2, y = .23, yend = .23)
p

pdf(paste0(SavePath,"Supp_Fig_4.pdf"), width=2.5,height=3)
print(p)
invisible(dev.off())

p_Fig1C <- p

# means
df$s1_Age_Group <- factor(df$s1_Age_Group, levels = rev(levels(df$s1_Age_Group)))
aggregate(df$One_Minus_Jaccard, list(df$s1_Age_Group), mean)

df_0months <- df[df$s1_Age_Group %in% c("0months"),]
boxplot.stats(df_0months$One_Minus_Jaccard)$stats

comps <- list(c("0months", "1_to_3months"),
              c("1_to_3months", "4_to_6months"),
              c("4_to_6months", "7_to_9months"),
              c("7_to_9months", "10_to_12months"),
              c("10_to_12months", "13_to_15months"),
              c("13_to_15months", "16_to_18months"),
              c("16_to_18months", "Adult"))

p <- ggplot(df, aes(x = s1_Age_Group, y = One_Minus_Jaccard))
p <- p + geom_boxplot(aes(fill =s1_Age_Group))
p <- p + xlab("Age (Months)")
p <- p + ylab("ASV Overlap (Jaccard)")
p <- p + theme(legend.position="none")
p <- p + scale_fill_manual(values=rev(colfunc(length(unique(df$s1_Age_Group)))))
p <- p + scale_x_discrete(labels = c("0", "1-3", "4-6", "7-9", "10-12", "13-15", "16-18", "Adults"))
p <- p + stat_compare_means(comparisons = comps, method = "wilcox.test", label = "p.format")
p <- p + theme(
  panel.background = element_rect(fill = "transparent",colour = NA),
  plot.background = element_rect(fill = "transparent",colour = NA),
  legend.background = element_rect(fill = "transparent",colour = NA),
  legend.key = element_rect(fill = "transparent",colour = NA),
  plot.title = element_text(size = 12, face = "bold"),
  title = element_text(size = 10),
  text = element_text(size = 10),
  panel.grid.major = element_blank(), 
  panel.grid.minor = element_blank()
)
p

```

# Supp. Fig. 5a

```{r Supp. Fig. 5a}

Diet_df <- read.table(paste0(getwd(),"/Tsimane_Infant_Diet_Data.txt"), header = TRUE, row.names = 1, stringsAsFactors = FALSE, check.names=FALSE, sep = "\t")

cov_list <- colnames(Diet_df)[4:18]
Diet_df <- Diet_df[,cov_list]
Diet_df <- Diet_df[complete.cases(Diet_df), ]

ps <- Tsimane_ps
ps <- subset_samples(ps, Country == "Bolivia")
ps <- subset_samples(ps, Dyad != "none")
ps@sam_data$Dyad <- paste0("Dyad_", ps@sam_data$Dyad)
ps <- subset_samples(ps, Dyad %in% dyad_df$Dyad)
ps <- subset_samples(ps, Age_Class == "Infant")
ps <- subset_samples(ps, Sample_Type == "Feces")
ps@sam_data$Age_Months <- as.numeric(as.character(ps@sam_data$Age_Months))

# add Alpha Diversity ------------
sample_data(ps)[,c("Observed", "Chao1", "ACE", "Shannon", "Simpson", "InvSimpson", "Fisher", "se.chao1", "se.ACE", "Faiths_PD")] <- NULL
ps0 <- rarefy_even_depth(ps, sample.size = 1000, rngseed=8675309, verbose = TRUE)
sample_data(ps) <- cbind(sample_data(ps), estimate_richness(ps0, measures = c("Observed", "Shannon")))
ps@sam_data$Faiths_PD <- pd(otu_table(ps0)@.Data, phy_tree(ps0), include.root=FALSE)$PD 
ps <- subset_samples(ps, !is.na(ps@sam_data$Faiths_PD))

ps <- prune_taxa(taxa_sums(ps) > 0, ps)

sample_names(ps) <- ps@sam_data$Sample_Label
asv <- data.frame(otu_table(ps)@.Data)
asv <- asv[rownames(asv) %in% rownames(Diet_df), ]

sd <- data.frame(sample_data(ps))
sd[,c("Chicha_Day_Prior", "Liquids_Given_By_Mouth", "Total_Diet_Diversity")] <- NULL
sd <- merge(sd, Diet_df, by = 0)
rownames(sd) <- sd$Row.names
sd <- sd[,colnames(sd)[!colnames(sd) %in% c("Row.names") ]]
sd$Age_Months <- as.numeric(as.character(sd$Age_Months))
sd$Total_Diet_Diversity <- as.numeric(as.character(sd$Total_Diet_Diversity))

# check to see if diet diversity and complementary foods are consistent
table(sd$Feeding_Status_Corrected[sd$Total_Diet_Diversity > 0]) # ok!
table(sd$Total_Diet_Diversity[sd$Feeding_Status_Corrected == "Exclusively_Breastfed"]) # ok!
table(sd$Total_Diet_Diversity[sd$Feeding_Status_Corrected == "Complementary_Foods"]) # 3 samples that say they got complementary_foods but have a diet diversity of 0, remove
sd <- sd[-which(sd$Feeding_Status_Corrected == "Complementary_Foods" & sd$Total_Diet_Diversity == 0),]

red_colfunc <- colorRampPalette(c("white", "red3"))
colorends <- red_colfunc(10)

require("nlme"); packageVersion("nlme")
require("lme4")
require("car")

y_var <- "Shannon"
x_var <- "Total_Diet_Diversity"

mlef <- formula(paste(y_var, "~", x_var))
model <- lme(mlef, data = sd, random = ~1|Subject_ID, na.action=na.omit)

# Extract p-value
pval <- summary(model)$tTable[x_var, "p-value"]
if(pval < 0.001){
lab_pval <- paste("p < ", 0.001)
} else {
lab_pval <- paste("p == ", round(pval, 3))
}

require(piecewiseSEM)
# Pseudo-R-squared for Generalized Mixed-Effect models
# marginal R2 and describes the proportion of variance explained by the fixed factor(s) alone
m_rsq <- rsquared(model)[,"Marginal"]
lab_m_rsq <- paste("R^2 == ", round(m_rsq, 3))

# conditional R2, which describes the proportion of variance explained by both the fixed and random factors
c_rsq <- rsquared(model)[,"Conditional"]
lab_c_rsq <- paste0("R^2 == ", round(c_rsq, 3))

# Predict over the observed range
new_df <- data.frame(seq(min(sd[,x_var], na.rm = TRUE), max(sd[,x_var], na.rm = TRUE), by = 0.1))
colnames(new_df) <- x_var
new_df$prediction <- predict(model, newdata=new_df, level=0)

#compute standard error for predictions
Designmat <- model.matrix(eval(eval(model$call$fixed)[-2]), new_df[-ncol(new_df)])
predvar <- diag(Designmat %*% model$varFix %*% t(Designmat))
new_df$SE <- sqrt(predvar)
new_df$hi2SE <- new_df$pred + 2*new_df$SE
new_df$lo2SE <- new_df$pred - 2*new_df$SE

sd$Age_Months_6months <- ifelse(sd$Age_Months >= 6, "6 - 23 Months", "< 6 Months")

p <- ggplot(sd)
p <- p + geom_vline(aes(xintercept = 4), linetype = "dashed", color = "gray" )
p <- p + geom_line(data = new_df, aes_string(x = x_var, y = "prediction"), color = "gray") 
p <- p + geom_ribbon(data = new_df, aes_string(x = x_var, ymin = "lo2SE", ymax = "hi2SE"), alpha = 0.15, fill = "gray") 
p <- p + geom_point(aes(x = Total_Diet_Diversity, y = Shannon, fill = Age_Months, shape = Age_Months_6months),color = "black", size = 2, alpha = 0.9, position = position_jitter(w = 0.2, h = 0))
p <- p + scale_fill_gradientn(name = "Age (Months)", colors = colorends, limits = c(0,18), labels = seq(0,18,by=3), breaks = seq(0,18,by=3))
p <- p + scale_shape_manual(name = "MDD Validated\nAge Group", values = c("6 - 23 Months" = 23, "< 6 Months" = 21))
p <- p + xlab("W.H.O. Minimum Diet Diversity Score")
p <- p + ylab("Shannon Diversity Index")
p <- p + scale_x_continuous(breaks = c(0:7), limits = c(-0.5,7))
p <- p + theme(
  panel.background = element_rect(fill = "transparent",colour = NA),
  plot.background = element_rect(fill = "transparent",colour = NA),
  legend.background = element_rect(fill = "transparent",colour = NA),
  legend.key = element_rect(fill = "transparent",colour = NA),
  panel.grid.major = element_blank(), 
  panel.grid.minor = element_blank()
  )
p <- p + annotate("text", x = max(sd[,x_var] - 1, na.rm = TRUE), y = mean(sd[,y_var], na.rm = TRUE) + 1.9, label = lab_pval, size = 2.5, parse=TRUE)
p <- p + annotate("text", x = max(sd[,x_var] -1 , na.rm = TRUE), y = mean(sd[,y_var], na.rm = TRUE) + 1.7, label = lab_c_rsq, size = 2.5, parse=TRUE)
p

pdf(paste0(SavePath,"Supp_Fig_5a.pdf"), width=5,height=3)
p
invisible(dev.off())

```

# Supp. Fig. 5B

Neopterin is a derivative of pyrimidine metabolism, and its serum concentration has been considered a marker of IFN-activated monocytes and macrophages, and is indicative of a pro-inflammatory immune status

```{r Supp. Fig. 5b}

ps <- Tsimane_ps
ps <- subset_samples(ps, Country == "Bolivia")
ps <- subset_samples(ps, Age_Class == "Infant")
ps <- subset_samples(ps, Sample_Type == "Feces")
ps <- rarefy_even_depth(ps,sample.size =20000, rngseed=8675309)

# add richness
sample_data(ps) <- cbind(sample_data(ps), estimate_richness(ps))
ps@sam_data$Faiths_PD <- pd(otu_table(ps)@.Data, phy_tree(ps), include.root=TRUE)$PD

sample_names(ps) <- sapply(strsplit(as.character(sample_names(ps)), "\\."), `[`, 2)

x <- grep("A$", sample_names(ps))
sample_names(ps)[x] <- substr(sample_names(ps)[x], 1, nchar(sample_names(ps)[x])-1)

Neopterin_df <- read.table(paste0(getwd(),"/Tsimane_Neopterin_Data.txt"), header = TRUE, row.names = 1, stringsAsFactors = FALSE, check.names=FALSE, sep = "\t")

range(Neopterin_df$Mean, na.rm = TRUE) # nmol/L
range(Neopterin_df$NEOngml, na.rm = TRUE) # ng/ml stool
row.names(Neopterin_df)[grep("B$", row.names(Neopterin_df))] <- substr(row.names(Neopterin_df)[grep("B$", row.names(Neopterin_df))],1,nchar(row.names(Neopterin_df)[grep("B$", row.names(Neopterin_df))])-1)

sample_to_keep <- sample_names(ps)[sample_names(ps) %in% row.names(Neopterin_df)]

neop <- Neopterin_df[rownames(Neopterin_df) %in% sample_to_keep,]
ps <- subset_samples(ps, sample_names(ps) %in% sample_to_keep )
ps <- prune_taxa(taxa_sums(ps) > 0, ps)
sd <- data.frame(sample_data(ps))

sd <- merge(sd, neop, by="row.names")
row.names(sd) <- sd$Row.names
sample_data(ps) <- sample_data(sd)

require("nlme"); packageVersion("nlme")
require("lme4")
require("car")

y_var <- "Shannon"
x_var <- "Mean"

df <- data.frame(sample_data(ps))
df$Total_Diet_Diversity <- as.numeric(as.character(df$Total_Diet_Diversity))
df$Age_Months.x <- as.numeric(as.character(df$Age_Months.x))
mlef <- formula(paste("Shannon", "~", "Mean"))
model <- lme(mlef, data = df, random = ~1|Subject_ID, na.action=na.omit)
summary(model)

# Extract p-value
pval <- summary(model)$tTable[x_var, "p-value"]
if(pval < 0.001){
lab_pval <- paste("p < ", 0.001)
} else {
lab_pval <- paste("p == ", round(pval, 3))
}
  
require(piecewiseSEM)
# Pseudo-R-squared for Generalized Mixed-Effect models
# marginal R2 and describes the proportion of variance explained by the fixed factor(s) alone
m_rsq <- rsquared(model)[,"Marginal"]
lab_m_rsq <- paste("R^2 == ", round(m_rsq, 3))

# conditional R2, which describes the proportion of variance explained by both the fixed and random factors
c_rsq <- rsquared(model)[,"Conditional"]
lab_c_rsq <- paste0("R^2 == ", round(c_rsq, 3))

# Predict over the observed range
new_df <- data.frame(seq(min(df[,x_var], na.rm = TRUE), max(df[,x_var], na.rm = TRUE), by = 0.1))
colnames(new_df) <- x_var
new_df$prediction <- predict(model, newdata=new_df, level=0)

#compute standard error for predictions
Designmat <- model.matrix(eval(eval(model$call$fixed)[-2]), new_df[-ncol(new_df)])
predvar <- diag(Designmat %*% model$varFix %*% t(Designmat))
new_df$SE <- sqrt(predvar)
new_df$hi2SE <- new_df$pred + 2*new_df$SE
new_df$lo2SE <- new_df$pred - 2*new_df$SE

red_colfunc <- colorRampPalette(c("white", "red3"))
colorends <- red_colfunc(10)

p <- ggplot()
p <- p + geom_point(data=df,aes_string(x = x_var, y = y_var, fill = "Age_Months.y"), size =2.5, alpha=0.85, shape = 21)
p <- p + scale_fill_gradientn(name = "Neopterin (nmol/L)", colors = colorends, guide = FALSE)
p <- p + geom_line(data = new_df, aes_string(x = x_var, y = "prediction"), color = "gray") 
p <- p + geom_ribbon(data = new_df, aes_string(x = x_var, ymin = "lo2SE", ymax = "hi2SE"), alpha = 0.15, fill = "gray") 
p <- p + xlab("Neopterin (nmol/L)")
p <- p + ylab("Shannon Diversity Index")
p <- p + theme(axis.text = element_text(size=8))
p <- p + annotate("text", x = max(df[,x_var], na.rm = TRUE) - 2, y = mean(df[,y_var], na.rm = TRUE) + 1, label = lab_pval, size = 2.5, parse=TRUE)
p <- p + annotate("text", x = max(df[,x_var], na.rm = TRUE) - 2, y = mean(df[,y_var], na.rm = TRUE) + .8, label = lab_c_rsq, size = 2.5, parse=TRUE)
p <- p + geom_vline(xintercept = 10, linetype = "dashed", color = "gray")
p <- p + scale_x_continuous(breaks=seq(0, ceiling(max(new_df[x_var])), 2), limits = c(0, ceiling(max(new_df[x_var]))))
    p <- p + theme(
      panel.background = element_rect(fill = "transparent",colour = NA),
      plot.background = element_rect(fill = "transparent",colour = NA),
      legend.background = element_rect(fill = "transparent",colour = NA),
      panel.grid.major = element_blank(), 
      panel.grid.minor = element_blank(),
      legend.key = element_rect(fill = "transparent",colour = NA))
p

pdf(paste0(SavePath,"Supp_Fig_5b.pdf"), width=3.5,height=2.75)
print(p)
invisible(dev.off())

```
