# Supplementary material for: Microbiota assembly, structure, and dynamics among Tsimane horticulturalists of the Bolivian Amazon
Source: Nat Commun. 2020 Jul 29;11:3772. doi: 10.1038/s41467-020-17541-6 (PMC7391733; doi:10.1038/s41467-020-17541-6)
Supplement: Supplementary file 6 — Source Data [file 41467_2020_17541_MOESM6_ESM.zip › Source Data/Sprockett_Tsimane.3.Rmd]

---
title: "`r substr(knitr::current_input(), 1, nchar(knitr::current_input())-4)`"
author: "Daniel Sprockett"
date: "June 8, 2020"
output: 
  html_document:
    toc: true
    toc_float: true
    code_folding: hide
    theme: lumen
editor_options: 
  chunk_output_type: console
---

last updated: `r format(Sys.Date(), format="%B %d %Y")`

***

<p style="text-align:center;font-size:300%;"> The Tsimane Microbiome Project </p>

***
### Manuscript Title:

#### Microbiota Assembly, Structure, and Dynamics Among Tsimane Horticulturalists of the Bolivian Amazon

***
### Authors

Daniel Sprockett^1^, Melanie Martin^2,3^, Elizabeth Costello^4^, Adam Burns^4^, Susan Holmes^5^, Michael Gurven^3,6^, and David A. Relman^1,4,7* ^

1. Department of Microbiology & Immunology, Stanford University School of Medicine, Stanford, CA 94305, USA
2. Department of Anthropology, University of Washington, Seattle, WA 98195, USA.
3. Department of Anthropology, University of California Santa Barbara, Santa Barbara, CA 93106, USA.
4. Department of Medicine, Stanford University School of Medicine, Stanford, CA 94305, USA 
5. Department of Statistics, Stanford University, Stanford, CA 94305, USA 
6. Broom Center for Demography, University of California Santa Barbara, Santa Barbara , CA 93106, USA.
7. Veterans Affairs Palo Alto Health Care System, Palo Alto, CA 94304, USA

^* ^ Corresponding Author

***

ABSTRACT
Selective and neutral forces shape human microbiota assembly in early life. The Tsimane are an indigenous Bolivian population with infant care-associated behaviors predicted to increase mother-infant microbial dispersal. Here, we characterize microbial community assembly in 47 infant-mother pairs from six Tsimane villages, using 16S rRNA gene amplicon sequencing of longitudinal stool and tongue swab samples. We find that infant consumption of dairy products, vegetables, and chicha (a fermented drink inoculated with oral microbes) is associated with stool microbiota composition. In stool and tongue samples, microbes shared between mothers and infants are more abundant than non-shared microbes. Using a neutral model of community assembly, we find that neutral processes alone explain the prevalence of 79% of infant-colonizing microbes, but explain microbial prevalence less well in adults from river villages with more regular access to markets. Our results underscore the importance of neutral forces during microbiota assembly, and we hypothesize that changing lifestyle factors may alter traditional modes of microbiota assembly by decreasing the role of neutral processes.

***

Set Paths and Establish Directory Structure

```{r setup env, message=FALSE, warning=FALSE}

# Remove the variables in the working environment
rm(list=ls())

# set to appropriate location
setwd("/Users/daniel/Documents/Relman_Lab/projects/VA01_Tsimane/Stanford_Digital_Repository/")

# set paths
if(interactive()){
  try(file_name <- tail(strsplit(rstudioapi::getSourceEditorContext()$path, "/")[[1]], 1))
} else {
  file_name <- knitr::current_input()
}
file_name <- substr(file_name, 1, nchar(file_name)-4)

# all figures will be output to a sub-folder with this file name appended with "_Output"
SavePath <- paste0(getwd(), "/", file_name, "_Output/")
dir.create(file.path(SavePath), showWarnings = FALSE)

```

Install and Load R packages

```{r load packages, message=FALSE, warning=FALSE}

# set seed
set.seed(8675309)

# list pacakges
packages <- c("ggplot2", 
              "ape", 
              "caret", 
              "plyr", 
              "scales", 
              "ggdendro", 
              "grid", 
              "reshape2", 
              "gridExtra", 
              "cowplot", 
              "vegan",
              "dplyr",
              "ggrepel",
              "magrittr",
              "RColorBrewer",
              "xml2",
              "doParallel",
              "foreach",
              "vegan",
              "Biostrings",
              "devtools",
              "phyloseq",
              "DESeq2",
              "kableExtra",
              "UpSetR",
              "picante",
              "ggpubr",
              "treeDA",
              "igraph")

# install packages from bioconductor
BiocManager::install(setdiff(packages,installed.packages()), update=FALSE)

# list packages from github
git_packages <- c("danielsprockett/tyRa",
                  "gavinsimpson/ggvegan", 
                  "zdk123/SpiecEasi")

# install packages from github
library(devtools)
git_package_names <- as.character(sapply(git_packages,function(x){strsplit(x,"/")[[1]][[2]]}))
install_github(git_packages[which(git_package_names == setdiff(git_package_names,installed.packages()))])

# load packages
all_packages <- c(packages, git_package_names)

n <- length(all_packages) - sum(sapply(all_packages,require,character.only=TRUE))

# print if packages loaded properly
if(n == 0){
  print("All necessary R packages loaded properly")
} else {
  print(paste0(n, " R packages did not load properly"))
}

```

Set up the graphics device and graphing theme

```{r graphics, message=FALSE, warning=FALSE}

# set the current graphic device off
if(dev.cur()>1){
  invisible(dev.off())
}

# set the plotting theme 
theme_set(theme_bw())

```

```{r import_micro, warning = FALSE, message = FALSE}

Tsimane_ps <- readRDS(paste0(getwd(), "/","Sprockett_Tsimane_ps.rds"))

```

Create standard feature palettes for consisent plots.

Palettes for samples

```{r plot sample palettes, warning=FALSE, message=FALSE}

Age_Class_pal <- c("#99C2A2", "#5B725A", "#F2CA65")
names(Age_Class_pal) <- c("Infant", "Child", "Adult")

Sample_Type_pal <- c("Feces" = "red3",  "Saliva" = "blue3")

Prediction_pal <- c("#FFC857",  "#073B4C", "#05B083", "#FFC857",  "#073B4C", "#05B083")
names(Prediction_pal) <- c("Above_Prediction", "As_Predicted","Below_Prediction", "Above prediction", "As predicted","Below prediction")

Sample_Type_By_Age_Class_Shape_pal <- c(
  "Infant_Feces" = 21,
  "Adult_Feces" =  22,
  "Infant_Saliva" = 24,
  "Adult_Saliva" = 25)

```

```{r complete dyads}

ps <- Tsimane_ps
ps <- subset_samples(ps, Study_Code =="Sprockett_etal")

# retreive only samples that are from a Dyad (mother/baby pair)
ps <- subset_samples(ps, !Dyad %in% "none") 
ps <- subset_samples(ps, Days_After_Birth != "N/A") 

ps@sam_data$Dyad <- paste0("Dyad_", ps@sam_data$Dyad)
ips <- subset_samples(ps, Age_Class =="Infant")
ifps <- subset_samples(ips, Sample_Type =="Feces")
isps <- subset_samples(ips, Sample_Type =="Saliva")

it <- data.frame(table(ips@sam_data$Dyad))
ift <- data.frame(table(ifps@sam_data$Dyad))
ist <- data.frame(table(isps@sam_data$Dyad))

aps <- subset_samples(ps, Age_Class =="Adult")
afps <- subset_samples(aps, Sample_Type =="Feces")
asps <- subset_samples(aps, Sample_Type =="Saliva")

at <- data.frame(table(aps@sam_data$Dyad))
aft <- data.frame(table(afps@sam_data$Dyad))
ast <- data.frame(table(asps@sam_data$Dyad))

merge_list <- list(it, ift, ist, at, aft, ast)

df <- Reduce(
  function(x, y, ...) merge(x, y, by = "Var1", all = TRUE), 
  merge_list
)
df[is.na(df)] <- 0

colnames(df) <- c("Dyad", "Infant_Total", "Infant_Feces", "Infant_Saliva", "Adult_Total", "Adult_Feces", "Adult_Saliva")
df$Total <- df$Infant_Total + df$Adult_Total
df <- df[with(df, order(-Total)), ]
dyad_df <- df

feces_df <- dyad_df[, c("Dyad", colnames(dyad_df)[grep("Feces", colnames(dyad_df))])]
feces_df <- feces_df[which(feces_df$Infant_Feces > 0 & feces_df$Adult_Feces > 0), ]
Complete_Dyads_Feces <- as.character(feces_df$Dyad)

saliva_df <- dyad_df[, c("Dyad", colnames(dyad_df)[grep("Saliva", colnames(dyad_df))])]
saliva_df <- saliva_df[which(saliva_df$Infant_Saliva > 0 & saliva_df$Adult_Saliva > 0), ]
Complete_Dyads_Saliva <- as.character(saliva_df$Dyad)

```

# Figure 3 --------------

Euler Plot - Feces

```{r  Fig. 3a}

# Graphically display the occurance of OTUs in different sample types and age groups
library("eulerr"); packageVersion("eulerr")

ps <- Tsimane_ps
ps <- subset_samples(ps, Country %in% c("Bolivia"))
ps <- subset_samples(ps, Sample_Type %in% c("Feces"))
ps@sam_data$Dyad <- paste0("Dyad_", ps@sam_data$Dyad)
ps@sam_data$Dyad[ps@sam_data$Dyad == "Dyad_none"] <- NA
ps <- rarefy_even_depth(ps,sample.size =20000, rngseed=8675309)
taxa_names(ps) <- make.names(taxa_names(ps))

ips <- subset_samples(ps, Age_Class %in% c("Infant"))
# remove single infant forest sample
ips <- subset_samples(ips, Community_Type %in% c("River")) 
# only compete dyads
ips <- subset_samples(ips, Dyad %in% Complete_Dyads_Feces) 
ips <- prune_taxa(taxa_sums(ips) > 0, ips)
isd <- data.frame(sample_data(ips))
n_infants <- length(unique(ips@sam_data$Subject_ID))

aps <- subset_samples(ps, Age_Class %in% c("Adult"))
aps <- subset_samples(aps, Dyad %in% Complete_Dyads_Feces) 
aps <- prune_taxa(taxa_sums(aps) > 0, aps)
n_adults <- length(unique(aps@sam_data$Subject_ID))
asd <- data.frame(sample_data(aps))

fl <- list("Infant_Feces" = c(taxa_names(ips)),
     "Adult_Feces" = c(taxa_names(aps)))

fl_fit <- euler(fl)
p <- plot(fl_fit, fills = c("red1", "red3"), labels = c("Infant\nStool", "Adult\nStool"), adjust_labels = TRUE)
p

file_name <- "Fig_3a_Euler"
pdf(paste0(SavePath,file_name, ".pdf"), width = 8, height = 8)
p
invisible(dev.off())

fl_fit <- venn(fl)
p <- plot(fl_fit, fills = c("red1", "red3"), labels = c("Infant\nStool", "Adult\nStool"), adjust_labels = TRUE)
p

file_name <- "Fig_3a_Venn"
pdf(paste0(SavePath,file_name, ".pdf"), width = 8, height = 8)
p
invisible(dev.off())

```

```{r Fig. 3b set up}

# set up dataset
require("minpack.lm")
require("Hmisc")

ps <- Tsimane_ps
ps <- subset_samples(ps, Country %in% c("Bolivia"))
ps <- subset_samples(ps, Sample_Type %in% c("Feces"))
ps@sam_data$Dyad <- paste0("Dyad_", ps@sam_data$Dyad)
ps@sam_data$Dyad[ps@sam_data$Dyad == "Dyad_none"] <- NA
ps <- rarefy_even_depth(ps,sample.size =20000, rngseed=8675309)
taxa_names(ps) <- make.names(taxa_names(ps))

ips <- subset_samples(ps, Age_Class %in% c("Infant"))
# remove single infant forest sample
ips <- subset_samples(ips, Community_Type %in% c("River")) 
# only compete dyads
ips <- subset_samples(ips, Dyad %in% Complete_Dyads_Feces) 
ips <- prune_taxa(taxa_sums(ips) > 0, ips)
isd <- data.frame(sample_data(ips))
n_infants <- length(unique(ips@sam_data$Subject_ID))
print(paste(n_infants, "total infant subjects"))

aps <- subset_samples(ps, Age_Class %in% c("Adult"))
aps <- subset_samples(aps, Dyad %in% Complete_Dyads_Feces) 
aps <- prune_taxa(taxa_sums(aps) > 0, aps)
n_adults <- length(unique(aps@sam_data$Subject_ID))
asd <- data.frame(sample_data(aps))
print(paste(length(unique(asd$Subject_ID)), "total adult subjects"))

# subsample 1 sample per person, n times
n <- 1000
reps <- paste0("rep", 1:n)
n_subs <- n_infants
subs <- paste0("subject", 1:n_subs)

sub_df <- data.frame(matrix(nrow = n_subs , ncol = n, dimnames = list(subs, reps)))
isub_df <- sub_df
asub_df <- sub_df

fitstats_df <- data.frame(matrix(nrow = n, ncol = 16, dimnames = list(reps, NULL)))
colnames(fitstats_df) <- c("m", "m.ci", "poisLL", "Rsqr", "Rsqr.pois", "RMSE", "RMSE.pois", "AIC.pois", "BIC.pois", "N", "Samples", "Richness", "Detect", "Above_prediction", "As_predicted", "Below_prediction")
isub_stats <- fitstats_df
asub_stats <- fitstats_df

tax <- vector("list", length = n)
names(tax) <- reps
itax <- tax
atax <- tax

idf <- data.frame(sample_data(ips))[c("Sample_ID", "Subject_ID", "Dyad", "Community_Type")]
adf <- data.frame(sample_data(aps))[c("Sample_ID", "Subject_ID", "Dyad", "Community_Type")]

# select one sample per subject, repeat n times
for (var in 1:n){
  set.seed(var)
  rep <- reps[var]

  idf[,rep] <- FALSE
  adf[,rep] <- FALSE

  idf[-tapply(-seq_along(idf$Subject_ID), idf$Subject_ID, sample, size=1), rep] <- TRUE
  adf[-tapply(-seq_along(adf$Subject_ID), adf$Subject_ID, sample, size=1), rep] <- TRUE

  isub_df[,rep] <- sample(as.character(idf$Sample_ID[idf[, rep]]), n_subs, replace = FALSE)
  asub_df[,rep] <- sample(as.character(adf$Sample_ID[adf[, rep]]), n_subs, replace = FALSE)

}

# Fit NCM n times

for (var in 1:n){
  rep <- reps[var]
  
  print("#################################")
  print(paste("Replicate", rep))
  print("#################################")

  print(paste("Infant", "Stool"))
  i <- as.character(isub_df[,rep])
  i_ps <- subset_samples(ps, Sample_ID %in% i)
  i_ps <- prune_taxa(taxa_sums(i_ps) > 0, i_ps)
  i_spp.out <- suppressMessages(fit_sncm(spp = otu_table(i_ps)@.Data))
  
  isub_stats[rep, 1:13] <- i_spp.out$fitstats
  isub_stats[rep, 14:16] <-  table(i_spp.out$predictions[,"fit_class"])
  i_spp.out$predictions$taxa <- rownames(i_spp.out$predictions)
  itax[[rep]] <- i_spp.out[[2]]

    print(paste("Adult", "Stool"))
  i <- as.character(asub_df[,rep])
  i_ps <- subset_samples(ps, Sample_ID %in% i)
  i_ps <- prune_taxa(taxa_sums(i_ps) > 0, i_ps)
  i_spp.out <- suppressMessages(fit_sncm(spp = otu_table(i_ps)@.Data))
  
  asub_stats[rep, 1:13] <- i_spp.out$fitstats
  asub_stats[rep, 14:16] <-  table(i_spp.out$predictions[,"fit_class"])
  i_spp.out$predictions$taxa <- rownames(i_spp.out$predictions)
  atax[[rep]] <- i_spp.out[[2]]

}

#  Infant Stool
iRsqr_mean <- round(mean(isub_stats[,"Rsqr"], na.rm = TRUE), 3)
iRsqr_SD <- round(sd(isub_stats[,"Rsqr"], na.rm = TRUE), 3)
iRMSE_mean <- round(mean(isub_stats[,"RMSE"], na.rm = TRUE), 3)
iRMSE_SD <- round(sd(isub_stats[,"RMSE"], na.rm = TRUE), 3)
im_mean <- round(mean(isub_stats[,"m"], na.rm = TRUE), 6)
im_SD <- round(sd(isub_stats[,"m"], na.rm = TRUE), 6)
cat(paste("Infant Stool:\n", 
          "\tRMSE:", iRMSE_mean, "SD", iRMSE_SD, "\n", 
          "\tRsqr:", iRsqr_mean, "SD", iRsqr_SD, "\n", 
          "\tm:", im_mean, "SD", im_SD, "\n", 
          "\tn_samples:", n_subs))

#  Adult Stool
aRsqr_mean <- round(mean(asub_stats[,"Rsqr"], na.rm = TRUE), 3)
aRsqr_SD <- round(sd(asub_stats[,"Rsqr"], na.rm = TRUE), 3)
aRMSE_mean <- round(mean(asub_stats[,"RMSE"], na.rm = TRUE), 3)
aRMSE_SD <- round(sd(asub_stats[,"RMSE"], na.rm = TRUE), 3)
am_mean <- round(mean(isub_stats[,"m"], na.rm = TRUE), 6)
am_SD <- round(sd(isub_stats[,"m"], na.rm = TRUE), 6)
cat(paste("Adult Stool:\n", 
          "\tRMSE:", aRMSE_mean, "SD", aRMSE_SD, "\n", 
          "\tRsqr:", aRsqr_mean, "SD", aRsqr_SD, "\n",
          "\tm:", am_mean, "SD", am_SD, "\n", 
          "\tn_samples:", n_subs))

t.test(x = isub_stats[,"RMSE"],y = asub_stats[,"RMSE"], paired = FALSE, na.action = na.rm)

t.test(x = isub_stats[,"Rsqr"],y = asub_stats[,"Rsqr"], paired = FALSE, na.action = na.rm)

```

```{r Fig. 3b plot}

irep <- which(isub_stats$RMSE == min(isub_stats$RMSE))

df <- data.frame(
  "RMSE_Mean" = c(mean(isub_stats[,"RMSE"]), mean(asub_stats[,"RMSE"])),
  "RMSE_SD" = c(sd(isub_stats[,"RMSE"]), sd(asub_stats[,"RMSE"])),
  "Rsqr_Mean" = c(mean(isub_stats[,"Rsqr"]), mean(asub_stats[,"Rsqr"])),
  "Rsqr_SD" = c(sd(isub_stats[,"Rsqr"]), sd(asub_stats[,"Rsqr"]))
                 )
rownames(df) <- c("Infant", "Adult")

# Infants
i <- as.character(isub_df[,irep])
i_ps <- subset_samples(ps, Sample_ID %in% i)
i_ps <- prune_taxa(taxa_sums(i_ps) > 0, i_ps)
tt <- data.frame(tax_table(i_ps)@.Data)
i_spp.out <- suppressMessages(fit_sncm(spp = otu_table(i_ps)@.Data))
ipredictions_df <- i_spp.out$predictions
ipredictions_df <- merge(ipredictions_df, tt, by = 0)
ipredictions_df$Age_Class <- "Infant"

p <- ggplot(data = ipredictions_df)
p <- p + geom_line(aes(x = log(p), y = freq.pred), color = "darkgray")
p <- p + geom_line(aes(x = log(p), y = pred.lwr), color = "darkgray", linetype = "dashed")
p <- p + geom_line(aes(x = log(p), y = pred.upr), color = "darkgray", linetype = "dashed")
p <-p + geom_ribbon(aes(x = log(p), ymin=pred.lwr,ymax=pred.upr), alpha=0.2, fill="darkgray")
p <- p + geom_point(aes(x = log(p), y = freq, fill = fit_class), 
            shape = 21, color = "black", size = 2, alpha = 0.8)
p <- p + scale_fill_manual(name = "Prediction", 
                           values = Prediction_pal, 
                           breaks = c("Above prediction", "As predicted", 
                                      "Below prediction", "NA"))
p <- p + guides(fill = guide_legend(override.aes=list(shape=21)))
p <- p + xlab("log(Mean Relative Abundance)")
p <- p + ylab("Prevalence")
p <- p + xlim(-15, 0)
p <- p + annotate("text", x = -11, y = 0.95, size = 4, 
        label = paste("RMSE == ", round(df$RMSE_Mean[1], 2), " %+-% ", round(df$RMSE_SD[1], 3)), parse = TRUE)
p <- p + theme(
  panel.background = element_rect(fill = "transparent",colour = NA),
  plot.background = element_rect(fill = "transparent",colour = NA),
  legend.background = element_rect(fill = "transparent",colour = NA),
  panel.grid.major = element_blank(), 
  panel.grid.minor = element_blank(),
  legend.key = element_rect(fill = "transparent",colour = NA))
p

file_name <- paste0("Fig_3b")

pdf(paste0(SavePath,file_name, ".pdf"), width = 5, height = 3)
p
invisible(dev.off())

```

```{r Fig. 3c set up}

# data frame to hold results
ps_var <- ips
fit_df <- data.frame(matrix(nrow = length(reps), ncol = ntaxa(ps_var), dimnames = list(reps, taxa_names(ps_var))))

# assign variable for loop
tax_fit <- itax

for (tax in taxa_names(ips)) {
  for (rep in reps){
    j <- tax_fit[[rep]]$fit_class[which(tax_fit[[rep]]$taxa == tax)]
    if (length(j) > 0){
      fit_df[rep, tax] <- j
    } else {
      fit_df[rep, tax] <- NA
    }
}}

# create new data frame to hold the summary results
po <- c("Above prediction", "As predicted", "Below prediction")
fit_summary <- data.frame(matrix(nrow = 9, ncol = ntaxa(ps_var), dimnames = list(c(po, paste0(po, "_perc"), "Tax_Abund", "Tax_Prev", "Tax_Prev_perc"), taxa_names(ps_var))))

sub_ps <- merge_samples(ps_var, "Subject_ID")
ts <- taxa_sums(ps_var)
ot <- data.frame(otu_table(ps_var)@.Data)
ot[ot > 0] <- 1
tp <- colSums(ot)
tp_perc <- round(((tp /nsamples(ps_var))*100), 1)

for (tax in taxa_names(ps_var)){
  fit_summary["Tax_Abund", tax]      <- ts[tax]
  fit_summary["Tax_Prev", tax]       <- tp[tax]
  fit_summary["Tax_Prev_perc", tax]  <- tp_perc[tax]

  fit_df[,tax] <- factor(fit_df[,tax], levels = po)
  fit_table <- data.frame(table(fit_df[,tax]))
  tax_sum <- sum(fit_table$Freq)
  fit_summary["Above prediction", tax]       <- fit_table[fit_table$Var1 == "Above prediction", "Freq"]
  fit_summary["As predicted", tax]           <- fit_table[fit_table$Var1 == "As predicted", "Freq"]
  fit_summary["Below prediction", tax]       <- fit_table[fit_table$Var1 == "Below prediction", "Freq"]
  fit_summary["Above prediction_perc", tax]  <- round(((fit_table[fit_table$Var1 == "Above prediction", "Freq"]/tax_sum)*100), 2)
  fit_summary["As predicted_perc", tax]      <- round(((fit_table[fit_table$Var1 == "As predicted", "Freq"]/tax_sum)*100), 2)
  fit_summary["Below prediction_perc", tax]  <- round(((fit_table[fit_table$Var1 == "Below prediction", "Freq"]/tax_sum)*100), 2)
}

fit_summary <- data.frame(t(fit_summary))
po2 <- c("Above_prediction", "As_predicted", "Below_prediction")
colnames(fit_summary) <- c(po2, paste0(po2, "_perc"), "Tax_Abund", "Tax_Prev", "Tax_Prev_perc")
i_fit_summary <- fit_summary

i_fit_summary$Found_In <- "Infants_Only"
i_fit_summary$Found_In[rownames(i_fit_summary) %in% taxa_names(aps)] <- "Infants_and_Adults"
x_all <- table(i_fit_summary$Found_In)
x_all <- x_all[2] / (x_all[1] + x_all[2])

# cut off for consistency of taxa assignment across permutations 
cut_off <- 90
i_fit_Above_prediction <- i_fit_summary[i_fit_summary$Above_prediction_perc >= cut_off, ]
i_fit_Above_prediction <- i_fit_Above_prediction[with(i_fit_Above_prediction, order(-Above_prediction_perc, -Tax_Prev_perc)),]
x_above <- table(i_fit_Above_prediction$Found_In)
x_above <- x_above[2] / (x_above[1] + x_above[2])

t_above <- table(i_fit_Above_prediction$Found_In)
t_all <- table(i_fit_summary$Found_In)
binom.test(c(t_above[2], t_above[1]), p = t_all[2]/(t_all[1] + t_all[2]), alternative = "two.sided")

idf <- data.frame(Infant_Abundance = round(taxa_sums(ips)/nsamples(ips), 3))
adf <- data.frame(Adult_Abundance = round(taxa_sums(aps)/nsamples(aps), 3))
df <- merge(idf, adf, by = 0, all.x = TRUE)

i_fit_Above_prediction2 <- merge(i_fit_Above_prediction, df, by.x = 0, by.y = "Row.names", all.x = TRUE)
i_fit_Above_prediction2$Higher_In <- ifelse(i_fit_Above_prediction2$Infant_Abundance > i_fit_Above_prediction2$Adult_Abundance, "Infant", "Adult")
table(i_fit_Above_prediction2$Higher_In, useNA = "ifany")
round(100 * (dim(i_fit_Above_prediction2)[1]/dim(i_fit_summary)[1]), 1)

i_fit_Below_prediction <- i_fit_summary[i_fit_summary$Below_prediction_perc >= cut_off, ]
i_fit_Below_prediction <- i_fit_Below_prediction[with(i_fit_Below_prediction, order(-Below_prediction_perc, -Tax_Prev_perc)),]
round(100 * (dim(i_fit_Below_prediction)[1]/dim(i_fit_summary)[1]), 1)

i_fit_As_predicted <- i_fit_summary[i_fit_summary$As_predicted_perc >= cut_off, ]
i_fit_As_predicted <- i_fit_As_predicted[with(i_fit_As_predicted, order(-As_predicted_perc, -Tax_Prev_perc)),]
round(100 * (dim(i_fit_As_predicted)[1]/dim(i_fit_summary)[1]), 1)

i_fit_Above_prediction$Fit <- "Above"
i_fit_Below_prediction$Fit <- "Below"
i_prediction <- rbind(i_fit_Above_prediction, i_fit_Below_prediction)

tt <- data.frame(tax_table(ips)@.Data)
asvs <- data.frame(t(otu_table(ips)@.Data))

asvs <- asvs[rownames(asvs) %in% rownames(i_prediction), ]

i_prediction_tt <- merge(i_prediction, tt, by = 0)
rownames(i_prediction_tt) <- i_prediction_tt$Row.names
i_prediction_tt <- i_prediction_tt[, which(!colnames(i_prediction_tt) == "Row.names")]
i_prediction_tt$ASV_Number <- sapply(strsplit(rownames(i_prediction_tt), "_"), `[`, 2)

i_prediction_tt_asvs <- merge(i_prediction_tt, asvs, by = 0)
rownames(i_prediction_tt_asvs) <- i_prediction_tt_asvs$Row.names
i_prediction_tt_asvs <- i_prediction_tt_asvs[, which(!colnames(i_prediction_tt_asvs) == "Row.names")]

```

```{r Fig. 3c plot}

require("pheatmap")

df <- i_prediction_tt_asvs
df$Fit <- factor(df$Fit, levels = c("Above", "Below"))
levels(df$Fit) <- c("Above prediction", "Below prediction")
df$Found_In <- factor(df$Found_In, levels = c("Infants_Only", "Infants_and_Adults"))
levels(df$Found_In) <- c("Infants Only", "Infants & Adults")

df <- df[with(df, order(Fit, -Tax_Prev_perc)), ]
df

rownames(df) <- gsub("_", " ", rownames(df))
x <- grep("\\.", rownames(df))
rownames(df)[x] <- paste("ASV", df$ASV_Number[x], df$Genus[x])

row_df <- df[,c("Tax_Prev_perc", "Found_In", "Fit")]
colnames(row_df) <- c("Prevalence", "Observed In", "Prediction")
rownames(row_df) <- gsub("_", " ", rownames(row_df))
asv_df <- df[,grepl("X", colnames(df))]
rownames(asv_df) <- gsub("_", " ", rownames(asv_df))

sd <- data.frame(sample_data(ips))[,c("Months_After_Birth", "AgeGroup_By_SampleType")]
sd$AgeGroup_By_SampleType <- factor(sd$AgeGroup_By_SampleType, levels = c("Infant_Feces", "Adult_Feces"))
sd$Months_After_Birth <- as.numeric(as.character(sd$Months_After_Birth))
sd <- with(sd, sd[order(AgeGroup_By_SampleType, Months_After_Birth),])
colnames(sd) <- c("Age (Months)", "Sample Type")
sd$Order <- paste0("X",rownames(sd))

# reorder the rows
asv_df <- asv_df[ ,order(match(colnames(asv_df), sd$Order))]

sd <- sd[ ,1, drop = FALSE]
rownames(sd) <- paste0("X",rownames(sd))

red_colfunc <- colorRampPalette(c("white", "red3"))
gray_colfunc <- colorRampPalette(c("white", "darkslategrey"))
red_colorends <- red_colfunc(10)
gray_colorends <- gray_colfunc(10)

annotation_colors <- list(c("Above prediction" = "#FFC857", "Below prediction" = "#05B083"), 
                          red_colorends, 
                          gray_colorends, 
                          c("Infants Only" = "#9E3C3A", "Infants & Adults" = "#413A6C"))
names(annotation_colors) <- c("Prediction", 
                              "Age (Months)", 
                              "Prevalence", 
                              "Observed In")

p <- pheatmap(
  mat               = log10(asv_df + 1),
  treeheight_col    = 0,
  treeheight_row    = 0,
  cluster_cols      = FALSE,
  cluster_rows      = FALSE,
  show_colnames     = FALSE,
  show_rownames     = TRUE,
  fontsize_row      = 10,
  annotation_colors = annotation_colors,
  drop_levels       = TRUE,
  annotation_legend = TRUE,
  annotation_row = row_df,
  angle_col = 315,
  gaps_row          = unique(cumsum(table(row_df$Prediction))),
  annotation_col    = sd
  )

file_name <- "Fig_3c"
pdf(paste0(SavePath, file_name, ".pdf"), width=12, height = 6)
p 
invisible(dev.off())

range(sd$`Age (Months)`)
row_df2 <- row_df[row_df$Prediction == "Above prediction",]
row_df3 <- row_df[row_df$Prediction == "Below prediction",]

range(row_df2$Prevalence)
range(row_df3$Prevalence)

```

# Supp. Fig. 7

```{r Supp. Fig. 7a}

# Graphically Display the occurance of OTUs in different sample types and age groups
library("eulerr"); packageVersion("eulerr")

ps <- Tsimane_ps
ps <- subset_samples(ps, Country %in% c("Bolivia"))
ps <- subset_samples(ps, Sample_Type %in% c("Saliva"))
ps@sam_data$Dyad <- paste0("Dyad_", ps@sam_data$Dyad)
ps@sam_data$Dyad[ps@sam_data$Dyad == "Dyad_none"] <- NA
ps <- rarefy_even_depth(ps,sample.size =20000, rngseed=8675309)
taxa_names(ps) <- make.names(taxa_names(ps))

ips <- subset_samples(ps, Age_Class %in% c("Infant"))
# remove single infant forest sample
ips <- subset_samples(ips, Community_Type %in% c("River")) 
# only compete dyads
ips <- subset_samples(ips, Dyad %in% Complete_Dyads_Saliva) 
ips <- prune_taxa(taxa_sums(ips) > 0, ips)
isd <- data.frame(sample_data(ips))
n_infants <- length(unique(ips@sam_data$Subject_ID))
print(paste(n_infants, "total infant subjects"))

aps <- subset_samples(ps, Age_Class %in% c("Adult"))
aps <- subset_samples(aps, Dyad %in% Complete_Dyads_Saliva) 
aps <- prune_taxa(taxa_sums(aps) > 0, aps)
n_adults <- length(unique(aps@sam_data$Subject_ID))
asd <- data.frame(sample_data(aps))
print(paste(length(unique(asd$Subject_ID)), "total adult subjects"))

fl <- list("Infant_Saliva" = c(taxa_names(ips)),
     "Adult_Saliva" = c(taxa_names(aps)))

fl_fit <- euler(fl)
p <- plot(fl_fit, fills = c("blue1", "blue3"), labels = c("Infant\nSaliva", "Adult\nSaliva"), adjust_labels = TRUE)
p

file_name <- "Supp_Fig_7a_Euler"
pdf(paste0(SavePath,file_name, ".pdf"), width = 8, height = 8)
p
invisible(dev.off())

fl_fit <- venn(fl)
p <- plot(fl_fit, fills = c("blue1", "blue3"), labels = c("Infant\nSaliva", "Adult\nSaliva"), adjust_labels = TRUE)
p

file_name <- "Supp_Fig_7a_Venn"
pdf(paste0(SavePath,file_name, ".pdf"), width = 8, height = 8)
p
invisible(dev.off())

```

```{r Supp. Fig. 7b}

# set up dataset
require("minpack.lm")
require("Hmisc")

ps <- Tsimane_ps
ps <- subset_samples(ps, Country %in% c("Bolivia"))
ps <- subset_samples(ps, Sample_Type %in% c("Saliva"))
ps@sam_data$Dyad <- paste0("Dyad_", ps@sam_data$Dyad)
ps@sam_data$Dyad[ps@sam_data$Dyad == "Dyad_none"] <- NA
ps <- rarefy_even_depth(ps,sample.size =20000, rngseed=8675309)
taxa_names(ps) <- make.names(taxa_names(ps))

ips <- subset_samples(ps, Age_Class %in% c("Infant"))
# remove single infant forest sample
ips <- subset_samples(ips, Community_Type %in% c("River")) 
# only compete dyads
ips <- subset_samples(ips, Dyad %in% Complete_Dyads_Saliva) 
ips <- prune_taxa(taxa_sums(ips) > 0, ips)
isd <- data.frame(sample_data(ips))
n_infants <- length(unique(ips@sam_data$Subject_ID))
print(paste(n_infants, "total infant subjects"))

aps <- subset_samples(ps, Age_Class %in% c("Adult"))
aps <- subset_samples(aps, Dyad %in% Complete_Dyads_Saliva) 
aps <- prune_taxa(taxa_sums(aps) > 0, aps)
n_adults <- length(unique(aps@sam_data$Subject_ID))
asd <- data.frame(sample_data(aps))
print(paste(length(unique(asd$Subject_ID)), "total adult subjects"))

# subsample 1 sample per person n times
n <- 1000
reps <- paste0("rep", 1:n)
n_subs <- n_infants
subs <- paste0("subject", 1:n_subs)

sub_df <- data.frame(matrix(nrow = n_subs , ncol = n, dimnames = list(subs, reps)))
isub_df <- sub_df
asub_df <- sub_df

fitstats_df <- data.frame(matrix(nrow = n, ncol = 16, dimnames = list(reps, NULL)))
colnames(fitstats_df) <- c("m", "m.ci", "poisLL", "Rsqr", "Rsqr.pois", "RMSE", "RMSE.pois", "AIC.pois", "BIC.pois", "N", "Samples", "Richness", "Detect", "Above_prediction", "As_predicted", "Below_prediction")
isub_stats <- fitstats_df
asub_stats <- fitstats_df

tax <- vector("list", length = n)
names(tax) <- reps
itax <- tax
atax <- tax

idf <- data.frame(sample_data(ips))[c("Sample_ID", "Subject_ID", "Dyad", "Community_Type")]
adf <- data.frame(sample_data(aps))[c("Sample_ID", "Subject_ID", "Dyad", "Community_Type")]

# select one sample per subject, repeat n times
for (var in 1:n){
  set.seed(var)
  rep <- reps[var]

  idf[,rep] <- FALSE
  adf[,rep] <- FALSE

  idf[-tapply(-seq_along(idf$Subject_ID), idf$Subject_ID, sample, size=1), rep] <- TRUE
  adf[-tapply(-seq_along(adf$Subject_ID), adf$Subject_ID, sample, size=1), rep] <- TRUE

  isub_df[,rep] <- sample(as.character(idf$Sample_ID[idf[, rep]]), n_subs, replace = FALSE)
  asub_df[,rep] <- sample(as.character(adf$Sample_ID[adf[, rep]]), n_subs, replace = FALSE)

}

# Fit NCM n times

for (var in 1:n){
  rep <- reps[var]
  
  print("#################################")
  print(paste("Replicate", rep))
  print("#################################")

  print(paste("Infant", "Stool"))
  i <- as.character(isub_df[,rep])
  i_ps <- subset_samples(ps, Sample_ID %in% i)
  i_ps <- prune_taxa(taxa_sums(i_ps) > 0, i_ps)
  i_spp.out <- suppressMessages(fit_sncm(spp = otu_table(i_ps)@.Data))
  
  isub_stats[rep, 1:13] <- i_spp.out$fitstats
  isub_stats[rep, 14:16] <-  table(i_spp.out$predictions[,"fit_class"])
  i_spp.out$predictions$taxa <- rownames(i_spp.out$predictions)
  itax[[rep]] <- i_spp.out[[2]]

    print(paste("Adult", "Stool"))
  i <- as.character(asub_df[,rep])
  i_ps <- subset_samples(ps, Sample_ID %in% i)
  i_ps <- prune_taxa(taxa_sums(i_ps) > 0, i_ps)
  i_spp.out <- suppressMessages(fit_sncm(spp = otu_table(i_ps)@.Data))
  
  asub_stats[rep, 1:13] <- i_spp.out$fitstats
  asub_stats[rep, 14:16] <-  table(i_spp.out$predictions[,"fit_class"])
  i_spp.out$predictions$taxa <- rownames(i_spp.out$predictions)
  atax[[rep]] <- i_spp.out[[2]]

}

#  Infant Saliva
iRsqr_mean <- round(mean(isub_stats[,"Rsqr"], na.rm = TRUE), 3)
iRsqr_SD <- round(sd(isub_stats[,"Rsqr"], na.rm = TRUE), 3)
iRMSE_mean <- round(mean(isub_stats[,"RMSE"], na.rm = TRUE), 3)
iRMSE_SD <- round(sd(isub_stats[,"RMSE"], na.rm = TRUE), 3)
im_mean <- round(mean(isub_stats[,"m"], na.rm = TRUE), 6)
im_SD <- round(sd(isub_stats[,"m"], na.rm = TRUE), 6)
cat(paste("Infant Stool:\n", 
          "\tRMSE:", iRMSE_mean, "SD", iRMSE_SD, "\n", 
          "\tRsqr:", iRsqr_mean, "SD", iRsqr_SD, "\n", 
          "\tm:", im_mean, "SD", im_SD, "\n", 
          "\tn_samples:", n_subs))

#  Adult Saliva
aRsqr_mean <- round(mean(asub_stats[,"Rsqr"], na.rm = TRUE), 3)
aRsqr_SD <- round(sd(asub_stats[,"Rsqr"], na.rm = TRUE), 3)
aRMSE_mean <- round(mean(asub_stats[,"RMSE"], na.rm = TRUE), 3)
aRMSE_SD <- round(sd(asub_stats[,"RMSE"], na.rm = TRUE), 3)
am_mean <- round(mean(isub_stats[,"m"], na.rm = TRUE), 6)
am_SD <- round(sd(isub_stats[,"m"], na.rm = TRUE), 6)
cat(paste("Adult Stool:\n", 
          "\tRMSE:", aRMSE_mean, "SD", aRMSE_SD, "\n", 
          "\tRsqr:", aRsqr_mean, "SD", aRsqr_SD, "\n",
          "\tm:", am_mean, "SD", am_SD, "\n", 
          "\tn_samples:", n_subs))

t.test(x = isub_stats[,"RMSE"],y = asub_stats[,"RMSE"], paired = FALSE, na.action = na.rm)

t.test(x = isub_stats[,"Rsqr"],y = asub_stats[,"Rsqr"], paired = FALSE, na.action = na.rm)

```

```{r Supp. Fig. 7b plot}

irep <- which(isub_stats$RMSE == min(isub_stats$RMSE))

df <- data.frame(
  "RMSE_Mean" = c(mean(isub_stats[,"RMSE"]), mean(asub_stats[,"RMSE"])),
  "RMSE_SD" = c(sd(isub_stats[,"RMSE"]), sd(asub_stats[,"RMSE"])),
  "Rsqr_Mean" = c(mean(isub_stats[,"Rsqr"]), mean(asub_stats[,"Rsqr"])),
  "Rsqr_SD" = c(sd(isub_stats[,"Rsqr"]), sd(asub_stats[,"Rsqr"]))
                 )
rownames(df) <- c("Infant", "Adult")

# Infants
i <- as.character(isub_df[,irep])
i_ps <- subset_samples(ps, Sample_ID %in% i)
i_ps <- prune_taxa(taxa_sums(i_ps) > 0, i_ps)
tt <- data.frame(tax_table(i_ps)@.Data)
i_spp.out <- suppressMessages(fit_sncm(spp = otu_table(i_ps)@.Data))
ipredictions_df <- i_spp.out$predictions
ipredictions_df <- merge(ipredictions_df, tt, by = 0)
ipredictions_df$Age_Class <- "Infant"

p <- ggplot(data = ipredictions_df)
p <- p + geom_line(aes(x = log(p), y = freq.pred), color = "darkgray")
p <- p + geom_line(aes(x = log(p), y = pred.lwr), color = "darkgray", linetype = "dashed")
p <- p + geom_line(aes(x = log(p), y = pred.upr), color = "darkgray", linetype = "dashed")
p <-p + geom_ribbon(aes(x = log(p), ymin=pred.lwr,ymax=pred.upr), alpha=0.2, fill="darkgray")
p <- p + geom_point(aes(x = log(p), y = freq, fill = fit_class), 
            shape = 21, color = "black", size = 2, alpha = 0.8)
p <- p + scale_fill_manual(name = "Prediction", 
                           values = Prediction_pal, 
                           breaks = c("Above prediction", "As predicted", 
                                      "Below prediction", "NA"))
p <- p + guides(fill = guide_legend(override.aes=list(shape=21)))
p <- p + xlab("log(Mean Relative Abundance)")
p <- p + ylab("Prevalence")
p <- p + xlim(-15, 0)
p <- p + annotate("text", x = -11, y = 0.95, size = 4, 
        label = paste("RMSE == ", round(df$RMSE_Mean[1], 2), " %+-% ", round(df$RMSE_SD[1], 3)), parse = TRUE)
p <- p + theme(
  panel.background = element_rect(fill = "transparent",colour = NA),
  plot.background = element_rect(fill = "transparent",colour = NA),
  legend.background = element_rect(fill = "transparent",colour = NA),
  panel.grid.major = element_blank(), 
  panel.grid.minor = element_blank(),
  legend.key = element_rect(fill = "transparent",colour = NA))
p

file_name <- paste0("Supp_Fig_7b")

pdf(paste0(SavePath,file_name, ".pdf"), width = 5, height = 3)
p
invisible(dev.off())

```

```{r Supp. Fig. 7c}

# data frame to hold results
ps_var <- ips
fit_df <- data.frame(matrix(nrow = length(reps), ncol = ntaxa(ps_var), dimnames = list(reps, taxa_names(ps_var))))

# assign variable for loop
tax_fit <- itax

for (tax in taxa_names(ips)) {
  for (rep in reps){
    j <- tax_fit[[rep]]$fit_class[which(tax_fit[[rep]]$taxa == tax)]
    if (length(j) > 0){
      fit_df[rep, tax] <- j
    } else {
      fit_df[rep, tax] <- NA
    }
}}

# create new data frame to hold the summary results
po <- c("Above prediction", "As predicted", "Below prediction")
fit_summary <- data.frame(matrix(nrow = 9, ncol = ntaxa(ps_var), dimnames = list(c(po, paste0(po, "_perc"), "Tax_Abund", "Tax_Prev", "Tax_Prev_perc"), taxa_names(ps_var))))

sub_ps <- merge_samples(ps_var, "Subject_ID")
ts <- taxa_sums(ps_var)
ot <- data.frame(otu_table(ps_var)@.Data)
ot[ot > 0] <- 1
tp <- colSums(ot)
tp_perc <- round(((tp /nsamples(ps_var))*100), 1)

for (tax in taxa_names(ps_var)){
  fit_summary["Tax_Abund", tax]      <- ts[tax]
  fit_summary["Tax_Prev", tax]       <- tp[tax]
  fit_summary["Tax_Prev_perc", tax]  <- tp_perc[tax]

  fit_df[,tax] <- factor(fit_df[,tax], levels = po)
  fit_table <- data.frame(table(fit_df[,tax]))
  tax_sum <- sum(fit_table$Freq)
  fit_summary["Above prediction", tax]       <- fit_table[fit_table$Var1 == "Above prediction", "Freq"]
  fit_summary["As predicted", tax]           <- fit_table[fit_table$Var1 == "As predicted", "Freq"]
  fit_summary["Below prediction", tax]       <- fit_table[fit_table$Var1 == "Below prediction", "Freq"]
  fit_summary["Above prediction_perc", tax]  <- round(((fit_table[fit_table$Var1 == "Above prediction", "Freq"]/tax_sum)*100), 2)
  fit_summary["As predicted_perc", tax]      <- round(((fit_table[fit_table$Var1 == "As predicted", "Freq"]/tax_sum)*100), 2)
  fit_summary["Below prediction_perc", tax]  <- round(((fit_table[fit_table$Var1 == "Below prediction", "Freq"]/tax_sum)*100), 2)
}

fit_summary <- data.frame(t(fit_summary))
po2 <- c("Above_prediction", "As_predicted", "Below_prediction")
colnames(fit_summary) <- c(po2, paste0(po2, "_perc"), "Tax_Abund", "Tax_Prev", "Tax_Prev_perc")
i_fit_summary <- fit_summary

i_fit_summary$Found_In <- "Infants_Only"
i_fit_summary$Found_In[rownames(i_fit_summary) %in% taxa_names(aps)] <- "Infants_and_Adults"
x_all <- table(i_fit_summary$Found_In)
x_all <- x_all[2] / (x_all[1] + x_all[2])

# cut off for consistency of taxa assignment across permutations 
cut_off <- 90
i_fit_Above_prediction <- i_fit_summary[i_fit_summary$Above_prediction_perc >= cut_off, ]
i_fit_Above_prediction <- i_fit_Above_prediction[with(i_fit_Above_prediction, order(-Above_prediction_perc, -Tax_Prev_perc)),]
x_above <- table(i_fit_Above_prediction$Found_In)
x_above <- x_above[2] / (x_above[1] + x_above[2])
table(i_fit_Above_prediction$Found_In, useNA = "ifany")
round(100 * (dim(i_fit_Above_prediction)[1]/dim(i_fit_summary)[1]), 1)

t_above <- table(i_fit_Above_prediction$Found_In)
t_all <- table(i_fit_summary$Found_In)
binom.test(c(t_above[2], t_above[1]), p = t_all[2]/(t_all[1] + t_all[2]), alternative = "two.sided")

i_fit_Below_prediction <- i_fit_summary[i_fit_summary$Below_prediction_perc >= cut_off, ]
i_fit_Below_prediction <- i_fit_Below_prediction[with(i_fit_Below_prediction, order(-Below_prediction_perc, -Tax_Prev_perc)),]
round(100 * (dim(i_fit_Below_prediction)[1]/dim(i_fit_summary)[1]), 1)

i_fit_As_predicted <- i_fit_summary[i_fit_summary$As_predicted_perc >= cut_off, ]
i_fit_As_predicted <- i_fit_As_predicted[with(i_fit_As_predicted, order(-As_predicted_perc, -Tax_Prev_perc)),]
round(100 * (dim(i_fit_As_predicted)[1]/dim(i_fit_summary)[1]), 1)

i_fit_Above_prediction$Fit <- "Above"
i_fit_Below_prediction$Fit <- "Below"
i_prediction <- rbind(i_fit_Above_prediction, i_fit_Below_prediction)

tt <- data.frame(tax_table(ips)@.Data)
asvs <- data.frame(t(otu_table(ips)@.Data))

asvs <- asvs[rownames(asvs) %in% rownames(i_prediction), ]

i_prediction_tt <- merge(i_prediction, tt, by = 0)
rownames(i_prediction_tt) <- i_prediction_tt$Row.names
i_prediction_tt <- i_prediction_tt[, which(!colnames(i_prediction_tt) == "Row.names")]
i_prediction_tt$ASV_Number <- sapply(strsplit(rownames(i_prediction_tt), "_"), `[`, 2)

i_prediction_tt_asvs <- merge(i_prediction_tt, asvs, by = 0)
rownames(i_prediction_tt_asvs) <- i_prediction_tt_asvs$Row.names
i_prediction_tt_asvs <- i_prediction_tt_asvs[, which(!colnames(i_prediction_tt_asvs) == "Row.names")]

```

```{r Supp. Fig. 7c plot}

require("pheatmap")

df <- i_prediction_tt_asvs
df$Fit <- factor(df$Fit, levels = c("Above", "Below"))
levels(df$Fit) <- c("Above prediction", "Below prediction")
df$Found_In <- factor(df$Found_In, levels = c("Infants_Only", "Infants_and_Adults"))
levels(df$Found_In) <- c("Infants Only", "Infants & Adults")

df <- df[with(df, order(Fit, -Tax_Prev_perc)), ]
df

rownames(df)[grep("Prevotella", rownames(df))] <- c("ASV 5298 Prevotella", "ASV 5323 Prevotella melaninogenica", "ASV 5325 Prevotella histicola")

rownames(df) <- gsub("_", " ", rownames(df))
x <- grep("\\.", rownames(df))
rownames(df)[x] <- paste("ASV", df$ASV_Number[x], df$Genus[x])

row_df <- df[,c("Tax_Prev_perc", "Found_In", "Fit")]
colnames(row_df) <- c("Prevalence", "Observed In", "Prediction")
rownames(row_df) <- gsub("_", " ", rownames(row_df))
asv_df <- df[,grepl("X", colnames(df))]
rownames(asv_df) <- gsub("_", " ", rownames(asv_df))

sd <- data.frame(sample_data(ips))[,c("Months_After_Birth", "AgeGroup_By_SampleType")]
sd$AgeGroup_By_SampleType <- factor(sd$AgeGroup_By_SampleType, levels = c("Infant_Feces", "Adult_Feces"))
sd$Months_After_Birth <- as.numeric(as.character(sd$Months_After_Birth))
sd <- with(sd, sd[order(AgeGroup_By_SampleType, Months_After_Birth),])
colnames(sd) <- c("Age (Months)", "Sample Type")
sd$Order <- paste0("X",rownames(sd))

# reorder the rows
asv_df <- asv_df[ ,order(match(colnames(asv_df), sd$Order))]

sd <- sd[ ,1, drop = FALSE]
rownames(sd) <- paste0("X",rownames(sd))

red_colfunc <- colorRampPalette(c("white", "red3"))
gray_colfunc <- colorRampPalette(c("white", "darkslategrey"))
red_colorends <- red_colfunc(10)
gray_colorends <- gray_colfunc(10)

annotation_colors <- list(c("Above prediction" = "#FFC857", "Below prediction" = "#05B083"), 
                          red_colorends, 
                          gray_colorends, 
                          c("Infants Only" = "#9E3C3A", "Infants & Adults" = "#413A6C"))
names(annotation_colors) <- c("Prediction", 
                              "Age (Months)", 
                              "Prevalence", 
                              "Observed In")

p <- pheatmap(
  mat               = log10(asv_df + 1),
  treeheight_col    = 0,
  treeheight_row    = 0,
  cluster_cols      = FALSE,
  cluster_rows      = FALSE,
  show_colnames     = FALSE,
  show_rownames     = TRUE,
  fontsize_row      = 10,
  annotation_colors = annotation_colors,
  drop_levels       = TRUE,
  annotation_legend = TRUE,
  annotation_row = row_df,
  angle_col = 315,
  gaps_row          = unique(cumsum(table(row_df$Prediction))),
  annotation_col    = sd
  )

file_name <- "Supp_Fig_7c"
pdf(paste0(SavePath, file_name, ".pdf"), width=12, height = 6)
p 
invisible(dev.off())

range(sd$`Age (Months)`)
row_df2 <- row_df[row_df$Prediction == "Above prediction",]
row_df3 <- row_df[row_df$Prediction == "Below prediction",]

range(row_df2$Prevalence)
range(row_df3$Prevalence)

```
