# Supplementary material for: Microbiota assembly, structure, and dynamics among Tsimane horticulturalists of the Bolivian Amazon
Source: Nat Commun. 2020 Jul 29;11:3772. doi: 10.1038/s41467-020-17541-6 (PMC7391733; doi:10.1038/s41467-020-17541-6)
Supplement: Supplementary file 6 — Source Data [file 41467_2020_17541_MOESM6_ESM.zip › Source Data/Sprockett_Tsimane.2.Rmd]

---
title: "`r substr(knitr::current_input(), 1, nchar(knitr::current_input())-4)`"
author: "Daniel Sprockett"
date: "June 8, 2020"
output: 
  html_document:
    toc: true
    toc_float: true
    code_folding: hide
    theme: lumen
editor_options: 
  chunk_output_type: console
---

last updated: `r format(Sys.Date(), format="%B %d %Y")`

***

<p style="text-align:center;font-size:300%;"> The Tsimane Microbiome Project </p>

***
### Manuscript Title:

#### Microbiota Assembly, Structure, and Dynamics Among Tsimane Horticulturalists of the Bolivian Amazon

***
### Authors

Daniel Sprockett^1^, Melanie Martin^2,3^, Elizabeth Costello^4^, Adam Burns^4^, Susan Holmes^5^, Michael Gurven^3,6^, and David A. Relman^1,4,7* ^

1. Department of Microbiology & Immunology, Stanford University School of Medicine, Stanford, CA 94305, USA
2. Department of Anthropology, University of Washington, Seattle, WA 98195, USA.
3. Department of Anthropology, University of California Santa Barbara, Santa Barbara, CA 93106, USA.
4. Department of Medicine, Stanford University School of Medicine, Stanford, CA 94305, USA 
5. Department of Statistics, Stanford University, Stanford, CA 94305, USA 
6. Broom Center for Demography, University of California Santa Barbara, Santa Barbara , CA 93106, USA.
7. Veterans Affairs Palo Alto Health Care System, Palo Alto, CA 94304, USA

^* ^ Corresponding Author

***

ABSTRACT
Selective and neutral forces shape human microbiota assembly in early life. The Tsimane are an indigenous Bolivian population with infant care-associated behaviors predicted to increase mother-infant microbial dispersal. Here, we characterize microbial community assembly in 47 infant-mother pairs from six Tsimane villages, using 16S rRNA gene amplicon sequencing of longitudinal stool and tongue swab samples. We find that infant consumption of dairy products, vegetables, and chicha (a fermented drink inoculated with oral microbes) is associated with stool microbiota composition. In stool and tongue samples, microbes shared between mothers and infants are more abundant than non-shared microbes. Using a neutral model of community assembly, we find that neutral processes alone explain the prevalence of 79% of infant-colonizing microbes, but explain microbial prevalence less well in adults from river villages with more regular access to markets. Our results underscore the importance of neutral forces during microbiota assembly, and we hypothesize that changing lifestyle factors may alter traditional modes of microbiota assembly by decreasing the role of neutral processes.

***

Set Paths and Establish Directory Structure

```{r setup env, message=FALSE, warning=FALSE}

# Remove the variables in the working environment
rm(list=ls())

# set to appropriate location
setwd("/Users/daniel/Documents/Relman_Lab/projects/VA01_Tsimane/Stanford_Digital_Repository/")

# set paths
if(interactive()){
  try(file_name <- tail(strsplit(rstudioapi::getSourceEditorContext()$path, "/")[[1]], 1))
} else {
  file_name <- knitr::current_input()
}
file_name <- substr(file_name, 1, nchar(file_name)-4)

# all figures will be output to a sub-folder with this file name appended with "_Output"
SavePath <- paste0(getwd(), "/", file_name, "_Output/")
dir.create(file.path(SavePath), showWarnings = FALSE)

```

Install and Load R packages

```{r load packages, message=FALSE, warning=FALSE}

# set seed
set.seed(8675309)

# list pacakges
packages <- c("ggplot2", 
              "ape", 
              "caret", 
              "plyr", 
              "scales", 
              "ggdendro", 
              "grid", 
              "reshape2", 
              "gridExtra", 
              "cowplot", 
              "vegan",
              "dplyr",
              "ggrepel",
              "magrittr",
              "RColorBrewer",
              "xml2",
              "doParallel",
              "foreach",
              "vegan",
              "Biostrings",
              "devtools",
              "phyloseq",
              "DESeq2",
              "kableExtra",
              "UpSetR",
              "picante",
              "ggpubr",
              "treeDA",
              "igraph")

# install packages from bioconductor
BiocManager::install(setdiff(packages,installed.packages()), update=FALSE)

# list packages from github
git_packages <- c("danielsprockett/tyRa",
                  "gavinsimpson/ggvegan", 
                  "zdk123/SpiecEasi")

# install packages from github
library(devtools)
git_package_names <- as.character(sapply(git_packages,function(x){strsplit(x,"/")[[1]][[2]]}))
install_github(git_packages[which(git_package_names == setdiff(git_package_names,installed.packages()))])

# load packages
all_packages <- c(packages, git_package_names)

n <- length(all_packages) - sum(sapply(all_packages,require,character.only=TRUE))

# print if packages loaded properly
if(n == 0){
  print("All necessary R packages loaded properly")
} else {
  print(paste0(n, " R packages did not load properly"))
}

```

Set up the graphics device and graphing theme

```{r graphics, message=FALSE, warning=FALSE}

# set the current graphic device off
if(dev.cur()>1){
  invisible(dev.off())
}

# set the plotting theme 
theme_set(theme_bw())

```

```{r import_micro, warning = FALSE, message = FALSE}

Tsimane_ps <- readRDS(paste0(getwd(), "/","Sprockett_Tsimane_ps.rds"))

```

Create standard feature palettes for consisent plots.

Palettes for samples

```{r plot sample palettes, warning=FALSE, message=FALSE}

Age_Class_pal <- c("#99C2A2", "#5B725A", "#F2CA65")
names(Age_Class_pal) <- c("Infant", "Child", "Adult")

Sample_Type_pal <- c("Feces" = "red3",  "Saliva" = "blue3")

Sample_Type_By_Age_Class_Shape_pal <- c(
  "Infant_Feces" = 21,
  "Adult_Feces" =  22,
  "Infant_Saliva" = 24,
  "Adult_Saliva" = 25)

```

```{r make_distance_df()}

make_distance_df <- function(ps = ps,
                             distances = c("wuf", "uuf", "bray", "jsd", "jaccard"),
                             force_distance_calculations = FALSE,
                             intragroup_only = FALSE,
                             variables = NULL){

  if ( is.null(ps) | class(ps)[1] != "phyloseq"){
    message("phyloseq object not found or is not an object of class 'phyloseq'")
  }

  if(nsamples(ps) > 500){
    message(paste0("This function calulates the distance between all pairs of samples.
                   You've supplied a phyloseq object with ", nsamples(ps), " samples, meaning
                   the data.frame output will contain ", ((nsamples(ps)^2)/2) - nsamples(ps), " rows.
                   This could take a while." ))
  }


  if (force_distance_calculations == TRUE){
    rm(wuf_mat, uuf_mat, bray_mat, jsd_mat, jaccard_mat)
  }


  if ( "wuf" %in% distances){
    if( exists("wuf_mat") ){
      message("Weighted Unifrac Distance matrix found.")
      if ( !identical(colnames(wuf_mat), sample_names(ps)) ){
        message("Weighted Unifrac Distance matrix does not contain the
                same sample names as this phyloseq object.
                Recalculating the matrix.")
        wuf_mat <- as.matrix(phyloseq::distance(ps, method = "wunifrac"))
        assign("wuf_mat", wuf_mat, envir = .GlobalEnv)
      }
    } else {
      message("Weighted Unifrac Distance matrix not found. Calculating it now.")
      wuf_mat <- as.matrix(phyloseq::distance(ps, method = "wunifrac"))
      assign("wuf_mat", wuf_mat, envir = .GlobalEnv)
    }
  }


  if ( "uuf" %in% distances){
    if( exists("uuf_mat") ){
      message("Unweighted Unifrac Distance matrix found.")
      if ( !identical(colnames(uuf_mat), sample_names(ps)) ){
        message("Unweighted Unifrac Distance matrix does not contain the
                same sample names as this phyloseq object.
                Recalculating the matrix.")
        uuf_mat <- as.matrix(phyloseq::distance(ps, method = "uunifrac"))
        assign("uuf_mat", uuf_mat, envir = .GlobalEnv)
      }
    } else {
      message("Unweighted Unifrac Distance matrix not found. Calculating it now.")
      uuf_mat <- as.matrix(phyloseq::distance(ps, method = "uunifrac"))
      assign("uuf_mat", uuf_mat, envir = .GlobalEnv)
    }
  }


  if ( "bray" %in% distances){
    if( exists("bray_mat") ){
      message("Bray–Curtis dissimilarity matrix found.")
      if ( !identical(colnames(bray_mat), sample_names(ps)) ){
        message("Bray–Curtis dissimilarity matrix does not contain the
                same sample names as this phyloseq object.
                Recalculating the matrix.")
        bray_mat <- as.matrix(phyloseq::distance(ps, method = "bray"))
        assign("bray_mat", bray_mat, envir = .GlobalEnv)
      }
    } else {
      message("Bray–Curtis dissimilarity matrix not found. Calculating it now.")
      bray_mat <- as.matrix(phyloseq::distance(ps, method = "bray"))
      assign("bray_mat", bray_mat, envir = .GlobalEnv)
    }
  }


  if ( "jsd" %in% distances){
    if( exists("jsd_mat") ){
      message("Jensen-Shannon divergence matrix found.")
      if ( !identical(colnames(jsd_mat), sample_names(ps)) ){
        message("Jensen-Shannon divergence matrix does not contain the
                same sample names as this phyloseq object.
                Recalculating the matrix.")
        jsd_mat <- as.matrix(phyloseq::distance(ps, method = "jsd"))
        assign("jsd_mat", jsd_mat, envir = .GlobalEnv)
      }
    } else {
      message("Jensen-Shannon divergence matrix not found. Calculating it now.")
      jsd_mat <- as.matrix(phyloseq::distance(ps, method = "jsd"))
      assign("jsd_mat", jsd_mat, envir = .GlobalEnv)
    }
  }

  if ( "jaccard" %in% distances){
    if( exists("jaccard_mat") ){
      message("Jaccard index matrix found.")
      if ( !identical(colnames(jaccard_mat), sample_names(ps)) ){
        message("Jaccard index matrix does not contain the
                same sample names as this phyloseq object.
                Recalculating the matrix.")
        jaccard_mat <- as.matrix(phyloseq::distance(ps, method = "jaccard"))
        assign("jaccard_mat", jsd_mat, envir = .GlobalEnv)
      }
    } else {
      message("Jaccard index matrix not found. Calculating it now.")
      jaccard_mat <- as.matrix(phyloseq::distance(ps, method = "jaccard", binary = TRUE))
      assign("jaccard_mat", jsd_mat, envir = .GlobalEnv)
    }
  }


  # sample data look-up table
  sd <- data.frame(sample_data(ps))

  # set-up a pairwise comparision between every sample
  df <- data.frame(t(combn(as.character(sample_names(ps)),2)))
  colnames(df) <- c("sample1", "sample2")

  # filter comparisons if only doing intragroup comparisons
  if (intragroup_only != FALSE){
    if (intragroup_only == TRUE) {intragroup_only <- "Subject_ID"}

    if( intragroup_only %in% sample_variables(ps) ){
      message(paste0("Restricting comparsions to intragroup comparisons.
                     Grouping variable: ", intragroup_only))
      df$s1_SubID <- as.character(sd[match(df$sample1, rownames(sd)),intragroup_only])
      df$s2_SubID <- as.character(sd[match(df$sample2, rownames(sd)),intragroup_only])
      # trim to get only intra-subject samples:
      df <- df[which(df$s1_SubID == df$s2_SubID),]
      colnames(df)[3] <-"Subject_ID"
      df[4] <- NULL
    } else {
      message(paste0("Factor ", intragroup_only, " not found in sample_variables(ps)."))
    }
  }


  if (is.null(variables)){
    message("You can specify sample_variables(ps) that you'd like to compare using 'variables = c('x', 'y', 'z')'.")
  } else {

    for( var in variables){

      if (class(get_variable(ps, var)) == "numeric") {
        s1_var <- paste0("s1_", var)
        s2_var <- paste0("s2_", var)
        Abs_Dist_var <- paste0("Abs_Dist_", var)
        df[,s1_var] <- sd[match(df$sample1, rownames(sd)),var]
        df[,s2_var] <- sd[match(df$sample2, rownames(sd)),var]
        df[,Abs_Dist_var] <- as.numeric(abs(df[,s1_var] - df[,s2_var]))

      } else {
        s1_var <- paste0("s1_", var)
        s2_var <- paste0("s2_", var)
        same_var <- paste0("same_", var)
        df[,s1_var] <- sd[match(df$sample1, rownames(sd)),var]
        df[,s2_var] <- sd[match(df$sample2, rownames(sd)),var]
        df[,same_var] <- ifelse(df[,s1_var] == df[,s2_var],"yes", "no")
      }
    }
  }


  # Add distances
  for(dist in distances){
    dist_var <- paste0(dist, "_mat")
    df2 <- data.frame(cbind(match(df$sample1, rownames(get(dist_var))), match(df$sample2, colnames(get(dist_var)))))
    for( i in 1:dim(df)[1]){
      df[i , dist] <- get(dist_var)[df2[i,1], df2[i,2]]
    }
  }

  return(df)

}

```

```{r complete dyads}

ps <- Tsimane_ps
ps <- subset_samples(ps, Study_Code =="Sprockett_etal")

# retreive only samples that are from a Dyad (mother/baby pair)
ps <- subset_samples(ps, !Dyad %in% "none") 
ps <- subset_samples(ps, Days_After_Birth != "N/A") 

ps@sam_data$Dyad <- paste0("Dyad_", ps@sam_data$Dyad)
ips <- subset_samples(ps, Age_Class =="Infant")
it <- data.frame(table(ips@sam_data$Dyad))

aps <- subset_samples(ps, Age_Class =="Adult")
at <- data.frame(table(aps@sam_data$Dyad))

df <- merge(it, at, by = "Var1")
df$Total <- df$Freq.x + df$Freq.y
colnames(df) <- c("Dyad", "Infant", "Adult", "Total")
df <- df[with(df, order(-Total)), ]
dyad_df <- df
dim(dyad_df)

```

# Figure 2 --------------

To identify potential sources of infant-colonizing microbes, we first quantified the overlap between infant and adult body site microbiotas. 

```{r}

ps <- Tsimane_ps
ps <- subset_samples(ps, Country %in% c("Bolivia"))
ps <- subset_samples(ps, Dyad != "none")
  ps@sam_data$Dyad <- paste0("Dyad_", ps@sam_data$Dyad)
  ps <- subset_samples(ps, Dyad %in% dyad_df$Dyad)
ps <- subset_samples(ps, Days_After_Birth != "N/A")
ps <- prune_taxa(taxa_sums(ps) > 0, ps)

ps@sam_data$Days_After_Birth <- as.numeric(as.character(ps@sam_data$Days_After_Birth))
ps@sam_data$Age_Months <- as.numeric(as.character(ps@sam_data$Age_Months))

ps <- rarefy_even_depth(ps,sample.size =20000, rngseed=8675309)
ps0 <- ps

# Feces
Sample_Type_var <- "Feces"
ps <- subset_samples(ps0, Sample_Type %in% c(Sample_Type_var))
ips <- subset_samples(ps, Age_Class == "Infant")
ips <- prune_taxa(taxa_sums(ips) > 0, ips)
ips_taxa <- taxa_names(ips)
aps <- subset_samples(ps, Age_Class == "Adult")
aps <- prune_taxa(taxa_sums(aps) > 0, aps)
aps_taxa <- taxa_names(aps)
round(100*sum(ips_taxa %in% aps_taxa)/length(ips_taxa), 1)

# Saliva 
Sample_Type_var <- "Saliva"
ps <- subset_samples(ps0, Sample_Type %in% c(Sample_Type_var))
ips <- subset_samples(ps, Age_Class == "Infant")
ips <- prune_taxa(taxa_sums(ips) > 0, ips)
ips_taxa <- taxa_names(ips)
aps <- subset_samples(ps, Age_Class == "Adult")
aps <- prune_taxa(taxa_sums(aps) > 0, aps)
aps_taxa <- taxa_names(aps)
round(100*sum(ips_taxa %in% aps_taxa)/length(ips_taxa), 1)


```

# Figure 2a - Feces

```{r Fig. 2a - feces set up}

ps <- Tsimane_ps
ps <- subset_samples(ps, Country %in% c("Bolivia"))
ps <- subset_samples(ps, Dyad != "none")
ps <- subset_samples(ps, Days_After_Birth != "N/A")
ps <- prune_taxa(taxa_sums(ps) > 0, ps)

ps@sam_data$Days_After_Birth <- as.numeric(as.character(ps@sam_data$Days_After_Birth))
ps@sam_data$Age_Months <- as.numeric(as.character(ps@sam_data$Age_Months))

ps <- rarefy_even_depth(ps,sample.size =20000, rngseed=8675309)
ps0 <- ps

# Feces 
Sample_Type_var <- "Feces"

ps <- subset_samples(ps0, Sample_Type %in% c(Sample_Type_var))
# remove incomplete dyads
Dyad_Infants <- unique(as.character(get_variable(subset_samples(ps, Age_Class %in% c("Infant")), "Dyad")))
Dyad_Adults <- unique(as.character(get_variable(subset_samples(ps, Age_Class %in% c("Adult")), "Dyad")))
Dyad_To_Remove <- c(Dyad_Adults[!Dyad_Adults %in% Dyad_Infants], Dyad_Infants[!Dyad_Infants %in% Dyad_Adults])
ps <- subset_samples(ps, !Dyad %in% Dyad_To_Remove)

# calcualte the number of adults in the smallest village
sd <- sample_data(ps)
x <- suppressWarnings(merge_samples(subset_samples(ps, Age_Class %in% c("Adult")), "Subject_ID"))
x@sam_data$Community <- sd$Community[match(unlist(sample_names(x)), sd$Subject_ID)]
n_adults <- as.numeric(sort(table(x@sam_data$Community))[1]) - 1 

x <- table(get_variable(subset_samples(ps, Age_Class %in% c("Infant")), "Subject_ID"))
infant_list <- names(x)
infant_list_2 <- names(x[x>2])

cols <- c("Sample_ID", "Infant_Subject_ID", "Age_Months", "Dyad", "Village", "Infant_Richness", "ASVs_In_Parent", "ASVs_In_Village_Adults", "ASVs_In_Parent_Not_Village_Adults", "ASVs_In_Parent_And_Village_Adults", "ASVs_In_Village_Adults_Not_Parent", "ASVs_Not_In_Parent_Or_Village_Adults", "ASVs_In_All_Adults", "ASVs_In_Parent_Not_All_Adults", "ASVs_In_Parent_And_All_Adults", "ASVs_In_All_Adults_Not_Parent", "ASVs_Not_In_Parent_Or_All_Adults", "RelAbun_Shared_Infant", "RelAbun_NotShared_Infant", "RelAbun_Shared_Mother", "RelAbun_NotShared_Mother")
dat <- data.frame(matrix( ncol = length(cols), nrow = nsamples(subset_samples(ps, Age_Class %in% c("Infant")))))
colnames(dat) <- cols
rownames(dat) <- sample_names(subset_samples(ps, Age_Class %in% c("Infant")))

set.seed(8675309)

# relative abundance
for(i in infant_list){
  # Infant
  i_ps <- subset_samples(ps, Subject_ID == i)
  i_ps <- prune_taxa(taxa_sums(i_ps) > 0, i_ps)
  i_Dyad <- as.character(i_ps@sam_data$Dyad)[1]
  i_Village <- as.character(i_ps@sam_data$Community)[1]
  i_Subject_ID <- as.character(i_ps@sam_data$Subject_ID)[1]
  message(paste0("Subject ID: ", i_Subject_ID, " -- Dyad: ", i_Dyad, " -- Sample Type: ", Sample_Type_var))
  
# Parent
  p_ps <- subset_samples(ps, Age_Class == "Adult")
  p_ps <- subset_samples(p_ps, Dyad == i_Dyad)
  p_ps <- prune_taxa(taxa_sums(p_ps) > 0, p_ps)
  p_taxa <- taxa_names(p_ps)
  
  # Village Adults, 1 sample from 3 randomly selected adults from the same village
  v_ps <- subset_samples(ps, Age_Class == "Adult")
  v_ps <- subset_samples(v_ps, Community == i_Village)
  v_ps <- subset_samples(v_ps, Dyad != i_Dyad)
  v_subjects <- sample(unique(as.character(v_ps@sam_data$Subject_ID)), n_adults)
  v_ps <- subset_samples(v_ps, Subject_ID %in% v_subjects)
  x <- data.frame(sample_data(v_ps))[,c("Sample_ID", "Subject_ID")] %>% group_by(Subject_ID) %>% sample_n(1)
  v_ps <- subset_samples(v_ps, Sample_ID %in% x$Sample_ID)
  v_ps <- prune_taxa(taxa_sums(v_ps) > 0, v_ps)
  v_taxa <- taxa_names(v_ps)
  
  # All Adults
  a_ps <- subset_samples(ps, Age_Class == "Adult")
  a_ps <- subset_samples(a_ps, Dyad != i_Dyad)
  a_ps <- prune_taxa(taxa_sums(a_ps) > 0, a_ps)
  a_taxa <- taxa_names(a_ps)

  i_sample_list <- sample_names(i_ps)
  for(j in i_sample_list){
      # Each Infant Sample
      j_ps <- subset_samples(ps, Sample_ID == j)
      j_ps <- prune_taxa(taxa_sums(j_ps) > 0, j_ps)
      j_taxa <- taxa_names(j_ps)
      
      j_Sample_ID <- sample_names(j_ps)
      j_Age_Months <- as.numeric(as.character(j_ps@sam_data$Age_Months))[1]
      j_Richness <- ntaxa(j_ps)
      
      j_ASVs_In_Parent <- length(j_taxa[j_taxa %in% p_taxa])
      j_ASVs_In_Village_Adults <- length(j_taxa[j_taxa %in% v_taxa])
      
      j_ASVsNames_In_Parent <- j_taxa[j_taxa %in% p_taxa]
      ra_j_ps <- transform_sample_counts(j_ps, function(x) x / sum(x) )
      ra_j_ps_shared <- prune_taxa(taxa_names(ra_j_ps) %in% j_ASVsNames_In_Parent, ra_j_ps)
      ra_j_ps_notshared <- prune_taxa(!taxa_names(ra_j_ps) %in% j_ASVsNames_In_Parent, ra_j_ps)
      RelAbun_Shared_Infant <- mean(taxa_sums(ra_j_ps_shared))
      RelAbun_NotShared_Infant <- mean(taxa_sums(ra_j_ps_notshared))
      
      ra_p_ps <- transform_sample_counts(p_ps, function(x) x / sum(x) )
      ra_p_ps_shared <- prune_taxa(taxa_names(ra_p_ps) %in% j_ASVsNames_In_Parent, ra_p_ps)
      ra_p_ps_notshared <- prune_taxa(!taxa_names(ra_p_ps) %in% j_ASVsNames_In_Parent, ra_p_ps)
      RelAbun_Shared_Mother <- mean(taxa_sums(ra_p_ps_shared))
      RelAbun_NotShared_Mother <- mean(taxa_sums(ra_p_ps_notshared))

      j_ASVs_In_Parent_Not_Village_Adults <- length(j_taxa[j_taxa %in% p_taxa & !j_taxa %in% v_taxa])
      j_ASVs_In_Parent_And_Village_Adults <- length(j_taxa[j_taxa %in% p_taxa & j_taxa %in% v_taxa])
      j_ASVs_In_Village_Adults_Not_Parent <- length(j_taxa[!j_taxa %in% p_taxa & j_taxa %in% v_taxa])
      j_ASVs_Not_In_Parent_Or_Village_Adults <- length(j_taxa[!j_taxa %in% p_taxa & !j_taxa %in% v_taxa])

      j_Richness == j_ASVs_In_Parent_Not_Village_Adults + j_ASVs_In_Parent_And_Village_Adults + j_ASVs_In_Village_Adults_Not_Parent + j_ASVs_Not_In_Parent_Or_Village_Adults

      j_ASVs_In_All_Adults <- length(j_taxa[j_taxa %in% a_taxa])

      j_ASVs_In_Parent_Not_All_Adults <- length(j_taxa[j_taxa %in% p_taxa & !j_taxa %in% a_taxa])
      j_ASVs_In_Parent_And_All_Adults <- length(j_taxa[j_taxa %in% p_taxa & j_taxa %in% a_taxa])
      j_ASVs_In_All_Adults_Not_Parent <- length(j_taxa[!j_taxa %in% p_taxa & j_taxa %in% a_taxa])
      j_ASVs_Not_In_Parent_Or_All_Adults <- length(j_taxa[!j_taxa %in% p_taxa & !j_taxa %in% a_taxa])

      j_Richness == j_ASVs_In_Parent_Not_All_Adults + j_ASVs_In_Parent_And_All_Adults + j_ASVs_In_All_Adults_Not_Parent + j_ASVs_Not_In_Parent_Or_All_Adults
      
      dat[j_Sample_ID, "Sample_ID"] <- j_Sample_ID
      dat[j_Sample_ID, "Infant_Subject_ID"] <- i_Subject_ID
      dat[j_Sample_ID, "Age_Months"] <- j_Age_Months
      dat[j_Sample_ID, "Dyad"] <- i_Dyad
      dat[j_Sample_ID, "Village"] <- i_Village
      dat[j_Sample_ID, "Infant_Richness"] <- j_Richness

      dat[j_Sample_ID, "ASVs_In_Parent"] <- j_ASVs_In_Parent
      dat[j_Sample_ID, "ASVs_In_Village_Adults"] <- j_ASVs_In_Village_Adults

      dat[j_Sample_ID, "ASVs_In_Parent_Not_Village_Adults"] <- j_ASVs_In_Parent_Not_Village_Adults
      dat[j_Sample_ID, "ASVs_In_Parent_And_Village_Adults"] <- j_ASVs_In_Parent_And_Village_Adults
      dat[j_Sample_ID, "ASVs_In_Village_Adults_Not_Parent"] <- j_ASVs_In_Village_Adults_Not_Parent
      dat[j_Sample_ID, "ASVs_Not_In_Parent_Or_Village_Adults"] <- j_ASVs_Not_In_Parent_Or_Village_Adults

      dat[j_Sample_ID, "ASVs_In_All_Adults"] <- j_ASVs_In_All_Adults

      dat[j_Sample_ID, "ASVs_In_Parent_Not_All_Adults"] <- j_ASVs_In_Parent_Not_All_Adults
      dat[j_Sample_ID, "ASVs_In_Parent_And_All_Adults"] <- j_ASVs_In_Parent_And_All_Adults
      dat[j_Sample_ID, "ASVs_In_All_Adults_Not_Parent"] <- j_ASVs_In_All_Adults_Not_Parent
      dat[j_Sample_ID, "ASVs_Not_In_Parent_Or_All_Adults"] <- j_ASVs_Not_In_Parent_Or_All_Adults
      
      dat[j_Sample_ID, "RelAbun_Shared_Infant"] <- RelAbun_Shared_Infant
      dat[j_Sample_ID, "RelAbun_NotShared_Infant"] <- RelAbun_NotShared_Infant
      dat[j_Sample_ID, "RelAbun_Shared_Mother"] <- RelAbun_Shared_Mother
      dat[j_Sample_ID, "RelAbun_NotShared_Mother"] <- RelAbun_NotShared_Mother
      
  }
}

Infant_Feces_dat <- dat
Infant_Feces_dat$Sample_Type <- "Stool"

```


```{r Fig. 2a - feces plot}

Infant_dat <- Infant_Feces_dat

ra_dfm <- melt(Infant_dat, measure.vars = c("RelAbun_Shared_Infant", "RelAbun_NotShared_Infant", "RelAbun_Shared_Mother", "RelAbun_NotShared_Mother"))
ra_dfm$Shared <- NA
ra_dfm$Infant <- NA
ra_dfm$Shared[grepl("RelAbun_Shared", ra_dfm$variable)] <- "Shared"
ra_dfm$Shared[grepl("RelAbun_NotShared", ra_dfm$variable)] <- "Not Shared"
ra_dfm$Shared <- factor(ra_dfm$Shared, levels = c("Shared", "Not Shared"))
ra_dfm$Infant[grepl("_Infant", ra_dfm$variable)] <- "Infant Stool"
ra_dfm$Infant[grepl("_Mother", ra_dfm$variable)] <- "Mother Stool"

ra_dfm$Infant <- factor(ra_dfm$Infant, levels = c("Mother Stool", "Infant Stool"))
ra_dfm$Shared <- factor(ra_dfm$Shared, levels = c("Shared", "Not Shared"))

require("mgcv")
ms <- ra_dfm[ra_dfm$Infant == "Mother Stool",]
ms_shared <- ms[ms$Shared == "Shared", ]
ms_not_shared <- ms[ms$Shared == "Not Shared", ]

is <- ra_dfm[ra_dfm$Infant == "Infant Stool",]
is_shared <- is[is$Shared == "Shared", ]
is_not_shared <- is[is$Shared == "Not Shared", ]

x_var <- "Age_Months"
y_var <- "value"
mgam <- formula(paste(y_var, "~ s(", x_var, ", k = 3)"))

model1 <- gam(formula = mgam,data=ms_shared)
new_df <- data.frame(seq(0, 18, by = .1))
colnames(new_df) <- x_var
new_df$prediction <- predict(model1, newdata=new_df, se.fit = TRUE)$fit
new_df$se <- predict(model1, newdata=new_df, se.fit = TRUE)$se.fit
new_df$upr <- new_df$prediction + (2 * new_df$se)
new_df$lwr <- new_df$prediction - (2 * new_df$se)
new_df$Infant <- "Mother Stool"
new_df$Shared <- "Shared"
new_df1 <- new_df

model2 <- gam(formula = mgam,data=ms_not_shared)
new_df <- data.frame(seq(0, 18, by = .1))
colnames(new_df) <- x_var
new_df$prediction <- predict(model2, newdata=new_df, se.fit = TRUE)$fit
new_df$se <- predict(model2, newdata=new_df, se.fit = TRUE)$se.fit
new_df$upr <- new_df$prediction + (2 * new_df$se)
new_df$lwr <- new_df$prediction - (2 * new_df$se)
new_df$Infant <- "Mother Stool"
new_df$Shared <- "Not Shared"
new_df2 <- new_df

model3 <- gam(formula = mgam,data=is_shared)
new_df <- data.frame(seq(0, 18, by = .1))
colnames(new_df) <- x_var
new_df$prediction <- predict(model3, newdata=new_df, se.fit = TRUE)$fit
new_df$se <- predict(model3, newdata=new_df, se.fit = TRUE)$se.fit
new_df$upr <- new_df$prediction + (2 * new_df$se)
new_df$lwr <- new_df$prediction - (2 * new_df$se)
new_df$Infant <- "Infant Stool"
new_df$Shared <- "Shared"
new_df3 <- new_df

model4 <- gam(formula = mgam,data=is_not_shared)
new_df <- data.frame(seq(0, 18, by = .1))
colnames(new_df) <- x_var
new_df$prediction <- predict(model4, newdata=new_df, se.fit = TRUE)$fit
new_df$se <- predict(model4, newdata=new_df, se.fit = TRUE)$se.fit
new_df$upr <- new_df$prediction + (2 * new_df$se)
new_df$lwr <- new_df$prediction - (2 * new_df$se)
new_df$Infant <- "Infant Stool"
new_df$Shared <- "Not Shared"
new_df4 <- new_df

new_df <- rbind(new_df1, new_df2, new_df3, new_df4)
new_df$Shared <- factor(new_df$Shared, levels = c("Shared", "Not Shared"))
shared_pal <- c("Shared" = "tomato", "Not Shared" = "dodgerblue")

# infant stool
cross <- data.frame(new_df3[,c("Age_Months", "prediction", "lwr")], new_df4[,c("prediction", "upr")])
cross$diff <- abs(cross$lwr - cross$upr)
cross$Age_Months[cross$diff == min(cross$diff)] 
new_df$Infant <- factor(new_df$Infant, c("Mother Stool", "Infant Stool"))

# mother stool
cross2 <- data.frame(new_df1[,c("Age_Months", "prediction", "lwr")], new_df2[,c("prediction", "upr")])
cross2$diff <- abs(cross2$lwr - cross2$upr)
cross2$Age_Months[cross2$diff == min(cross2$diff)] 

p <- ggplot()
p <- p + geom_point(data = ra_dfm, aes_string(x = x_var, y = y_var, fill = "Shared"), shape = 21, size = 2, alpha = .7)
p <- p + geom_ribbon(data = new_df, aes_string(x = x_var, ymin = "lwr", ymax = "upr", fill = "Shared"), alpha = 0.15) 
p <- p + geom_line(data = new_df, aes_string(x = x_var, y = "prediction", color = "Shared")) 
p <- p + facet_grid( ~ Infant)
p <- p + xlab("Months After Birth")
p <- p + ylab("Average Relative Abundance")
p <- p + scale_color_manual(name = "ASVs", 
        values = shared_pal)
p <- p + scale_fill_manual(name = "ASVs", 
        values = shared_pal)
p <- p + scale_x_continuous(breaks=seq(0, 18, by = 3), labels=seq(0, 18, by = 3), limits = c(0, 18)) 
p <- p + theme(
  panel.background = element_rect(fill = "transparent",colour = NA),
  plot.background = element_rect(fill = "transparent",colour = NA),
  legend.background = element_rect(fill = "transparent",colour = NA),
  panel.grid.major = element_blank(), 
  panel.grid.minor = element_blank(),
  legend.key = element_rect(fill = "transparent",colour = NA))
p

d <- p + theme(legend.position="none") + theme(strip.text = element_text(colour = 'white'))
g <- ggplot_gtable(ggplot_build(d))
# To colour in just the TOP rectangles, use...
strip_t <- which(grepl('strip-t', g$layout$name))
fills <- c("red3", "red3"); 
k <- 1

for (i in strip_t) {
j <- which(grepl('rect', g$grobs[[i]]$grobs[[1]]$childrenOrder))
g$grobs[[i]]$grobs[[1]]$children[[j]]$gp$fill <- fills[k]
k <- k+1
}
grid.draw(g)
invisible(dev.off())


file_name <- paste0("Fig_2a")

library(cowplot)
p_legend <- ggdraw(plot_grid(get_legend(p)))

pdf(paste0(SavePath,file_name, "_legend", ".pdf"), width=2, height = 2)
p_legend
invisible(dev.off())

pdf(paste0(SavePath,file_name, ".pdf"), width = 6, height = 3)
grid.draw(g)
invisible(dev.off())

```

## Figure 2b

```{r Fig. 2b - feces set up}

ps <- Tsimane_ps
ps <- subset_samples(ps, Country %in% c("Bolivia"))
ps <- subset_samples(ps, Dyad != "none")
  ps@sam_data$Dyad <- paste0("Dyad_", ps@sam_data$Dyad)
  ps <- subset_samples(ps, Dyad %in% dyad_df$Dyad)
ps <- subset_samples(ps, Days_After_Birth != "N/A")
ps <- prune_taxa(taxa_sums(ps) > 0, ps)

ps@sam_data$Days_After_Birth <- as.numeric(as.character(ps@sam_data$Days_After_Birth))
ps@sam_data$Age_Months <- as.numeric(as.character(ps@sam_data$Age_Months))

ps <- rarefy_even_depth(ps,sample.size =20000, rngseed=8675309)
ps0 <- ps

# Feces 
Sample_Type_var <- "Feces"
ps <- subset_samples(ps0, Sample_Type %in% c(Sample_Type_var))

# remove incomplete dyads
Dyad_Infants <- unique(as.character(get_variable(subset_samples(ps, Age_Class %in% c("Infant")), "Dyad")))
Dyad_Adults <- unique(as.character(get_variable(subset_samples(ps, Age_Class %in% c("Adult")), "Dyad")))
Dyad_To_Remove <- c(Dyad_Adults[!Dyad_Adults %in% Dyad_Infants], Dyad_Infants[!Dyad_Infants %in% Dyad_Adults])
ps <- subset_samples(ps, !Dyad %in% Dyad_To_Remove)

# remove outliers
Richness_df <- data.frame("Sample_ID" = get_variable(subset_samples(ps, Age_Class %in% c("Infant")), "Sample_ID"), estimate_richness(subset_samples(ps, Age_Class %in% c("Infant")), measures = "Observed"))
Richness_df$Sample_ID <- as.character(Richness_df$Sample_ID)
# outliers are those observations that lie outside 1.5 x IQR, where the ‘Inter Quartile Range’ is the difference between 75th and 25th quartiles.
outlier_samples <- Richness_df$Sample_ID[Richness_df$Observed %in% boxplot.stats(Richness_df$Observed)$out]
ps <- subset_samples(ps, !Sample_ID %in% outlier_samples)

ps <- prune_taxa(taxa_sums(ps) > 0, ps)

ps <- filter_taxa(ps, function(x) sum(x >= 1) > (0.02*length(x)), TRUE)

taxa_list <- taxa_names(ps)

cols <- c("Abundance_Total", "Abundance_Infant", "Abundance_Adult",
          "Relative_Abundance_Total", "Relative_Abundance_Infant", "Relative_Abundance_Adult",
          "Prevalence_Total", "Prevalence_Infant", "Prevalence_Adult",
          "Prevalence_Rate_Total", "Prevalence_Rate_Infant", "Prevalence_Rate_Adult", 
          "Sharing_Rate")
dat <- data.frame(matrix( ncol = length(cols), nrow = length(taxa_list)))
colnames(dat) <- cols
rownames(dat) <- taxa_list

ips <- subset_samples(ps, Age_Class == "Infant")
aps <- subset_samples(ps, Age_Class == "Adult")

dat$Abundance_Total <- taxa_sums(ps)/nsamples(ps)
dat$Abundance_Infant <- taxa_sums(ips)/nsamples(ips)
dat$Abundance_Adult <- taxa_sums(aps)/nsamples(aps)

RAps <- transform_sample_counts(ps, function(x) x / sum(x))
dat$Relative_Abundance_Total <- taxa_sums(RAps)/nsamples(RAps)

dat$Relative_Abundance_Infant <- taxa_sums(subset_samples(RAps, Age_Class == "Infant"))/nsamples(subset_samples(RAps, Age_Class == "Infant"))
dat$Relative_Abundance_Adult <- taxa_sums(subset_samples(RAps, Age_Class == "Adult"))/nsamples(subset_samples(RAps, Age_Class == "Adult"))

ps0 <- merge_samples(ps, "Subject_ID")
prev_df <- data.frame(otu_table(ps0)@.Data)
prev_df[prev_df > 0] <- 1 
dat$Prevalence_Total <- colSums(prev_df)
dat$Prevalence_Rate_Total <- (dat$Prevalence_Total/nsamples(ps0)) * 100

ips0 <- merge_samples(ips, "Subject_ID")
prev_df <- data.frame(otu_table(ips0)@.Data)
prev_df[prev_df > 0] <- 1 
dat$Prevalence_Infant <- colSums(prev_df)
dat$Prevalence_Rate_Infant <- (dat$Prevalence_Infant/nsamples(ips0)) * 100

aps0 <- merge_samples(aps, "Subject_ID")
prev_df <- data.frame(otu_table(aps0)@.Data)
prev_df[prev_df > 0] <- 1 
dat$Prevalence_Adult <- colSums(prev_df)
dat$Prevalence_Rate_Adult <- (dat$Prevalence_Adult/nsamples(aps0)) * 100

# Dyad Fecal Samples
# adult half of dyad fecal samples
Dafps <- suppressWarnings(merge_samples(aps, "Dyad"))
otu_table(Dafps) <- otu_table((otu_table(Dafps)@.Data > 0) * 1, taxa_are_rows = FALSE)

# infant half of dyad fecal samples
Difps <- suppressWarnings(merge_samples(ips, "Dyad"))
otu_table(Difps) <- otu_table((otu_table(Difps)@.Data > 0) * 1, taxa_are_rows = FALSE)

dyad_list <- sample_names(Dafps)[sample_names(Dafps) %in% sample_names(Difps)]

Dafps <- prune_samples(sample_names(Dafps) %in% dyad_list, Dafps)
Difps <- prune_samples(sample_names(Difps) %in% dyad_list, Difps)

dfdf <- data.frame(matrix(nrow = length(dyad_list), ncol = ntaxa(ps)))
rownames(dfdf) <- dyad_list
colnames(dfdf) <- taxa_names(ps)

 for(i in taxa_list){
   message(paste("Taxa:" , i))
     
   df <- data.frame(
    otu_table(prune_taxa(i, Dafps))@.Data,
    otu_table(prune_taxa(i, Difps))@.Data
        )

  x <- rowSums(df)
  x <- ifelse(x > 1, 1, 0)

 dat[i, "Sharing_Rate"] <- mean(x)
   }

dat$ASV <- rownames(dat)

mdf <- dat[, c("Prevalence_Rate_Infant", "Prevalence_Rate_Adult", "Relative_Abundance_Infant", "Relative_Abundance_Adult", "ASV")]

mdf3 <- mdf[, c("Prevalence_Rate_Infant", "Relative_Abundance_Adult", "ASV")]
colnames(mdf3) <- c("Prevalence_Rate", "Relative_Abundance", "ASV")
mdf3$Prevalence_Rate_Group <- "Infant"
mdf3$Relative_Abundance_Group <- "Adult"
mdf3$Sharing_Rate <- dat$Sharing_Rate * 100


tt <- data.frame(tax_table(ps)@.Data)
mdf_tt <- merge(tt, mdf3, by = 0)
rownames(mdf_tt) <- mdf_tt$Row.names; mdf_tt$Row.names <- NULL
df <- mdf_tt
df$x_facet <- "Adult"
df$y_facet <- "Infant"
df$Shared <- ifelse(df$Sharing_Rate > 0, "Shared", "Not Shared")
df$Shared <- factor(df$Shared, levels = c("Shared", "Not Shared"))
Infant_Feces_pAdult_df <- df

df <- Infant_Feces_pAdult_df
df$RelAbun <- NA
df$RelAbun[df$Relative_Abundance > 0.001] <- "High"
df$RelAbun[df$Relative_Abundance <= 0.001 & df$Relative_Abundance >= 0.0001] <- "Med"
df$RelAbun[df$Relative_Abundance < 0.0001] <- "Low"
df$RelAbun <- factor(df$RelAbun, levels = c("High", "Med", "Low"))
table(df$RelAbun)

require("wesanderson")

c <- as.character(wes_palette("Zissou1", 5, type = "discrete"))
names(c) <- c("Low" ," ", "Med"," ", "High")

df$Sample_Type <- "Stool"

```

```{r Fig. 2b - feces plot}

require("wesanderson")

df <- Infant_Feces_pAdult_df
df$RelAbun <- NA
df$RelAbun[df$Relative_Abundance > 0.001] <- "High"
df$RelAbun[df$Relative_Abundance <= 0.001 & df$Relative_Abundance >= 0.0001] <- "Med"
df$RelAbun[df$Relative_Abundance < 0.0001] <- "Low"
df$RelAbun <- factor(df$RelAbun, levels = c("High", "Med", "Low"))
table(df$RelAbun)

c <- as.character(wes_palette("Zissou1", 5, type = "discrete"))
names(c) <- c("Low" ," ", "Med"," ", "High")

df$Sample_Type <- "Stool"

p <- ggplot(df)
p <- p + geom_point(aes(x = Prevalence_Rate, y = Sharing_Rate, fill = RelAbun, shape = RelAbun), alpha = 0.8, position = "jitter", size = 2)
p <- p + scale_shape_manual(name = "Mean Relative\nAbundance in Mothers", 
                            values = c("High" = 21, "Med" = 22, "Low" = 25),
                            labels = c("High" = "High (> 0.1%)", "Med" = "Medium (0.1 - 0.01%)", "Low" = "Low (< 0.01%)"))
p <- p + scale_fill_manual(name = "Mean Relative\nAbundance in Mothers", 
                           values = c,
                           labels = c("High" = "High (> 0.1%)", "Med" = "Medium (0.1 - 0.01%)", "Low" = "Low (< 0.01%)"))
p <- p + facet_wrap(~Sample_Type)
p <- p + ylab("Infant-Mother Sharing Rate")
p <- p + ylim(-8,100)
p <- p + xlim(-8,100)
p <- p + xlab("Infant Prevalence")
p <- p + theme(
  panel.background = element_rect(fill = "transparent",colour = NA),
  plot.background = element_rect(fill = "transparent",colour = NA),
  legend.background = element_rect(fill = "transparent",colour = NA),
  panel.grid.major = element_blank(), 
  panel.grid.minor = element_blank(),
  legend.key = element_rect(fill = "transparent",colour = NA))
p <- p + theme(strip.background =element_rect(fill="red3"))
p <- p + theme(strip.text = element_text(colour = 'white'))
p


file_name <- "Fig_2b"

library(cowplot)
p_legend <- ggdraw(plot_grid(get_legend(p)))

pdf(paste0(SavePath, file_name, "_legend", ".pdf"), width=2, height = 2)
print(p_legend)
invisible(dev.off())

p <- p + theme(legend.position="none")
p_feces <- p

pdf(paste0(SavePath,file_name, ".pdf"), width=4, height = 3)
p
invisible(dev.off())


```

# Figure 2c

```{r Fig. 2c - saliva set up}

ps <- Tsimane_ps
ps <- subset_samples(ps, Country %in% c("Bolivia"))
ps <- subset_samples(ps, Dyad != "none")
  ps@sam_data$Dyad <- paste0("Dyad_", ps@sam_data$Dyad)
  ps <- subset_samples(ps, Dyad %in% dyad_df$Dyad)
ps <- subset_samples(ps, Days_After_Birth != "N/A")
ps <- prune_taxa(taxa_sums(ps) > 0, ps)

ps@sam_data$Days_After_Birth <- as.numeric(as.character(ps@sam_data$Days_After_Birth))
ps@sam_data$Age_Months <- as.numeric(as.character(ps@sam_data$Age_Months))

ps <- rarefy_even_depth(ps,sample.size =20000, rngseed=8675309)
ps0 <- ps

# Saliva 
Sample_Type_var <- "Saliva"

ps <- subset_samples(ps0, Sample_Type %in% c(Sample_Type_var))
# remove incomplete dyads
Dyad_Infants <- unique(as.character(get_variable(subset_samples(ps, Age_Class %in% c("Infant")), "Dyad")))
Dyad_Adults <- unique(as.character(get_variable(subset_samples(ps, Age_Class %in% c("Adult")), "Dyad")))
Dyad_To_Remove <- c(Dyad_Adults[!Dyad_Adults %in% Dyad_Infants], Dyad_Infants[!Dyad_Infants %in% Dyad_Adults])
ps <- subset_samples(ps, !Dyad %in% Dyad_To_Remove)

# remove outliers
Richness_df <- data.frame("Sample_ID" = get_variable(subset_samples(ps, Age_Class %in% c("Infant")), "Sample_ID"), estimate_richness(subset_samples(ps, Age_Class %in% c("Infant")), measures = "Observed"))
Richness_df$Sample_ID <- as.character(Richness_df$Sample_ID)
# outliers are those observations that lie outside 1.5 x IQR, where the ‘Inter Quartile Range’ is the difference between 75th and 25th quartiles.
outlier_samples <- Richness_df$Sample_ID[Richness_df$Observed %in% boxplot.stats(Richness_df$Observed)$out]
ps <- subset_samples(ps, !Sample_ID %in% outlier_samples)

# calcualte the number of adults in the smallest village
sd <- sample_data(ps)
x <- suppressWarnings(merge_samples(subset_samples(ps, Age_Class %in% c("Adult")), "Subject_ID"))
x@sam_data$Community <- sd$Community[match(unlist(sample_names(x)), sd$Subject_ID)]
n_adults <- as.numeric(sort(table(x@sam_data$Community))[1]) - 1 

x <- table(get_variable(subset_samples(ps, Age_Class %in% c("Infant")), "Subject_ID"))
infant_list <- names(x)
infant_list_2 <- names(x[x>2])

cols <- c("Sample_ID", "Infant_Subject_ID", "Age_Months", "Dyad", "Village", "Infant_Richness", "ASVs_In_Parent", "ASVs_In_Village_Adults", "ASVs_In_Parent_Not_Village_Adults", "ASVs_In_Parent_And_Village_Adults", "ASVs_In_Village_Adults_Not_Parent", "ASVs_Not_In_Parent_Or_Village_Adults", "ASVs_In_All_Adults", "ASVs_In_Parent_Not_All_Adults", "ASVs_In_Parent_And_All_Adults", "ASVs_In_All_Adults_Not_Parent", "ASVs_Not_In_Parent_Or_All_Adults", "RelAbun_Shared_Infant", "RelAbun_NotShared_Infant", "RelAbun_Shared_Mother", "RelAbun_NotShared_Mother")
dat <- data.frame(matrix( ncol = length(cols), nrow = nsamples(subset_samples(ps, Age_Class %in% c("Infant")))))
colnames(dat) <- cols
rownames(dat) <- sample_names(subset_samples(ps, Age_Class %in% c("Infant")))

set.seed(8675309)

for(i in infant_list){
  # Infant
  i_ps <- subset_samples(ps, Subject_ID == i)
  i_ps <- prune_taxa(taxa_sums(i_ps) > 0, i_ps)
  i_Dyad <- as.character(i_ps@sam_data$Dyad)[1]
  i_Village <- as.character(i_ps@sam_data$Community)[1]
  i_Subject_ID <- as.character(i_ps@sam_data$Subject_ID)[1]
  message(paste0("Subject ID: ", i_Subject_ID, " -- Dyad: ", i_Dyad, " -- Sample Type: ", Sample_Type_var))
  
  # Parent
  p_ps <- subset_samples(ps, Age_Class == "Adult")
  p_ps <- subset_samples(p_ps, Dyad == i_Dyad)
  p_ps <- prune_taxa(taxa_sums(p_ps) > 0, p_ps)
  p_taxa <- taxa_names(p_ps)
  
  # Village Adults
  v_ps <- subset_samples(ps, Age_Class == "Adult")
  v_ps <- subset_samples(v_ps, Community == i_Village)
  v_ps <- subset_samples(v_ps, Dyad != i_Dyad)
  v_subjects <- sample(unique(as.character(v_ps@sam_data$Subject_ID)), n_adults)
  v_ps <- subset_samples(v_ps, Subject_ID %in% v_subjects)
  x <- data.frame(sample_data(v_ps))[,c("Sample_ID", "Subject_ID")] %>% group_by(Subject_ID) %>% sample_n(1)
  v_ps <- subset_samples(v_ps, Sample_ID %in% x$Sample_ID)
  v_ps <- prune_taxa(taxa_sums(v_ps) > 0, v_ps)
  v_taxa <- taxa_names(v_ps)
  
  # All Adults
  a_ps <- subset_samples(ps, Age_Class == "Adult")
  a_ps <- subset_samples(a_ps, Dyad != i_Dyad)
  a_ps <- prune_taxa(taxa_sums(a_ps) > 0, a_ps)
  a_taxa <- taxa_names(a_ps)

  i_sample_list <- sample_names(i_ps)
  for(j in i_sample_list){
      # Each Infant Sample
      j_ps <- subset_samples(ps, Sample_ID == j)
      j_ps <- prune_taxa(taxa_sums(j_ps) > 0, j_ps)
      j_taxa <- taxa_names(j_ps)
      
      j_Sample_ID <- sample_names(j_ps)
      j_Age_Months <- as.numeric(as.character(j_ps@sam_data$Age_Months))[1]
      j_Richness <- ntaxa(j_ps)
      
      j_ASVs_In_Parent <- length(j_taxa[j_taxa %in% p_taxa])
      j_ASVs_In_Village_Adults <- length(j_taxa[j_taxa %in% v_taxa])
      
      j_ASVsNames_In_Parent <- j_taxa[j_taxa %in% p_taxa]
      ra_j_ps <- transform_sample_counts(j_ps, function(x) x / sum(x) )
      ra_j_ps_shared <- prune_taxa(taxa_names(ra_j_ps) %in% j_ASVsNames_In_Parent, ra_j_ps)
      ra_j_ps_notshared <- prune_taxa(!taxa_names(ra_j_ps) %in% j_ASVsNames_In_Parent, ra_j_ps)
      RelAbun_Shared_Infant <- mean(taxa_sums(ra_j_ps_shared))
      RelAbun_NotShared_Infant <- mean(taxa_sums(ra_j_ps_notshared))
      
      ra_p_ps <- transform_sample_counts(p_ps, function(x) x / sum(x) )
      ra_p_ps_shared <- prune_taxa(taxa_names(ra_p_ps) %in% j_ASVsNames_In_Parent, ra_p_ps)
      ra_p_ps_notshared <- prune_taxa(!taxa_names(ra_p_ps) %in% j_ASVsNames_In_Parent, ra_p_ps)
      RelAbun_Shared_Mother <- mean(taxa_sums(ra_p_ps_shared))
      RelAbun_NotShared_Mother <- mean(taxa_sums(ra_p_ps_notshared))

      j_ASVs_In_Parent_Not_Village_Adults <- length(j_taxa[j_taxa %in% p_taxa & !j_taxa %in% v_taxa])
      j_ASVs_In_Parent_And_Village_Adults <- length(j_taxa[j_taxa %in% p_taxa & j_taxa %in% v_taxa])
      j_ASVs_In_Village_Adults_Not_Parent <- length(j_taxa[!j_taxa %in% p_taxa & j_taxa %in% v_taxa])
      j_ASVs_Not_In_Parent_Or_Village_Adults <- length(j_taxa[!j_taxa %in% p_taxa & !j_taxa %in% v_taxa])

      j_Richness == j_ASVs_In_Parent_Not_Village_Adults + j_ASVs_In_Parent_And_Village_Adults + j_ASVs_In_Village_Adults_Not_Parent + j_ASVs_Not_In_Parent_Or_Village_Adults

      j_ASVs_In_All_Adults <- length(j_taxa[j_taxa %in% a_taxa])

      j_ASVs_In_Parent_Not_All_Adults <- length(j_taxa[j_taxa %in% p_taxa & !j_taxa %in% a_taxa])
      j_ASVs_In_Parent_And_All_Adults <- length(j_taxa[j_taxa %in% p_taxa & j_taxa %in% a_taxa])
      j_ASVs_In_All_Adults_Not_Parent <- length(j_taxa[!j_taxa %in% p_taxa & j_taxa %in% a_taxa])
      j_ASVs_Not_In_Parent_Or_All_Adults <- length(j_taxa[!j_taxa %in% p_taxa & !j_taxa %in% a_taxa])

      j_Richness == j_ASVs_In_Parent_Not_All_Adults + j_ASVs_In_Parent_And_All_Adults + j_ASVs_In_All_Adults_Not_Parent + j_ASVs_Not_In_Parent_Or_All_Adults
      
      dat[j_Sample_ID, "Sample_ID"] <- j_Sample_ID
      dat[j_Sample_ID, "Infant_Subject_ID"] <- i_Subject_ID
      dat[j_Sample_ID, "Age_Months"] <- j_Age_Months
      dat[j_Sample_ID, "Dyad"] <- i_Dyad
      dat[j_Sample_ID, "Village"] <- i_Village
      dat[j_Sample_ID, "Infant_Richness"] <- j_Richness

      dat[j_Sample_ID, "ASVs_In_Parent"] <- j_ASVs_In_Parent
      dat[j_Sample_ID, "ASVs_In_Village_Adults"] <- j_ASVs_In_Village_Adults

      dat[j_Sample_ID, "ASVs_In_Parent_Not_Village_Adults"] <- j_ASVs_In_Parent_Not_Village_Adults
      dat[j_Sample_ID, "ASVs_In_Parent_And_Village_Adults"] <- j_ASVs_In_Parent_And_Village_Adults
      dat[j_Sample_ID, "ASVs_In_Village_Adults_Not_Parent"] <- j_ASVs_In_Village_Adults_Not_Parent
      dat[j_Sample_ID, "ASVs_Not_In_Parent_Or_Village_Adults"] <- j_ASVs_Not_In_Parent_Or_Village_Adults

      dat[j_Sample_ID, "ASVs_In_All_Adults"] <- j_ASVs_In_All_Adults

      dat[j_Sample_ID, "ASVs_In_Parent_Not_All_Adults"] <- j_ASVs_In_Parent_Not_All_Adults
      dat[j_Sample_ID, "ASVs_In_Parent_And_All_Adults"] <- j_ASVs_In_Parent_And_All_Adults
      dat[j_Sample_ID, "ASVs_In_All_Adults_Not_Parent"] <- j_ASVs_In_All_Adults_Not_Parent
      dat[j_Sample_ID, "ASVs_Not_In_Parent_Or_All_Adults"] <- j_ASVs_Not_In_Parent_Or_All_Adults
      
      dat[j_Sample_ID, "RelAbun_Shared_Infant"] <- RelAbun_Shared_Infant
      dat[j_Sample_ID, "RelAbun_NotShared_Infant"] <- RelAbun_NotShared_Infant
      dat[j_Sample_ID, "RelAbun_Shared_Mother"] <- RelAbun_Shared_Mother
      dat[j_Sample_ID, "RelAbun_NotShared_Mother"] <- RelAbun_NotShared_Mother
      
  }
}

Infant_Saliva_dat <- dat
Infant_Saliva_dat$Sample_Type <- "Tongue Swab"

```


```{r Fig. 2c - saliva plot}

Infant_dat <- Infant_Saliva_dat

ra_dfm <- melt(Infant_dat, measure.vars = c("RelAbun_Shared_Infant", "RelAbun_NotShared_Infant", "RelAbun_Shared_Mother", "RelAbun_NotShared_Mother"))
ra_dfm$Shared <- NA
ra_dfm$Infant <- NA
ra_dfm$Shared[grepl("RelAbun_Shared", ra_dfm$variable)] <- "Shared"
ra_dfm$Shared[grepl("RelAbun_NotShared", ra_dfm$variable)] <- "Not Shared"
ra_dfm$Shared <- factor(ra_dfm$Shared, levels = c("Shared", "Not Shared"))
ra_dfm$Infant[grepl("_Infant", ra_dfm$variable)] <- "Infant Saliva"
ra_dfm$Infant[grepl("_Mother", ra_dfm$variable)] <- "Mother Saliva"

ra_dfm$Infant <- factor(ra_dfm$Infant, levels = c("Mother Saliva", "Infant Saliva"))
ra_dfm$Shared <- factor(ra_dfm$Shared, levels = c("Shared", "Not Shared"))

require("mgcv")
ms <- ra_dfm[ra_dfm$Infant == "Mother Saliva",]
ms_shared <- ms[ms$Shared == "Shared", ]
ms_not_shared <- ms[ms$Shared == "Not Shared", ]

is <- ra_dfm[ra_dfm$Infant == "Infant Saliva",]
is_shared <- is[is$Shared == "Shared", ]
is_not_shared <- is[is$Shared == "Not Shared", ]

x_var <- "Age_Months"
y_var <- "value"
mgam <- formula(paste(y_var, "~ s(", x_var, ", k = 3)"))

model1 <- gam(formula = mgam,data=ms_shared)
new_df <- data.frame(seq(0, 18, by = .1))
colnames(new_df) <- x_var
new_df$prediction <- predict(model1, newdata=new_df, se.fit = TRUE)$fit
new_df$se <- predict(model1, newdata=new_df, se.fit = TRUE)$se.fit
new_df$upr <- new_df$prediction + (2 * new_df$se)
new_df$lwr <- new_df$prediction - (2 * new_df$se)
new_df$Infant <- "Mother Saliva"
new_df$Shared <- "Shared"
new_df1 <- new_df

model2 <- gam(formula = mgam,data=ms_not_shared)
new_df <- data.frame(seq(0, 18, by = .1))
colnames(new_df) <- x_var
new_df$prediction <- predict(model2, newdata=new_df, se.fit = TRUE)$fit
new_df$se <- predict(model2, newdata=new_df, se.fit = TRUE)$se.fit
new_df$upr <- new_df$prediction + (2 * new_df$se)
new_df$lwr <- new_df$prediction - (2 * new_df$se)
new_df$Infant <- "Mother Saliva"
new_df$Shared <- "Not Shared"
new_df2 <- new_df

model3 <- gam(formula = mgam,data=is_shared)
new_df <- data.frame(seq(0, 18, by = .1))
colnames(new_df) <- x_var
new_df$prediction <- predict(model3, newdata=new_df, se.fit = TRUE)$fit
new_df$se <- predict(model3, newdata=new_df, se.fit = TRUE)$se.fit
new_df$upr <- new_df$prediction + (2 * new_df$se)
new_df$lwr <- new_df$prediction - (2 * new_df$se)
new_df$Infant <- "Infant Saliva"
new_df$Shared <- "Shared"
new_df3 <- new_df

model4 <- gam(formula = mgam,data=is_not_shared)
new_df <- data.frame(seq(0, 18, by = .1))
colnames(new_df) <- x_var
new_df$prediction <- predict(model4, newdata=new_df, se.fit = TRUE)$fit
new_df$se <- predict(model4, newdata=new_df, se.fit = TRUE)$se.fit
new_df$upr <- new_df$prediction + (2 * new_df$se)
new_df$lwr <- new_df$prediction - (2 * new_df$se)
new_df$Infant <- "Infant Saliva"
new_df$Shared <- "Not Shared"
new_df4 <- new_df

new_df <- rbind(new_df1, new_df2, new_df3, new_df4)
new_df$Shared <- factor(new_df$Shared, levels = c("Shared", "Not Shared"))
shared_pal <- c("Shared" = "tomato", "Not Shared" = "dodgerblue")

cross <- data.frame(new_df3[,c("Age_Months", "prediction", "lwr")], new_df4[,c("prediction", "upr")])
cross$diff <- abs(cross$lwr - cross$upr)
cross$Age_Months[cross$diff == min(cross$diff)] 
new_df$Infant <- factor(new_df$Infant, c("Mother Saliva", "Infant Saliva"))

levels(ra_dfm$Infant) <- c("Mother Tongue Swab", "Infant Tongue Swab")
levels(new_df$Infant) <- c("Mother Tongue Swab", "Infant Tongue Swab")

p <- ggplot()
p <- p + geom_point(data = ra_dfm, aes_string(x = x_var, y = y_var, fill = "Shared"), shape = 21, size = 2, alpha = .7)
p <- p + geom_ribbon(data = new_df, aes_string(x = x_var, ymin = "lwr", ymax = "upr", fill = "Shared"), alpha = 0.15) 
p <- p + geom_line(data = new_df, aes_string(x = x_var, y = "prediction", color = "Shared")) 
p <- p + facet_grid( ~ Infant)
p <- p + xlab("Months After Birth")
p <- p + ylab("Average Relative Abundance")
p <- p + ylim(0, 0.3)
p <- p + scale_color_manual(name = "ASVs", 
        values = shared_pal)
p <- p + scale_fill_manual(name = "ASVs", 
        values = shared_pal)
p <- p + scale_x_continuous(breaks=seq(0, 18, by = 3), labels=seq(0, 18, by = 3), limits = c(0, 18)) 
p <- p + theme(
  panel.background = element_rect(fill = "transparent",colour = NA),
  plot.background = element_rect(fill = "transparent",colour = NA),
  legend.background = element_rect(fill = "transparent",colour = NA),
  panel.grid.major = element_blank(), 
  panel.grid.minor = element_blank(),
  legend.key = element_rect(fill = "transparent",colour = NA))
p

d <- p + theme(legend.position="none") + theme(strip.text = element_text(colour = 'white'))
g <- ggplot_gtable(ggplot_build(d))
# To colour in just the TOP rectangles, use...
strip_t <- which(grepl('strip-t', g$layout$name))

fills <- c("blue3", "blue3"); 
k <- 1

for (i in strip_t) {
j <- which(grepl('rect', g$grobs[[i]]$grobs[[1]]$childrenOrder))
g$grobs[[i]]$grobs[[1]]$children[[j]]$gp$fill <- fills[k]
k <- k+1
}
grid.draw(g)
invisible(dev.off())


file_name <- paste0("Fig_2c")

library(cowplot)
p_legend <- ggdraw(plot_grid(get_legend(p)))

pdf(paste0(SavePath,file_name, "_legend", ".pdf"), width=2, height = 2)
p_legend
invisible(dev.off())

pdf(paste0(SavePath,file_name, ".pdf"), width = 6, height = 3)
grid.draw(g)
invisible(dev.off())

```

# Figure 2d

```{r Fig. 2d - saliva set up}

ps <- Tsimane_ps
ps <- subset_samples(ps, Country %in% c("Bolivia"))
ps <- subset_samples(ps, Dyad != "none")
  ps@sam_data$Dyad <- paste0("Dyad_", ps@sam_data$Dyad)
  ps <- subset_samples(ps, Dyad %in% dyad_df$Dyad)
ps <- subset_samples(ps, Days_After_Birth != "N/A")
ps <- prune_taxa(taxa_sums(ps) > 0, ps)

ps@sam_data$Days_After_Birth <- as.numeric(as.character(ps@sam_data$Days_After_Birth))
ps@sam_data$Age_Months <- as.numeric(as.character(ps@sam_data$Age_Months))

ps <- rarefy_even_depth(ps,sample.size =20000, rngseed=8675309)
ps0 <- ps

# Saliva 
Sample_Type_var <- "Saliva"
ps <- subset_samples(ps0, Sample_Type %in% c(Sample_Type_var))

# remove incomplete dyads
Dyad_Infants <- unique(as.character(get_variable(subset_samples(ps, Age_Class %in% c("Infant")), "Dyad")))
Dyad_Adults <- unique(as.character(get_variable(subset_samples(ps, Age_Class %in% c("Adult")), "Dyad")))
Dyad_To_Remove <- c(Dyad_Adults[!Dyad_Adults %in% Dyad_Infants], Dyad_Infants[!Dyad_Infants %in% Dyad_Adults])
ps <- subset_samples(ps, !Dyad %in% Dyad_To_Remove)

# remove outliers
Richness_df <- data.frame("Sample_ID" = get_variable(subset_samples(ps, Age_Class %in% c("Infant")), "Sample_ID"), estimate_richness(subset_samples(ps, Age_Class %in% c("Infant")), measures = "Observed"))
Richness_df$Sample_ID <- as.character(Richness_df$Sample_ID)
# outliers are those observations that lie outside 1.5 x IQR, where the ‘Inter Quartile Range’ is the difference between 75th and 25th quartiles.
outlier_samples <- Richness_df$Sample_ID[Richness_df$Observed %in% boxplot.stats(Richness_df$Observed)$out]
ps <- subset_samples(ps, !Sample_ID %in% outlier_samples)

ps <- prune_taxa(taxa_sums(ps) > 0, ps)

ps <- filter_taxa(ps, function(x) sum(x >= 1) > (0.02*length(x)), TRUE)

taxa_list <- taxa_names(ps)

cols <- c("Abundance_Total", "Abundance_Infant", "Abundance_Adult",
          "Relative_Abundance_Total", "Relative_Abundance_Infant", "Relative_Abundance_Adult",
          "Prevalence_Total", "Prevalence_Infant", "Prevalence_Adult",
          "Prevalence_Rate_Total", "Prevalence_Rate_Infant", "Prevalence_Rate_Adult", 
          "Sharing_Rate")
dat <- data.frame(matrix( ncol = length(cols), nrow = length(taxa_list)))
colnames(dat) <- cols
rownames(dat) <- taxa_list

ips <- subset_samples(ps, Age_Class == "Infant")
aps <- subset_samples(ps, Age_Class == "Adult")

dat$Abundance_Total <- taxa_sums(ps)/nsamples(ps)
dat$Abundance_Infant <- taxa_sums(ips)/nsamples(ips)
dat$Abundance_Adult <- taxa_sums(aps)/nsamples(aps)

RAps <- transform_sample_counts(ps, function(x) x / sum(x))
dat$Relative_Abundance_Total <- taxa_sums(RAps)/nsamples(RAps)

dat$Relative_Abundance_Infant <- taxa_sums(subset_samples(RAps, Age_Class == "Infant"))/nsamples(subset_samples(RAps, Age_Class == "Infant"))
dat$Relative_Abundance_Adult <- taxa_sums(subset_samples(RAps, Age_Class == "Adult"))/nsamples(subset_samples(RAps, Age_Class == "Adult"))

ps0 <- merge_samples(ps, "Subject_ID")
prev_df <- data.frame(otu_table(ps0)@.Data)
prev_df[prev_df > 0] <- 1 
dat$Prevalence_Total <- colSums(prev_df)
dat$Prevalence_Rate_Total <- (dat$Prevalence_Total/nsamples(ps0)) * 100

ips0 <- merge_samples(ips, "Subject_ID")
prev_df <- data.frame(otu_table(ips0)@.Data)
prev_df[prev_df > 0] <- 1 
dat$Prevalence_Infant <- colSums(prev_df)
dat$Prevalence_Rate_Infant <- (dat$Prevalence_Infant/nsamples(ips0)) * 100

aps0 <- merge_samples(aps, "Subject_ID")
prev_df <- data.frame(otu_table(aps0)@.Data)
prev_df[prev_df > 0] <- 1 
dat$Prevalence_Adult <- colSums(prev_df)
dat$Prevalence_Rate_Adult <- (dat$Prevalence_Adult/nsamples(aps0)) * 100

# Dyad Fecal Samples
# adult half of dyad fecal samples
Dafps <- suppressWarnings(merge_samples(aps, "Dyad"))
otu_table(Dafps) <- otu_table((otu_table(Dafps)@.Data > 0) * 1, taxa_are_rows = FALSE)

# infant half of dyad fecal samples
Difps <- suppressWarnings(merge_samples(ips, "Dyad"))
otu_table(Difps) <- otu_table((otu_table(Difps)@.Data > 0) * 1, taxa_are_rows = FALSE)

dyad_list <- sample_names(Dafps)[sample_names(Dafps) %in% sample_names(Difps)]

Dafps <- prune_samples(sample_names(Dafps) %in% dyad_list, Dafps)
Difps <- prune_samples(sample_names(Difps) %in% dyad_list, Difps)

dfdf <- data.frame(matrix(nrow = length(dyad_list), ncol = ntaxa(ps)))
rownames(dfdf) <- dyad_list
colnames(dfdf) <- taxa_names(ps)

 for(i in taxa_list){
   message(paste("Taxa:" , i))
     
   df <- data.frame(
    otu_table(prune_taxa(i, Dafps))@.Data,
    otu_table(prune_taxa(i, Difps))@.Data
        )

  x <- rowSums(df)
  x <- ifelse(x > 1, 1, 0)

 dat[i, "Sharing_Rate"] <- mean(x)
   }

dat$ASV <- rownames(dat)

mdf <- dat[, c("Prevalence_Rate_Infant", "Prevalence_Rate_Adult", "Relative_Abundance_Infant", "Relative_Abundance_Adult", "ASV")]

mdf3 <- mdf[, c("Prevalence_Rate_Infant", "Relative_Abundance_Adult", "ASV")]
colnames(mdf3) <- c("Prevalence_Rate", "Relative_Abundance", "ASV")
mdf3$Prevalence_Rate_Group <- "Infant"
mdf3$Relative_Abundance_Group <- "Adult"
mdf3$Sharing_Rate <- dat$Sharing_Rate * 100


tt <- data.frame(tax_table(ps)@.Data)
mdf_tt <- merge(tt, mdf3, by = 0)
rownames(mdf_tt) <- mdf_tt$Row.names; mdf_tt$Row.names <- NULL
df <- mdf_tt
df$x_facet <- "Adult"
df$y_facet <- "Infant"
df$Shared <- ifelse(df$Sharing_Rate > 0, "Shared", "Not Shared")
df$Shared <- factor(df$Shared, levels = c("Shared", "Not Shared"))
Infant_Saliva_pAdult_df <- df

df <- Infant_Saliva_pAdult_df
df$RelAbun <- NA
df$RelAbun[df$Relative_Abundance > 0.001] <- "High"
df$RelAbun[df$Relative_Abundance <= 0.001 & df$Relative_Abundance >= 0.0001] <- "Med"
df$RelAbun[df$Relative_Abundance < 0.0001] <- "Low"
df$RelAbun <- factor(df$RelAbun, levels = c("High", "Med", "Low"))
table(df$RelAbun)

require("wesanderson")

c <- as.character(wes_palette("Zissou1", 5, type = "discrete"))
names(c) <- c("Low" ," ", "Med"," ", "High")

df$Sample_Type <- "Tongue Swab"

```

```{r Fig. 2d - saliva plot}

require("wesanderson")

df <- Infant_Saliva_pAdult_df
df$RelAbun <- NA
df$RelAbun[df$Relative_Abundance > 0.001] <- "High"
df$RelAbun[df$Relative_Abundance <= 0.001 & df$Relative_Abundance >= 0.0001] <- "Med"
df$RelAbun[df$Relative_Abundance < 0.0001] <- "Low"
df$RelAbun <- factor(df$RelAbun, levels = c("High", "Med", "Low"))
table(df$RelAbun)

c <- as.character(wes_palette("Zissou1", 5, type = "discrete"))
names(c) <- c("Low" ," ", "Med"," ", "High")

df$Sample_Type <- "Tongue Swab"

p <- ggplot(df)
p <- p + geom_point(aes(x = Prevalence_Rate, y = Sharing_Rate, fill = RelAbun, shape = RelAbun), alpha = 0.8, position = "jitter", size = 2)
p <- p + scale_shape_manual(name = "Mean Relative\nAbundance in Mothers", 
                            values = c("High" = 21, "Med" = 22, "Low" = 25),
                            labels = c("High" = "High (> 0.1%)", "Med" = "Medium (0.1 - 0.01%)", "Low" = "Low (< 0.01%)"))
p <- p + scale_fill_manual(name = "Mean Relative\nAbundance in Mothers", 
                           values = c,
                           labels = c("High" = "High (> 0.1%)", "Med" = "Medium (0.1 - 0.01%)", "Low" = "Low (< 0.01%)"))
p <- p + facet_wrap(~Sample_Type)
p <- p + ylab("Infant-Mother Sharing Rate")
p <- p + ylim(-8,100)
p <- p + xlim(-8,100)
p <- p + xlab("Infant Prevalence")
p <- p + theme(
  panel.background = element_rect(fill = "transparent",colour = NA),
  plot.background = element_rect(fill = "transparent",colour = NA),
  legend.background = element_rect(fill = "transparent",colour = NA),
  panel.grid.major = element_blank(), 
  panel.grid.minor = element_blank(),
  legend.key = element_rect(fill = "transparent",colour = NA))
p <- p + theme(strip.background =element_rect(fill="blue3"))
p <- p + theme(strip.text = element_text(colour = 'white'))
p


file_name <- "Fig_2d"

library(cowplot)
p_legend <- ggdraw(plot_grid(get_legend(p)))

pdf(paste0(SavePath, file_name, "_legend", ".pdf"), width=2, height = 2)
print(p_legend)
invisible(dev.off())

p <- p + theme(legend.position="none")
p_feces <- p

pdf(paste0(SavePath,file_name, ".pdf"), width=4, height = 3)
p
invisible(dev.off())

```

# Supp. Fig. 6c

```{r Supp. Fig. 6c, warning=FALSE, message=FALSE}

ps <- Tsimane_ps
ps <- subset_samples(ps, Country %in% c("Bolivia"))
ps <- subset_samples(ps, Dyad != "none")
ps <- subset_samples(ps, Days_After_Birth != "N/A")
ps <- prune_taxa(taxa_sums(ps) > 0, ps)

ps@sam_data$Days_After_Birth <- as.numeric(as.character(ps@sam_data$Days_After_Birth))
ps@sam_data$Age_Months <- as.numeric(as.character(ps@sam_data$Age_Months))

ps <- rarefy_even_depth(ps,sample.size =20000, rngseed=8675309)
ps0 <- ps

# remove incomplete dyads
Dyad_Infants <- unique(as.character(get_variable(subset_samples(ps, Age_Class %in% c("Infant")), "Dyad")))
Dyad_Adults <- unique(as.character(get_variable(subset_samples(ps, Age_Class %in% c("Adult")), "Dyad")))
Dyad_To_Remove <- c(Dyad_Adults[!Dyad_Adults %in% Dyad_Infants], Dyad_Infants[!Dyad_Infants %in% Dyad_Adults])
ps <- subset_samples(ps, !Dyad %in% Dyad_To_Remove)

# remove outliers
Richness_df <- data.frame("Sample_ID" = get_variable(subset_samples(ps, Age_Class %in% c("Infant")), "Sample_ID"), estimate_richness(subset_samples(ps, Age_Class %in% c("Infant")), measures = "Observed"))
Richness_df$Sample_ID <- as.character(Richness_df$Sample_ID)
# outliers are those observations that lie outside 1.5 x IQR, where the ‘Inter Quartile Range’ is the difference between 75th and 25th quartiles.
outlier_samples <- Richness_df$Sample_ID[Richness_df$Observed %in% boxplot.stats(Richness_df$Observed)$out]
ps <- subset_samples(ps, !Sample_ID %in% outlier_samples)

infant_sample_list <- sample_names(subset_samples(ps, Age_Class %in% c("Infant")))

cols <- c("Sample_ID", "Infant_Subject_ID", "Age_Months", "Dyad", "Village", "Sample_Type", 
          "Infant_Sample_Richness", "Adult_Feces_Richness", "Adult_Saliva_Richness",
          "Infant_ASVs_In_Parent_Feces", "Infant_ASVs_In_Parent_Saliva",
          "Infant_ASVs_In_Parent_Feces_Or_Saliva", "Infant_ASVs_In_Parent_Feces_And_Saliva",
          "Infant_ASVs_Not_In_Parent_Feces_Nor_Saliva", 
          "Infant_ASVs_In_Parent_Feces_Not_Saliva", "Infant_ASVs_In_Parent_Saliva_Not_Feces")
dat <- data.frame(matrix( ncol = length(cols), nrow = length(infant_sample_list)))
colnames(dat) <- cols
rownames(dat) <- infant_sample_list

  for(i in infant_sample_list){
      dat[i, "Sample_ID"] <- i
      i_ps <- subset_samples(ps, Sample_ID == i)
      i_ps <- prune_taxa(taxa_sums(i_ps) > 0, i_ps)
      i_Dyad <- as.character(i_ps@sam_data$Dyad)[1]
      dat[i, "Dyad"] <- i_Dyad
      dat[i, "Village"] <- as.character(i_ps@sam_data$Community)[1]
      dat[i, "Infant_Subject_ID"] <- as.character(i_ps@sam_data$Subject_ID)[1]
      dat[i, "Sample_Type"] <- as.character(i_ps@sam_data$Sample_Type)[1]
      dat[i, "Age_Months"] <- as.numeric(as.character(i_ps@sam_data$Age_Months))[1]
      i_taxa <- taxa_names(i_ps)
      dat[i, "Infant_Sample_Richness"] <- length(i_taxa)

    message(paste0(" Sample_ID: ", i))

    # Parent
    p_ps <- subset_samples(ps, Age_Class == "Adult")
    p_ps <- subset_samples(p_ps, Dyad == i_Dyad)
    
    if("Feces" %in% p_ps@sam_data$Sample_Type){
      p_feces_ps <- subset_samples(p_ps, Sample_Type == "Feces")
      p_feces_ps <- prune_taxa(taxa_sums(p_feces_ps) > 0, p_feces_ps)
      p_feces_taxa <- taxa_names(p_feces_ps)
      dat[i, "Adult_Feces_Richness"] <- length(p_feces_taxa)
      x <- i_taxa[i_taxa %in% p_feces_taxa]
      dat[i, "Infant_ASVs_In_Parent_Feces"] <- length(x)
    }
    
    if("Saliva" %in% p_ps@sam_data$Sample_Type){
      p_saliva_ps <- subset_samples(p_ps, Sample_Type == "Saliva")
      p_saliva_ps <- prune_taxa(taxa_sums(p_saliva_ps) > 0, p_saliva_ps)
      p_saliva_taxa <- taxa_names(p_saliva_ps)
      dat[i, "Adult_Saliva_Richness"] <- length(p_saliva_taxa)
      y <- i_taxa[i_taxa %in% p_saliva_taxa]
      dat[i, "Infant_ASVs_In_Parent_Saliva"] <- length(y)
    }
    
    if("Feces" %in% p_ps@sam_data$Sample_Type & "Saliva" %in% p_ps@sam_data$Sample_Type){
      p_feces_saliva_taxa <- unique(c(p_feces_taxa, p_saliva_taxa))
      dat[i, "Adult_Saliva_Richness"] <- length(p_saliva_taxa)
      dat[i, "Infant_ASVs_In_Parent_Feces_Or_Saliva"] <- length(i_taxa[i_taxa %in% p_feces_saliva_taxa])
      dat[i, "Infant_ASVs_In_Parent_Feces_And_Saliva"] <- sum(x %in% y)
      dat[i, "Infant_ASVs_Not_In_Parent_Feces_Nor_Saliva"] <- length(i_taxa[!i_taxa %in% p_feces_saliva_taxa])
      n <- i_taxa[i_taxa %in% p_feces_taxa & !i_taxa %in% p_saliva_taxa]
      m <- i_taxa[i_taxa %in% p_saliva_taxa & !i_taxa %in% p_feces_taxa]
      dat[i, "Infant_ASVs_In_Parent_Feces_Not_Saliva"] <- length(n)
      dat[i, "Infant_ASVs_In_Parent_Saliva_Not_Feces"] <- length(m)
    }
}

require("colorspace")

# Stool 
df <- dat
df <- df[df$Sample_Type == "Feces",]
df$Sample_Type <- "Infant Stool"
col2 <- c("Infant_ASVs_In_Parent_Feces_Not_Saliva","Infant_ASVs_In_Parent_Feces_And_Saliva", "Infant_ASVs_In_Parent_Saliva_Not_Feces", "Infant_ASVs_Not_In_Parent_Feces_Nor_Saliva")
mdf <- melt(df, measure.vars = col2)

p <- ggplot(mdf, aes(x = Age_Months, y = value))
p <- p + geom_point(aes(fill = variable), shape = 21, size = 2)
p <- p + geom_smooth(aes(color = variable, ymin = 0, ymax = ..y..), alpha = .9,
                 method = "gam", se=FALSE, formula = y ~ s(x, k = 7), fullrange = TRUE, size = 2)
p <- p + facet_grid(~ Sample_Type)
p <- p + scale_fill_manual(name = "Infant Microbes\nin Mother's ______",
    labels = c(
     "Infant_ASVs_In_Parent_Feces_Not_Saliva" = "Stool",
     "Infant_ASVs_In_Parent_Feces_And_Saliva" = "Stool And\nTongue Swab",
     "Infant_ASVs_In_Parent_Saliva_Not_Feces" = "Tongue Swab",
     "Infant_ASVs_Not_In_Parent_Feces_Nor_Saliva" = "Not in Mother"),
     values = c(
     "Infant_ASVs_In_Parent_Feces_Not_Saliva" = darken("lightslateblue", 0.25),
     "Infant_ASVs_In_Parent_Feces_And_Saliva" = darken("aquamarine3", 0.25),
     "Infant_ASVs_In_Parent_Saliva_Not_Feces" = darken("goldenrod1", 0.25),
     "Infant_ASVs_Not_In_Parent_Feces_Nor_Saliva" = darken("coral2", 0.25))) 
p <- p + scale_color_manual(name = "Infant Microbes\nin Mother's ______",
    labels = c(
     "Infant_ASVs_In_Parent_Feces_Not_Saliva" = "Stool",
     "Infant_ASVs_In_Parent_Feces_And_Saliva" = "Stool And\nTongue Swab",
     "Infant_ASVs_In_Parent_Saliva_Not_Feces" = "Tongue Swab",
     "Infant_ASVs_Not_In_Parent_Feces_Nor_Saliva" = "Not in Mother"),
     values = c(
     "Infant_ASVs_In_Parent_Feces_Not_Saliva" = darken("lightslateblue", 0.25),
     "Infant_ASVs_In_Parent_Feces_And_Saliva" = darken("aquamarine3", 0.25),
     "Infant_ASVs_In_Parent_Saliva_Not_Feces" = darken("goldenrod1", 0.25),
     "Infant_ASVs_Not_In_Parent_Feces_Nor_Saliva" = darken("coral2", 0.25))) 

p <- p + xlab("Age (Months)")
p <- p + ylab("Number of Microbes")
p <- p + scale_x_continuous(breaks=seq(0, 18, by = 3), labels=seq(0, 18, by = 3), limits = c(0, 18)) 
p <- p + theme(
  panel.background = element_rect(fill = "transparent",colour = NA),
  plot.background = element_rect(fill = "transparent",colour = NA),
  legend.background = element_rect(fill = "transparent",colour = NA),
  panel.grid.major = element_blank(), 
  panel.grid.minor = element_blank(),
  legend.key = element_rect(fill = "transparent",colour = NA))
p <- p + guides(fill=guide_legend(
                 keywidth=0.3,
                 keyheight=0.4,
                 default.unit="inch"))
p <- p + theme(strip.background =element_rect(fill="red3"))
p <- p + theme(strip.text = element_text(colour = 'white'))
p

file_name <- "Supp_Fig_6c_Stool"

library(cowplot)
p_legend <- ggdraw(plot_grid(get_legend(p)))

pdf(paste0(SavePath,file_name, "_legend", ".pdf"), width=2, height = 3)
p_legend
invisible(dev.off())

p <- p + theme(legend.position="none")
p_feces <- p

pdf(paste0(SavePath,file_name, ".pdf"), width=4, height = 3)
p
invisible(dev.off())

# Saliva 
df <- dat
df <- df[df$Sample_Type == "Saliva",]
df$Sample_Type <- "Infant Tongue Swab"
col2 <- c("Infant_ASVs_In_Parent_Feces_Not_Saliva","Infant_ASVs_In_Parent_Feces_And_Saliva", "Infant_ASVs_In_Parent_Saliva_Not_Feces", "Infant_ASVs_Not_In_Parent_Feces_Nor_Saliva")
mdf <- melt(df, measure.vars = col2)


p <- ggplot(mdf, aes(x = Age_Months, y = value))
p <- p + geom_point(aes(fill = variable), shape = 21, size = 2)
p <- p + geom_smooth(aes(color = variable, ymin = 0, ymax = ..y..), alpha = .9,
                 method = "gam", se=FALSE, formula = y ~ s(x, k = 7), fullrange = TRUE, size = 2)
p <- p + facet_grid(~ Sample_Type)
p <- p + scale_fill_manual(name = "Infant Microbes\nin Mother's ______",
    labels = c(
     "Infant_ASVs_In_Parent_Feces_Not_Saliva" = "Stool",
     "Infant_ASVs_In_Parent_Feces_And_Saliva" = "Stool And\nTongue Swab",
     "Infant_ASVs_In_Parent_Saliva_Not_Feces" = "Tongue Swab",
     "Infant_ASVs_Not_In_Parent_Feces_Nor_Saliva" = "Not in Mother"),
     values = c(
     "Infant_ASVs_In_Parent_Feces_Not_Saliva" = darken("lightslateblue", 0.25),
     "Infant_ASVs_In_Parent_Feces_And_Saliva" = darken("aquamarine3", 0.25),
     "Infant_ASVs_In_Parent_Saliva_Not_Feces" = darken("goldenrod1", 0.25),
     "Infant_ASVs_Not_In_Parent_Feces_Nor_Saliva" = darken("coral2", 0.25))) 
p <- p + scale_color_manual(name = "Infant Microbes\nin Mother's ______",
    labels = c(
     "Infant_ASVs_In_Parent_Feces_Not_Saliva" = "Stool",
     "Infant_ASVs_In_Parent_Feces_And_Saliva" = "Stool And\nTongue Swab",
     "Infant_ASVs_In_Parent_Saliva_Not_Feces" = "Tongue Swab",
     "Infant_ASVs_Not_In_Parent_Feces_Nor_Saliva" = "Not in Mother"),
     values = c(
     "Infant_ASVs_In_Parent_Feces_Not_Saliva" = darken("lightslateblue", 0.25),
     "Infant_ASVs_In_Parent_Feces_And_Saliva" = darken("aquamarine3", 0.25),
     "Infant_ASVs_In_Parent_Saliva_Not_Feces" = darken("goldenrod1", 0.25),
     "Infant_ASVs_Not_In_Parent_Feces_Nor_Saliva" = darken("coral2", 0.25))) 

p <- p + xlab("Age (Months)")
p <- p + ylab("Number of Microbes")
p <- p + scale_x_continuous(breaks=seq(0, 18, by = 3), labels=seq(0, 18, by = 3), limits = c(0, 18)) 
p <- p + theme(
  panel.background = element_rect(fill = "transparent",colour = NA),
  plot.background = element_rect(fill = "transparent",colour = NA),
  legend.background = element_rect(fill = "transparent",colour = NA),
  panel.grid.major = element_blank(), 
  panel.grid.minor = element_blank(),
  legend.key = element_rect(fill = "transparent",colour = NA))
p <- p + guides(fill=guide_legend(
                 keywidth=0.3,
                 keyheight=0.4,
                 default.unit="inch"))
p <- p + theme(strip.background =element_rect(fill="blue3"))
p <- p + theme(strip.text = element_text(colour = 'white'))
p

file_name <- "Supp_Fig_6c_TongueSwab"

library(cowplot)
p_legend <- ggdraw(plot_grid(get_legend(p)))

pdf(paste0(SavePath,file_name, "_legend", ".pdf"), width=2, height = 3)
p_legend
invisible(dev.off())

p <- p + theme(legend.position="none")
p_saliva <- p

pdf(paste0(SavePath,file_name, ".pdf"), width=4, height = 3)
p
invisible(dev.off())

```

# Supp. Fig. 6a

```{r Supp. Fig. 6a set up, warning=FALSE, message=FALSE}

# Feces 

ps <- Tsimane_ps
ps <- subset_samples(ps, Country %in% c("Bolivia"))
ps <- subset_samples(ps, Dyad != "none")
  ps@sam_data$Dyad <- paste0("Dyad_", ps@sam_data$Dyad)
  ps <- subset_samples(ps, Dyad %in% dyad_df$Dyad)
ps <- subset_samples(ps, Days_After_Birth != "N/A")
ps <- prune_taxa(taxa_sums(ps) > 0, ps)

ps@sam_data$Days_After_Birth <- as.numeric(as.character(ps@sam_data$Days_After_Birth))
ps@sam_data$Age_Months <- as.numeric(as.character(ps@sam_data$Age_Months))

ps <- rarefy_even_depth(ps,sample.size =20000, rngseed=8675309)
ps0 <- ps

Sample_Type_var <- "Feces"

ps <- subset_samples(ps0, Sample_Type %in% c(Sample_Type_var))
# remove incomplete dyads
Dyad_Infants <- unique(as.character(get_variable(subset_samples(ps, Age_Class %in% c("Infant")), "Dyad")))
Dyad_Adults <- unique(as.character(get_variable(subset_samples(ps, Age_Class %in% c("Adult")), "Dyad")))
Dyad_To_Remove <- c(Dyad_Adults[!Dyad_Adults %in% Dyad_Infants], Dyad_Infants[!Dyad_Infants %in% Dyad_Adults])
ps <- subset_samples(ps, !Dyad %in% Dyad_To_Remove)

# remove outliers
Richness_df <- data.frame("Sample_ID" = get_variable(subset_samples(ps, Age_Class %in% c("Infant")), "Sample_ID"), estimate_richness(subset_samples(ps, Age_Class %in% c("Infant")), measures = "Observed"))
Richness_df$Sample_ID <- as.character(Richness_df$Sample_ID)
# outliers are those observations that lie outside 1.5 x IQR, where the ‘Inter Quartile Range’ is the difference between 75th and 25th quartiles.
outlier_samples <- Richness_df$Sample_ID[Richness_df$Observed %in% boxplot.stats(Richness_df$Observed)$out]
ps <- subset_samples(ps, !Sample_ID %in% outlier_samples)

# calcualte the number of adults in the smallest village
sd <- sample_data(ps)
x <- suppressWarnings(merge_samples(subset_samples(ps, Age_Class %in% c("Adult")), "Subject_ID"))
x@sam_data$Community <- sd$Community[match(unlist(sample_names(x)), sd$Subject_ID)]
n_adults <- as.numeric(sort(table(x@sam_data$Community))[1]) - 1 

x <- table(get_variable(subset_samples(ps, Age_Class %in% c("Infant")), "Subject_ID"))
infant_list <- names(x)
infant_list_2 <- names(x[x>2])

cols <- c("Sample_ID", "Infant_Subject_ID", "Age_Months", "Dyad", "Village", "Infant_Richness", "ASVs_In_Parent", "ASVs_In_Village_Adults", "ASVs_In_Parent_Not_Village_Adults", "ASVs_In_Parent_And_Village_Adults", "ASVs_In_Village_Adults_Not_Parent", "ASVs_Not_In_Parent_Or_Village_Adults", "ASVs_In_All_Adults", "ASVs_In_Parent_Not_All_Adults", "ASVs_In_Parent_And_All_Adults", "ASVs_In_All_Adults_Not_Parent", "ASVs_Not_In_Parent_Or_All_Adults", "RelAbun_Shared_Infant", "RelAbun_NotShared_Infant", "RelAbun_Shared_Mother", "RelAbun_NotShared_Mother")
dat <- data.frame(matrix( ncol = length(cols), nrow = nsamples(subset_samples(ps, Age_Class %in% c("Infant")))))
colnames(dat) <- cols
rownames(dat) <- sample_names(subset_samples(ps, Age_Class %in% c("Infant")))

set.seed(8675309)

for(i in infant_list){
  # Infant
  i_ps <- subset_samples(ps, Subject_ID == i)
  i_ps <- prune_taxa(taxa_sums(i_ps) > 0, i_ps)
  i_Dyad <- as.character(i_ps@sam_data$Dyad)[1]
  i_Village <- as.character(i_ps@sam_data$Community)[1]
  i_Subject_ID <- as.character(i_ps@sam_data$Subject_ID)[1]
  message(paste0("Subject ID: ", i_Subject_ID, " -- Dyad: ", i_Dyad, " -- Sample Type: ", Sample_Type_var))
  
  # Parent
  p_ps <- subset_samples(ps, Age_Class == "Adult")
  p_ps <- subset_samples(p_ps, Dyad == i_Dyad)
  p_ps <- prune_taxa(taxa_sums(p_ps) > 0, p_ps)
  p_taxa <- taxa_names(p_ps)
  
  # Village Adults, 1 sample from 3 randomly selected adults from the same village
  v_ps <- subset_samples(ps, Age_Class == "Adult")
  v_ps <- subset_samples(v_ps, Community == i_Village)
  v_ps <- subset_samples(v_ps, Dyad != i_Dyad)
  v_subjects <- sample(unique(as.character(v_ps@sam_data$Subject_ID)), n_adults)
  v_ps <- subset_samples(v_ps, Subject_ID %in% v_subjects)
  x <- data.frame(sample_data(v_ps))[,c("Sample_ID", "Subject_ID")] %>% group_by(Subject_ID) %>% sample_n(1)
  v_ps <- subset_samples(v_ps, Sample_ID %in% x$Sample_ID)
  v_ps <- prune_taxa(taxa_sums(v_ps) > 0, v_ps)
  v_taxa <- taxa_names(v_ps)
  
  # All Adults
  a_ps <- subset_samples(ps, Age_Class == "Adult")
  a_ps <- subset_samples(a_ps, Dyad != i_Dyad)
  a_ps <- prune_taxa(taxa_sums(a_ps) > 0, a_ps)
  a_taxa <- taxa_names(a_ps)

  i_sample_list <- sample_names(i_ps)
  for(j in i_sample_list){
      # Each Infant Sample
      j_ps <- subset_samples(ps, Sample_ID == j)
      j_ps <- prune_taxa(taxa_sums(j_ps) > 0, j_ps)
      j_taxa <- taxa_names(j_ps)
      
      j_Sample_ID <- sample_names(j_ps)
      j_Age_Months <- as.numeric(as.character(j_ps@sam_data$Age_Months))[1]
      j_Richness <- ntaxa(j_ps)
      
      j_ASVs_In_Parent <- length(j_taxa[j_taxa %in% p_taxa])
      j_ASVs_In_Village_Adults <- length(j_taxa[j_taxa %in% v_taxa])
      
      j_ASVsNames_In_Parent <- j_taxa[j_taxa %in% p_taxa]
      ra_j_ps <- transform_sample_counts(j_ps, function(x) x / sum(x) )
      ra_j_ps_shared <- prune_taxa(taxa_names(ra_j_ps) %in% j_ASVsNames_In_Parent, ra_j_ps)
      ra_j_ps_notshared <- prune_taxa(!taxa_names(ra_j_ps) %in% j_ASVsNames_In_Parent, ra_j_ps)
      RelAbun_Shared_Infant <- mean(taxa_sums(ra_j_ps_shared))
      RelAbun_NotShared_Infant <- mean(taxa_sums(ra_j_ps_notshared))
      
      ra_p_ps <- transform_sample_counts(p_ps, function(x) x / sum(x) )
      ra_p_ps_shared <- prune_taxa(taxa_names(ra_p_ps) %in% j_ASVsNames_In_Parent, ra_p_ps)
      ra_p_ps_notshared <- prune_taxa(!taxa_names(ra_p_ps) %in% j_ASVsNames_In_Parent, ra_p_ps)
      RelAbun_Shared_Mother <- mean(taxa_sums(ra_p_ps_shared))
      RelAbun_NotShared_Mother <- mean(taxa_sums(ra_p_ps_notshared))

      j_ASVs_In_Parent_Not_Village_Adults <- length(j_taxa[j_taxa %in% p_taxa & !j_taxa %in% v_taxa])
      j_ASVs_In_Parent_And_Village_Adults <- length(j_taxa[j_taxa %in% p_taxa & j_taxa %in% v_taxa])
      j_ASVs_In_Village_Adults_Not_Parent <- length(j_taxa[!j_taxa %in% p_taxa & j_taxa %in% v_taxa])
      j_ASVs_Not_In_Parent_Or_Village_Adults <- length(j_taxa[!j_taxa %in% p_taxa & !j_taxa %in% v_taxa])

      j_Richness == j_ASVs_In_Parent_Not_Village_Adults + j_ASVs_In_Parent_And_Village_Adults + j_ASVs_In_Village_Adults_Not_Parent + j_ASVs_Not_In_Parent_Or_Village_Adults

      j_ASVs_In_All_Adults <- length(j_taxa[j_taxa %in% a_taxa])

      j_ASVs_In_Parent_Not_All_Adults <- length(j_taxa[j_taxa %in% p_taxa & !j_taxa %in% a_taxa])
      j_ASVs_In_Parent_And_All_Adults <- length(j_taxa[j_taxa %in% p_taxa & j_taxa %in% a_taxa])
      j_ASVs_In_All_Adults_Not_Parent <- length(j_taxa[!j_taxa %in% p_taxa & j_taxa %in% a_taxa])
      j_ASVs_Not_In_Parent_Or_All_Adults <- length(j_taxa[!j_taxa %in% p_taxa & !j_taxa %in% a_taxa])

      j_Richness == j_ASVs_In_Parent_Not_All_Adults + j_ASVs_In_Parent_And_All_Adults + j_ASVs_In_All_Adults_Not_Parent + j_ASVs_Not_In_Parent_Or_All_Adults
      
      dat[j_Sample_ID, "Sample_ID"] <- j_Sample_ID
      dat[j_Sample_ID, "Infant_Subject_ID"] <- i_Subject_ID
      dat[j_Sample_ID, "Age_Months"] <- j_Age_Months
      dat[j_Sample_ID, "Dyad"] <- i_Dyad
      dat[j_Sample_ID, "Village"] <- i_Village
      dat[j_Sample_ID, "Infant_Richness"] <- j_Richness

      dat[j_Sample_ID, "ASVs_In_Parent"] <- j_ASVs_In_Parent
      dat[j_Sample_ID, "ASVs_In_Village_Adults"] <- j_ASVs_In_Village_Adults

      dat[j_Sample_ID, "ASVs_In_Parent_Not_Village_Adults"] <- j_ASVs_In_Parent_Not_Village_Adults
      dat[j_Sample_ID, "ASVs_In_Parent_And_Village_Adults"] <- j_ASVs_In_Parent_And_Village_Adults
      dat[j_Sample_ID, "ASVs_In_Village_Adults_Not_Parent"] <- j_ASVs_In_Village_Adults_Not_Parent
      dat[j_Sample_ID, "ASVs_Not_In_Parent_Or_Village_Adults"] <- j_ASVs_Not_In_Parent_Or_Village_Adults

      dat[j_Sample_ID, "ASVs_In_All_Adults"] <- j_ASVs_In_All_Adults

      dat[j_Sample_ID, "ASVs_In_Parent_Not_All_Adults"] <- j_ASVs_In_Parent_Not_All_Adults
      dat[j_Sample_ID, "ASVs_In_Parent_And_All_Adults"] <- j_ASVs_In_Parent_And_All_Adults
      dat[j_Sample_ID, "ASVs_In_All_Adults_Not_Parent"] <- j_ASVs_In_All_Adults_Not_Parent
      dat[j_Sample_ID, "ASVs_Not_In_Parent_Or_All_Adults"] <- j_ASVs_Not_In_Parent_Or_All_Adults
      
      dat[j_Sample_ID, "RelAbun_Shared_Infant"] <- RelAbun_Shared_Infant
      dat[j_Sample_ID, "RelAbun_NotShared_Infant"] <- RelAbun_NotShared_Infant
      dat[j_Sample_ID, "RelAbun_Shared_Mother"] <- RelAbun_Shared_Mother
      dat[j_Sample_ID, "RelAbun_NotShared_Mother"] <- RelAbun_NotShared_Mother
      
  }
}

Infant_Feces_dat <- dat
Infant_Feces_dat$Sample_Type <- "Stool"

# Saliva 
ps <- Tsimane_ps
ps <- subset_samples(ps, Country %in% c("Bolivia"))
ps <- subset_samples(ps, Dyad != "none")
ps <- subset_samples(ps, Days_After_Birth != "N/A")
ps <- prune_taxa(taxa_sums(ps) > 0, ps)

ps@sam_data$Days_After_Birth <- as.numeric(as.character(ps@sam_data$Days_After_Birth))
ps@sam_data$Age_Months <- as.numeric(as.character(ps@sam_data$Age_Months))

ps <- rarefy_even_depth(ps,sample.size =20000, rngseed=8675309)
ps0 <- ps

Sample_Type_var <- "Saliva"

ps <- subset_samples(ps0, Sample_Type %in% c(Sample_Type_var))
# remove incomplete dyads
Dyad_Infants <- unique(as.character(get_variable(subset_samples(ps, Age_Class %in% c("Infant")), "Dyad")))
Dyad_Adults <- unique(as.character(get_variable(subset_samples(ps, Age_Class %in% c("Adult")), "Dyad")))
Dyad_To_Remove <- c(Dyad_Adults[!Dyad_Adults %in% Dyad_Infants], Dyad_Infants[!Dyad_Infants %in% Dyad_Adults])
ps <- subset_samples(ps, !Dyad %in% Dyad_To_Remove)

# remove outliers
Richness_df <- data.frame("Sample_ID" = get_variable(subset_samples(ps, Age_Class %in% c("Infant")), "Sample_ID"), estimate_richness(subset_samples(ps, Age_Class %in% c("Infant")), measures = "Observed"))
Richness_df$Sample_ID <- as.character(Richness_df$Sample_ID)
# outliers are those observations that lie outside 1.5 x IQR, where the ‘Inter Quartile Range’ is the difference between 75th and 25th quartiles.
outlier_samples <- Richness_df$Sample_ID[Richness_df$Observed %in% boxplot.stats(Richness_df$Observed)$out]
ps <- subset_samples(ps, !Sample_ID %in% outlier_samples)

# calcualte the number of adults in the smallest village
sd <- sample_data(ps)
x <- suppressWarnings(merge_samples(subset_samples(ps, Age_Class %in% c("Adult")), "Subject_ID"))
x@sam_data$Community <- sd$Community[match(unlist(sample_names(x)), sd$Subject_ID)]
n_adults <- as.numeric(sort(table(x@sam_data$Community))[1]) - 1 

x <- table(get_variable(subset_samples(ps, Age_Class %in% c("Infant")), "Subject_ID"))
infant_list <- names(x)
infant_list_2 <- names(x[x>2])

cols <- c("Sample_ID", "Infant_Subject_ID", "Age_Months", "Dyad", "Village", "Infant_Richness", "ASVs_In_Parent", "ASVs_In_Village_Adults", "ASVs_In_Parent_Not_Village_Adults", "ASVs_In_Parent_And_Village_Adults", "ASVs_In_Village_Adults_Not_Parent", "ASVs_Not_In_Parent_Or_Village_Adults", "ASVs_In_All_Adults", "ASVs_In_Parent_Not_All_Adults", "ASVs_In_Parent_And_All_Adults", "ASVs_In_All_Adults_Not_Parent", "ASVs_Not_In_Parent_Or_All_Adults", "RelAbun_Shared_Infant", "RelAbun_NotShared_Infant", "RelAbun_Shared_Mother", "RelAbun_NotShared_Mother")
dat <- data.frame(matrix( ncol = length(cols), nrow = nsamples(subset_samples(ps, Age_Class %in% c("Infant")))))
colnames(dat) <- cols
rownames(dat) <- sample_names(subset_samples(ps, Age_Class %in% c("Infant")))

set.seed(8675309)

for(i in infant_list){
  # Infant
  i_ps <- subset_samples(ps, Subject_ID == i)
  i_ps <- prune_taxa(taxa_sums(i_ps) > 0, i_ps)
  i_Dyad <- as.character(i_ps@sam_data$Dyad)[1]
  i_Village <- as.character(i_ps@sam_data$Community)[1]
  i_Subject_ID <- as.character(i_ps@sam_data$Subject_ID)[1]
  message(paste0("Subject ID: ", i_Subject_ID, " -- Dyad: ", i_Dyad, " -- Sample Type: ", Sample_Type_var))
  
  # Parent
  p_ps <- subset_samples(ps, Age_Class == "Adult")
  p_ps <- subset_samples(p_ps, Dyad == i_Dyad)
  p_ps <- prune_taxa(taxa_sums(p_ps) > 0, p_ps)
  p_taxa <- taxa_names(p_ps)
  
  # Village Adults, 1 sample from 3 randomly selected adults from the same village
  v_ps <- subset_samples(ps, Age_Class == "Adult")
  v_ps <- subset_samples(v_ps, Community == i_Village)
  v_ps <- subset_samples(v_ps, Dyad != i_Dyad)
  v_subjects <- sample(unique(as.character(v_ps@sam_data$Subject_ID)), n_adults)
  v_ps <- subset_samples(v_ps, Subject_ID %in% v_subjects)
  x <- data.frame(sample_data(v_ps))[,c("Sample_ID", "Subject_ID")] %>% group_by(Subject_ID) %>% sample_n(1)
  v_ps <- subset_samples(v_ps, Sample_ID %in% x$Sample_ID)
  v_ps <- prune_taxa(taxa_sums(v_ps) > 0, v_ps)
  v_taxa <- taxa_names(v_ps)
  
  # All Adults
  a_ps <- subset_samples(ps, Age_Class == "Adult")
  a_ps <- subset_samples(a_ps, Dyad != i_Dyad)
  a_ps <- prune_taxa(taxa_sums(a_ps) > 0, a_ps)
  a_taxa <- taxa_names(a_ps)

  i_sample_list <- sample_names(i_ps)
  for(j in i_sample_list){
      # Each Infant Sample
      j_ps <- subset_samples(ps, Sample_ID == j)
      j_ps <- prune_taxa(taxa_sums(j_ps) > 0, j_ps)
      j_taxa <- taxa_names(j_ps)
      
      j_Sample_ID <- sample_names(j_ps)
      j_Age_Months <- as.numeric(as.character(j_ps@sam_data$Age_Months))[1]
      j_Richness <- ntaxa(j_ps)
      
      j_ASVs_In_Parent <- length(j_taxa[j_taxa %in% p_taxa])
      j_ASVs_In_Village_Adults <- length(j_taxa[j_taxa %in% v_taxa])
      
      j_ASVsNames_In_Parent <- j_taxa[j_taxa %in% p_taxa]
      ra_j_ps <- transform_sample_counts(j_ps, function(x) x / sum(x) )
      ra_j_ps_shared <- prune_taxa(taxa_names(ra_j_ps) %in% j_ASVsNames_In_Parent, ra_j_ps)
      ra_j_ps_notshared <- prune_taxa(!taxa_names(ra_j_ps) %in% j_ASVsNames_In_Parent, ra_j_ps)
      RelAbun_Shared_Infant <- mean(taxa_sums(ra_j_ps_shared))
      RelAbun_NotShared_Infant <- mean(taxa_sums(ra_j_ps_notshared))
      
      ra_p_ps <- transform_sample_counts(p_ps, function(x) x / sum(x) )
      ra_p_ps_shared <- prune_taxa(taxa_names(ra_p_ps) %in% j_ASVsNames_In_Parent, ra_p_ps)
      ra_p_ps_notshared <- prune_taxa(!taxa_names(ra_p_ps) %in% j_ASVsNames_In_Parent, ra_p_ps)
      RelAbun_Shared_Mother <- mean(taxa_sums(ra_p_ps_shared))
      RelAbun_NotShared_Mother <- mean(taxa_sums(ra_p_ps_notshared))


      j_ASVs_In_Parent_Not_Village_Adults <- length(j_taxa[j_taxa %in% p_taxa & !j_taxa %in% v_taxa])
      j_ASVs_In_Parent_And_Village_Adults <- length(j_taxa[j_taxa %in% p_taxa & j_taxa %in% v_taxa])
      j_ASVs_In_Village_Adults_Not_Parent <- length(j_taxa[!j_taxa %in% p_taxa & j_taxa %in% v_taxa])
      j_ASVs_Not_In_Parent_Or_Village_Adults <- length(j_taxa[!j_taxa %in% p_taxa & !j_taxa %in% v_taxa])

      j_Richness == j_ASVs_In_Parent_Not_Village_Adults + j_ASVs_In_Parent_And_Village_Adults + j_ASVs_In_Village_Adults_Not_Parent + j_ASVs_Not_In_Parent_Or_Village_Adults

      j_ASVs_In_All_Adults <- length(j_taxa[j_taxa %in% a_taxa])

      j_ASVs_In_Parent_Not_All_Adults <- length(j_taxa[j_taxa %in% p_taxa & !j_taxa %in% a_taxa])
      j_ASVs_In_Parent_And_All_Adults <- length(j_taxa[j_taxa %in% p_taxa & j_taxa %in% a_taxa])
      j_ASVs_In_All_Adults_Not_Parent <- length(j_taxa[!j_taxa %in% p_taxa & j_taxa %in% a_taxa])
      j_ASVs_Not_In_Parent_Or_All_Adults <- length(j_taxa[!j_taxa %in% p_taxa & !j_taxa %in% a_taxa])

      j_Richness == j_ASVs_In_Parent_Not_All_Adults + j_ASVs_In_Parent_And_All_Adults + j_ASVs_In_All_Adults_Not_Parent + j_ASVs_Not_In_Parent_Or_All_Adults
      
      dat[j_Sample_ID, "Sample_ID"] <- j_Sample_ID
      dat[j_Sample_ID, "Infant_Subject_ID"] <- i_Subject_ID
      dat[j_Sample_ID, "Age_Months"] <- j_Age_Months
      dat[j_Sample_ID, "Dyad"] <- i_Dyad
      dat[j_Sample_ID, "Village"] <- i_Village
      dat[j_Sample_ID, "Infant_Richness"] <- j_Richness

      dat[j_Sample_ID, "ASVs_In_Parent"] <- j_ASVs_In_Parent
      dat[j_Sample_ID, "ASVs_In_Village_Adults"] <- j_ASVs_In_Village_Adults

      dat[j_Sample_ID, "ASVs_In_Parent_Not_Village_Adults"] <- j_ASVs_In_Parent_Not_Village_Adults
      dat[j_Sample_ID, "ASVs_In_Parent_And_Village_Adults"] <- j_ASVs_In_Parent_And_Village_Adults
      dat[j_Sample_ID, "ASVs_In_Village_Adults_Not_Parent"] <- j_ASVs_In_Village_Adults_Not_Parent
      dat[j_Sample_ID, "ASVs_Not_In_Parent_Or_Village_Adults"] <- j_ASVs_Not_In_Parent_Or_Village_Adults

      dat[j_Sample_ID, "ASVs_In_All_Adults"] <- j_ASVs_In_All_Adults

      dat[j_Sample_ID, "ASVs_In_Parent_Not_All_Adults"] <- j_ASVs_In_Parent_Not_All_Adults
      dat[j_Sample_ID, "ASVs_In_Parent_And_All_Adults"] <- j_ASVs_In_Parent_And_All_Adults
      dat[j_Sample_ID, "ASVs_In_All_Adults_Not_Parent"] <- j_ASVs_In_All_Adults_Not_Parent
      dat[j_Sample_ID, "ASVs_Not_In_Parent_Or_All_Adults"] <- j_ASVs_Not_In_Parent_Or_All_Adults
      
      dat[j_Sample_ID, "RelAbun_Shared_Infant"] <- RelAbun_Shared_Infant
      dat[j_Sample_ID, "RelAbun_NotShared_Infant"] <- RelAbun_NotShared_Infant
      dat[j_Sample_ID, "RelAbun_Shared_Mother"] <- RelAbun_Shared_Mother
      dat[j_Sample_ID, "RelAbun_NotShared_Mother"] <- RelAbun_NotShared_Mother
      
  }
}

Infant_Saliva_dat <- dat
Infant_Saliva_dat$Sample_Type <- "Saliva"

```


```{r}

fx <- Infant_Feces_dat[ ,c("Infant_Richness", "ASVs_In_Parent", "Age_Months")]
round(mean((fx$ASVs_In_Parent / fx$Infant_Richness) * 100), 1)

fx0to6 <- fx[fx$Age_Months < 6,]
fx0to6$Age_Group <- "0to6"
dim(fx0to6)
round(mean((fx0to6$ASVs_In_Parent / fx0to6$Infant_Richness) * 100), 1)

fx12to18 <- fx[fx$Age_Months > 12,]
fx12to18$Age_Group <- "12to18"
dim(fx12to18)
round(mean((fx12to18$ASVs_In_Parent / fx12to18$Infant_Richness) * 100), 1)

sx <- Infant_Saliva_dat[ ,c("Infant_Richness", "ASVs_In_Parent", "Age_Months")]
round(mean((sx$ASVs_In_Parent / sx$Infant_Richness) * 100), 1)

sx0to6 <- sx[sx$Age_Months < 6,]
sx0to6$Age_Group <- "0to6"
dim(sx0to6)
round(mean((sx0to6$ASVs_In_Parent / sx0to6$Infant_Richness) * 100), 1)

sx12to18 <- sx[sx$Age_Months > 12,]
sx12to18$Age_Group <- "12to18"
dim(sx12to18)
round(mean((sx12to18$ASVs_In_Parent / sx12to18$Infant_Richness) * 100), 1)

tx <- rbind(fx, sx)
round(mean((tx$ASVs_In_Parent / tx$Infant_Richness) * 100), 1)

df <- rbind(fx0to6, fx12to18)
df$Age_Group <- as.character(df$Age_Group)
df$Age_Group <- factor(df$Age_Group, levels = c("0to6", "12to18"))
df$Percent_In_Parent <- (df$ASVs_In_Parent / df$Infant_Richness) * 100

res <- data.frame(compare_means(Percent_In_Parent ~ Age_Group,  data = df, method = "wilcox.test")) 
res

df <- rbind(sx0to6, sx12to18)
df$Age_Group <- as.character(df$Age_Group)
df$Age_Group <- factor(df$Age_Group, levels = c("0to6", "12to18"))
df$Percent_In_Parent <- (df$ASVs_In_Parent / df$Infant_Richness) * 100

res <- data.frame(compare_means(Percent_In_Parent ~ Age_Group,  data = df, method = "wilcox.test")) 
res

```


```{r Supp. Fig. 6a plot, warning=FALSE, message=FALSE}

# Stool 
idf <- Infant_Feces_dat

idf <- idf[,c("Infant_Richness", "ASVs_In_Parent_Not_Village_Adults", "ASVs_In_Parent_And_Village_Adults", "ASVs_In_Village_Adults_Not_Parent", "ASVs_Not_In_Parent_Or_Village_Adults", "Sample_Type", "Sample_ID", "Infant_Subject_ID", "Age_Months", "Dyad", "Village")]
idf <- melt(idf, measure.vars = c("ASVs_In_Parent_Not_Village_Adults", "ASVs_In_Parent_And_Village_Adults", "ASVs_In_Village_Adults_Not_Parent", "ASVs_Not_In_Parent_Or_Village_Adults"))

idf$Sample_Type <- "Infant Stool"

p <- ggplot(idf, aes(x = Age_Months, y = value))
p <- p + geom_point(aes(fill = variable), shape = 21, size = 2)
p <- p + geom_smooth(aes(color = variable, ymin = 0, ymax = ..y..), alpha = .9,
                 method = "gam", se=FALSE, formula = y ~ s(x, k = 7), fullrange = TRUE, size = 2)
p <- p + facet_grid(~ Sample_Type)
p <- p + scale_fill_manual(name = "Infant Microbes ______",
    labels = c(
     "ASVs_In_Parent_Not_Village_Adults" = "In Mother,\nBut Not Other Adults",
     "ASVs_In_Parent_And_Village_Adults" = "In Mother\nand Other Adults",
     "ASVs_In_Village_Adults_Not_Parent" = "In Other Adults,\nBut Not Mother",
     "ASVs_Not_In_Parent_Or_Village_Adults" = "Not In Mother\nNor Other Adults"),
     values = c(
     "ASVs_In_Parent_Not_Village_Adults" = "dodgerblue",
     "ASVs_In_Parent_And_Village_Adults" = "aquamarine3",
     "ASVs_In_Village_Adults_Not_Parent" = "goldenrod1",
     "ASVs_Not_In_Parent_Or_Village_Adults" = "tomato")) 
p <- p + scale_color_manual(name = "Infant Microbes ______",
    labels = c(
     "ASVs_In_Parent_Not_Village_Adults" = "In Mother,\nBut Not Other Adults",
     "ASVs_In_Parent_And_Village_Adults" = "In Mother\nand Other Adults",
     "ASVs_In_Village_Adults_Not_Parent" = "In Other Adults,\nBut Not Mother",
     "ASVs_Not_In_Parent_Or_Village_Adults" = "Not In Mother\nNor Other Adults"),
     values = c(
     "ASVs_In_Parent_Not_Village_Adults" = "dodgerblue",
     "ASVs_In_Parent_And_Village_Adults" = "aquamarine3",
     "ASVs_In_Village_Adults_Not_Parent" = "goldenrod1",
     "ASVs_Not_In_Parent_Or_Village_Adults" = "tomato")) 
p <- p + xlab("Age (Months)")
p <- p + ylab("Number of Microbes")
p <- p + scale_x_continuous(breaks=seq(0, 18, by = 3), labels=seq(0, 18, by = 3), limits = c(0, 18)) 
p <- p + theme(
  panel.background = element_rect(fill = "transparent",colour = NA),
  plot.background = element_rect(fill = "transparent",colour = NA),
  legend.background = element_rect(fill = "transparent",colour = NA),
  panel.grid.major = element_blank(), 
  panel.grid.minor = element_blank(),
  legend.key = element_rect(fill = "transparent",colour = NA))
p <- p + guides(fill=guide_legend(
                 keywidth=0.3,
                 keyheight=0.4,
                 default.unit="inch"))
p <- p + theme(strip.background =element_rect(fill="red3"))
p <- p + theme(strip.text = element_text(colour = 'white'))
p

file_name <- "Supp_Fig_6a_Stool"

library(cowplot)
p_legend <- ggdraw(plot_grid(get_legend(p)))

pdf(paste0(SavePath,file_name, "_legend", ".pdf"), width=2, height = 3)
p_legend
invisible(dev.off())

p <- p + theme(legend.position="none")
p_feces <- p

pdf(paste0(SavePath,file_name, ".pdf"), width=4, height = 3)
p
invisible(dev.off())


# Saliva 
idf <- Infant_Saliva_dat

idf <- idf[,c("Infant_Richness", "ASVs_In_Parent_Not_Village_Adults", "ASVs_In_Parent_And_Village_Adults", "ASVs_In_Village_Adults_Not_Parent", "ASVs_Not_In_Parent_Or_Village_Adults", "Sample_Type", "Sample_ID", "Infant_Subject_ID", "Age_Months", "Dyad", "Village")]
idf <- melt(idf, measure.vars = c("ASVs_In_Parent_Not_Village_Adults", "ASVs_In_Parent_And_Village_Adults", "ASVs_In_Village_Adults_Not_Parent", "ASVs_Not_In_Parent_Or_Village_Adults"))

idf$Sample_Type <- "Infant Tongue Swab"

p <- ggplot(idf, aes(x = Age_Months, y = value))
p <- p + geom_point(aes(fill = variable), shape = 21, size = 2)
p <- p + geom_smooth(aes(color = variable, ymin = 0, ymax = ..y..), alpha = .9,
                 method = "gam", se=FALSE, formula = y ~ s(x, k = 7), fullrange = TRUE, size = 2)
p <- p + facet_grid(~ Sample_Type)
p <- p + scale_fill_manual(name = "Infant Microbes ______",
    labels = c(
     "ASVs_In_Parent_Not_Village_Adults" = "In Mother,\nBut Not Other Adults",
     "ASVs_In_Parent_And_Village_Adults" = "In Mother\nand Other Adults",
     "ASVs_In_Village_Adults_Not_Parent" = "In Other Adults,\nBut Not Mother",
     "ASVs_Not_In_Parent_Or_Village_Adults" = "Not In Mother\nNor Other Adults"),
     values = c(
     "ASVs_In_Parent_Not_Village_Adults" = "dodgerblue",
     "ASVs_In_Parent_And_Village_Adults" = "aquamarine3",
     "ASVs_In_Village_Adults_Not_Parent" = "goldenrod1",
     "ASVs_Not_In_Parent_Or_Village_Adults" = "tomato")) 
p <- p + scale_color_manual(name = "Infant Microbes ______",
    labels = c(
     "ASVs_In_Parent_Not_Village_Adults" = "In Mother,\nBut Not Other Adults",
     "ASVs_In_Parent_And_Village_Adults" = "In Mother\nand Other Adults",
     "ASVs_In_Village_Adults_Not_Parent" = "In Other Adults,\nBut Not Mother",
     "ASVs_Not_In_Parent_Or_Village_Adults" = "Not In Mother\nNor Other Adults"),
     values = c(
     "ASVs_In_Parent_Not_Village_Adults" = "dodgerblue",
     "ASVs_In_Parent_And_Village_Adults" = "aquamarine3",
     "ASVs_In_Village_Adults_Not_Parent" = "goldenrod1",
     "ASVs_Not_In_Parent_Or_Village_Adults" = "tomato")) 
p <- p + xlab("Age (Months)")
p <- p + ylab("Number of Microbes")
p <- p + scale_x_continuous(breaks=seq(0, 18, by = 3), labels=seq(0, 18, by = 3), limits = c(0, 18)) 
p <- p + theme(
  panel.background = element_rect(fill = "transparent",colour = NA),
  plot.background = element_rect(fill = "transparent",colour = NA),
  legend.background = element_rect(fill = "transparent",colour = NA),
  panel.grid.major = element_blank(), 
  panel.grid.minor = element_blank(),
  legend.key = element_rect(fill = "transparent",colour = NA))
p <- p + guides(fill=guide_legend(
                 keywidth=0.3,
                 keyheight=0.4,
                 default.unit="inch"))
p <- p + theme(strip.background =element_rect(fill="blue3"))
p <- p + theme(strip.text = element_text(colour = 'white'))
p

file_name <- "Supp_Fig_6a_TongueSwab"

library(cowplot)
p_legend <- ggdraw(plot_grid(get_legend(p)))

pdf(paste0(SavePath,file_name, "_legend", ".pdf"), width=2, height = 3)
p_legend
invisible(dev.off())

p <- p + theme(legend.position="none")
p_saliva <- p

pdf(paste0(SavePath,file_name, ".pdf"), width=4, height = 3)
p
invisible(dev.off())


```

# Supp. Fig. 6b

```{r Supp. Fig. 6b, warning=FALSE, message=FALSE}

ps <- Tsimane_ps
ps <- subset_samples(ps, Country %in% c("Bolivia"))
ps <- subset_samples(ps, Age_Class %in% c("Adult"))
ps <- subset_samples(ps, Dyad != "none")

# rarefy the data
ps <- rarefy_even_depth(ps,sample.size =20000, rngseed=8675309)
ps0 <- ps

# Feces 
Sample_Type_var <- "Feces"
ps <- subset_samples(ps0, Sample_Type %in% c(Sample_Type_var))

jaccard_mat <- as.matrix(phyloseq::distance(ps, method = "jaccard", binary = TRUE))

df <- make_distance_df(ps, variables = c("Sample_ID", "Subject_ID", "Community"), distances= c("jaccard"))
df$One_Minus_Jaccard <- 1- df$jaccard
dist_df <- df

# Adult vs self
df <- dist_df
df <- df[df$same_Community == "yes",]
df <- df[df$same_Subject_ID == "yes",]
df$Group <- "Adult_vs_Self"
Self_df <- df

# Adult vs Same Village
df <- dist_df
df <- df[df$same_Community == "yes",]
df <- df[df$same_Subject_ID == "no",]
df$Group <- "Adult_vs_Same_Village"
Same_Village_df <- df

# Adult vs Different Village
df <- dist_df
df <- df[df$same_Community == "no",]
df <- df[df$same_Subject_ID == "no",]
df$Group <- "Adult_vs_Different_Village"
Different_Village_df <- df

df <- rbind(Self_df, Same_Village_df, Different_Village_df)
df$Group <- as.character(df$Group)
df$Group <- factor(df$Group, levels = c("Adult_vs_Self", "Adult_vs_Same_Village", "Adult_vs_Different_Village"))
df$Sample_Type <-"Adult Stool"

res <- data.frame(compare_means(One_Minus_Jaccard ~ Group,  data = df, method = "wilcox.test")) 
mean_df <- aggregate(df[, "One_Minus_Jaccard"], list(df$Group), mean)
mean_df$x <- round(mean_df$x, 4)
mean_df <- mean_df[with(mean_df, order(-x)), ]

comps <- list(c("Adult_vs_Self", "Adult_vs_Different_Village"),
              c("Adult_vs_Same_Village", "Adult_vs_Different_Village"),
              c("Adult_vs_Self", "Adult_vs_Same_Village"))

p <- ggplot(df, aes(x = Group, y = One_Minus_Jaccard))
p <- p + geom_boxplot(aes(fill = Group))
p <- p + scale_fill_manual(values = (c("Adult_vs_Self" = "lightgray", 
                                       "Adult_vs_Same_Village" = "gray", 
                                       "Adult_vs_Different_Village" = "darkgray")))
p <- p + scale_x_discrete(labels = c("Adult_vs_Self" = "Mother vs. Self", 
            "Adult_vs_Same_Village" = "Mother vs. Other Mothers\nFrom The Same Village", 
            "Adult_vs_Different_Village" = "Mother vs. Other Mothers\nFrom Different Villages"))
p <- p + ylab("ASV Overlap (Jaccard)")
p <- p + xlab("")
p <- p + theme(legend.position="none")
p <- p + stat_compare_means(comparisons = comps, method = "wilcox.test", label = "p.signif")
p <- p + theme(
  panel.background = element_rect(fill = "transparent",colour = NA),
  plot.background = element_rect(fill = "transparent",colour = NA),
  legend.background = element_rect(fill = "transparent",colour = NA),
  legend.key = element_rect(fill = "transparent",colour = NA),
  plot.title = element_text(size = 12, face = "bold"),
  title = element_text(size = 10),
  text = element_text(size = 10),
  panel.grid.major = element_blank(), 
  panel.grid.minor = element_blank()
)
p <- p + theme(axis.text.x = element_text(size=7))
p <- p + ylim(0,0.8)
p <- p + facet_grid(~ Sample_Type)
p <- p + theme(strip.background =element_rect(fill="red3"))
p <- p + theme(strip.text = element_text(colour = 'white'))
p

file_name <- "Supp_Fig_6b_Stool"

library(cowplot)

p <- p + theme(legend.position="none")
p_feces <- p

pdf(paste0(SavePath,file_name, ".pdf"), width=4.5, height = 3)
p
invisible(dev.off())

# Saliva 
Sample_Type_var <- "Saliva"
ps <- subset_samples(ps0, Sample_Type %in% c(Sample_Type_var))

jaccard_mat <- as.matrix(phyloseq::distance(ps, method = "jaccard", binary = TRUE))

df <- make_distance_df(ps, variables = c("Sample_ID", "Subject_ID", "Community"), distances= c("jaccard"))
df$One_Minus_Jaccard <- 1- df$jaccard
dist_df <- df

# Adult vs self
df <- dist_df
df <- df[df$same_Community == "yes",]
df <- df[df$same_Subject_ID == "yes",]
df$Group <- "Adult_vs_Self"
Self_df <- df

# Adult vs Same Village
df <- dist_df
df <- df[df$same_Community == "yes",]
df <- df[df$same_Subject_ID == "no",]
df$Group <- "Adult_vs_Same_Village"
Same_Village_df <- df

# Adult vs Different Village
df <- dist_df
df <- df[df$same_Community == "no",]
df <- df[df$same_Subject_ID == "no",]
df$Group <- "Adult_vs_Different_Village"
Different_Village_df <- df

df <- rbind(Self_df, Same_Village_df, Different_Village_df)
df$Group <- as.character(df$Group)
df$Group <- factor(df$Group, levels = c("Adult_vs_Self", "Adult_vs_Same_Village", "Adult_vs_Different_Village"))
df$Sample_Type <-"Adult Tongue Swab"

res <- data.frame(compare_means(One_Minus_Jaccard ~ Group,  data = df, method = "wilcox.test")) 
mean_df <- aggregate(df[, "One_Minus_Jaccard"], list(df$Group), mean)
mean_df$x <- round(mean_df$x, 4)
mean_df <- mean_df[with(mean_df, order(-x)), ]

comps <- list(c("Adult_vs_Self", "Adult_vs_Different_Village"),
              c("Adult_vs_Same_Village", "Adult_vs_Different_Village"),
              c("Adult_vs_Self", "Adult_vs_Same_Village"))

p <- ggplot(df, aes(x = Group, y = One_Minus_Jaccard))
p <- p + geom_boxplot(aes(fill = Group))
p <- p + scale_fill_manual(values = (c("Adult_vs_Self" = "lightgray", 
                                       "Adult_vs_Same_Village" = "gray", 
                                       "Adult_vs_Different_Village" = "darkgray")))
p <- p + scale_x_discrete(labels = c("Adult_vs_Self" = "Mother vs. Self", 
            "Adult_vs_Same_Village" = "Mother vs. Other Mothers\nFrom The Same Village", 
            "Adult_vs_Different_Village" = "Mother vs. Other Mothers\nFrom Different Villages"))
p <- p + ylab("ASV Overlap (Jaccard)")
p <- p + xlab("")
p <- p + theme(legend.position="none")
p <- p + stat_compare_means(comparisons = comps, method = "wilcox.test", label = "p.signif")
p <- p + theme(
  panel.background = element_rect(fill = "transparent",colour = NA),
  plot.background = element_rect(fill = "transparent",colour = NA),
  legend.background = element_rect(fill = "transparent",colour = NA),
  legend.key = element_rect(fill = "transparent",colour = NA),
  plot.title = element_text(size = 12, face = "bold"),
  title = element_text(size = 10),
  text = element_text(size = 10),
  panel.grid.major = element_blank(), 
  panel.grid.minor = element_blank()
)
p <- p + theme(axis.text.x = element_text(size=7))
p <- p + ylim(0,0.8)
p <- p + facet_grid(~ Sample_Type)
p <- p + theme(strip.background =element_rect(fill="blue3"))
p <- p + theme(strip.text = element_text(colour = 'white'))
p

file_name <- "Supp_Fig_6b_TongueSwab"

library(cowplot)

p <- p + theme(legend.position="none")
p_saliva <- p

pdf(paste0(SavePath,file_name, ".pdf"), width=4.5, height = 3)
p
invisible(dev.off())

```
