# Supplementary material for: Microbiota assembly, structure, and dynamics among Tsimane horticulturalists of the Bolivian Amazon
Source: Nat Commun. 2020 Jul 29;11:3772. doi: 10.1038/s41467-020-17541-6 (PMC7391733; doi:10.1038/s41467-020-17541-6)
Supplement: Supplementary file 6 — Source Data [file 41467_2020_17541_MOESM6_ESM.zip › Source Data/Sprockett_Tsimane.6.Rmd]

---
title: "`r substr(knitr::current_input(), 1, nchar(knitr::current_input())-4)`"
author: "Daniel Sprockett"
date: "June 8, 2020"
output: 
  html_document:
    toc: true
    toc_float: true
    code_folding: hide
    theme: lumen
editor_options: 
  chunk_output_type: console
---

last updated: `r format(Sys.Date(), format="%B %d %Y")`

***

<p style="text-align:center;font-size:300%;"> The Tsimane Microbiome Project </p>

***
### Manuscript Title:

#### Microbiota Assembly, Structure, and Dynamics Among Tsimane Horticulturalists of the Bolivian Amazon

***
### Authors

Daniel Sprockett^1^, Melanie Martin^2,3^, Elizabeth Costello^4^, Adam Burns^4^, Susan Holmes^5^, Michael Gurven^3,6^, and David A. Relman^1,4,7* ^

1. Department of Microbiology & Immunology, Stanford University School of Medicine, Stanford, CA 94305, USA
2. Department of Anthropology, University of Washington, Seattle, WA 98195, USA.
3. Department of Anthropology, University of California Santa Barbara, Santa Barbara, CA 93106, USA.
4. Department of Medicine, Stanford University School of Medicine, Stanford, CA 94305, USA 
5. Department of Statistics, Stanford University, Stanford, CA 94305, USA 
6. Broom Center for Demography, University of California Santa Barbara, Santa Barbara , CA 93106, USA.
7. Veterans Affairs Palo Alto Health Care System, Palo Alto, CA 94304, USA

^* ^ Corresponding Author

***

ABSTRACT
Selective and neutral forces shape human microbiota assembly in early life. The Tsimane are an indigenous Bolivian population with infant care-associated behaviors predicted to increase mother-infant microbial dispersal. Here, we characterize microbial community assembly in 47 infant-mother pairs from six Tsimane villages, using 16S rRNA gene amplicon sequencing of longitudinal stool and tongue swab samples. We find that infant consumption of dairy products, vegetables, and chicha (a fermented drink inoculated with oral microbes) is associated with stool microbiota composition. In stool and tongue samples, microbes shared between mothers and infants are more abundant than non-shared microbes. Using a neutral model of community assembly, we find that neutral processes alone explain the prevalence of 79% of infant-colonizing microbes, but explain microbial prevalence less well in adults from river villages with more regular access to markets. Our results underscore the importance of neutral forces during microbiota assembly, and we hypothesize that changing lifestyle factors may alter traditional modes of microbiota assembly by decreasing the role of neutral processes.

***

Set Paths and Establish Directory Structure

```{r setup env, message=FALSE, warning=FALSE}

# Remove the variables in the working environment
rm(list=ls())

# set to appropriate location
setwd("/Users/daniel/Documents/Relman_Lab/projects/VA01_Tsimane/Stanford_Digital_Repository/")

# set paths
if(interactive()){
  try(file_name <- tail(strsplit(rstudioapi::getSourceEditorContext()$path, "/")[[1]], 1))
} else {
  file_name <- knitr::current_input()
}
file_name <- substr(file_name, 1, nchar(file_name)-4)

# all figures will be output to a sub-folder with this file name appended with "_Output"
SavePath <- paste0(getwd(), "/", file_name, "_Output/")
dir.create(file.path(SavePath), showWarnings = FALSE)

```

Install and Load R packages

```{r load packages, message=FALSE, warning=FALSE}

# set seed
set.seed(8675309)

# list pacakges
packages <- c("ggplot2", 
              "ape", 
              "caret", 
              "plyr", 
              "scales", 
              "ggdendro", 
              "grid", 
              "reshape2", 
              "gridExtra", 
              "cowplot", 
              "vegan",
              "dplyr",
              "ggrepel",
              "magrittr",
              "RColorBrewer",
              "xml2",
              "doParallel",
              "foreach",
              "vegan",
              "Biostrings",
              "devtools",
              "phyloseq",
              "DESeq2",
              "kableExtra",
              "UpSetR",
              "picante",
              "ggpubr",
              "treeDA",
              "igraph")

# install packages from bioconductor
BiocManager::install(setdiff(packages,installed.packages()), update=FALSE)

# list packages from github
git_packages <- c("danielsprockett/tyRa",
                  "gavinsimpson/ggvegan", 
                  "zdk123/SpiecEasi")

# install packages from github
library(devtools)
git_package_names <- as.character(sapply(git_packages,function(x){strsplit(x,"/")[[1]][[2]]}))
install_github(git_packages[which(git_package_names == setdiff(git_package_names,installed.packages()))])

# load packages
all_packages <- c(packages, git_package_names)

n <- length(all_packages) - sum(sapply(all_packages,require,character.only=TRUE))

# print if packages loaded properly
if(n == 0){
  print("All necessary R packages loaded properly")
} else {
  print(paste0(n, " R packages did not load properly"))
}

```

Set up the graphics device and graphing theme

```{r graphics, message=FALSE, warning=FALSE}

# set the current graphic device off
if(dev.cur()>1){
  invisible(dev.off())
}

# set the plotting theme 
theme_set(theme_bw())

```

```{r import_micro, warning = FALSE, message = FALSE}

Tsimane_ps <- readRDS(paste0(getwd(), "/","Sprockett_Tsimane_ps.rds"))

```

Create standard feature palettes for consisent plots.

Palettes for samples

```{r plot sample palettes, warning=FALSE, message=FALSE}

ps <- Tsimane_ps

Country_shape_pal <- c(21, 24, 22, 22)
names(Country_shape_pal) <- c("Bolivia", "Bangladesh", "Finland", "England")

Age_Class_pal <- c("#99C2A2", "#5B725A", "#F2CA65")
names(Age_Class_pal) <- c("Infant", "Child", "Adult")

Country_pal <- c("#ef5b5b", "#26547c", "#3784D2", "#7c7cb7", "#e8aa43", "#FF8930", "#41AFAA", "gray")
names(Country_pal) <- c(levels(ps@sam_data$Country), "ASVs")

Community_Alias_pal <- c("#EAEDF2", "#F13030", "#841B1B", "#35C1C4", "#1D6A6B", "#1E3D72", "#11223F", "#FFB15F","#FF9523", "#8C5214")
names(Community_Alias_pal) <- c("Market_Town", "Proximal_River_1", "Proximal_River_2", "Distal_River_1", "Distal_River_2", "Distal_River_3", "Distal_River_4", "Forest_1", "Forest_2", "Forest_3")

Community_Subtype_pal <- c("Proximal" = "darkred",  
                           "Distal" = "darkblue",  
                           "Forest" = "goldenrod")

Sample_Type_pal <- c("Feces" = "red3",  "Saliva" = "blue3")

Prediction_pal <- c("#197278", "#CFBF65", "#772E25", "#197278", "#CFBF65", "#772E25")
names(Prediction_pal) <- c("Above_Prediction", "As_Predicted","Below_Prediction", "Above prediction", "As predicted","Below prediction")

Sample_Type_By_Age_Class_Shape_pal <- c(
  "Infant_Feces" = 21,
  "Adult_Feces" =  22,
  "Infant_Saliva" = 24,
  "Adult_Saliva" = 25)

```

Palettes for taxa

```{r plot taxa palettes, warning=FALSE, message=FALSE}

ps <- Tsimane_ps
ps <- subset_samples(ps, Country == "Bolivia")
ps <- prune_taxa(taxa_sums(ps) > 0, ps)
# Remove taxa not seen more than 10 times in at least 5% of samples. 
nt1 <- ntaxa(ps)
ns1 <- nsamples(ps)
prev_co <- 0.05
abun_co <- 10
ps <- filter_taxa(ps, function(x) sum(x > abun_co) > (prev_co*length(x)), TRUE)
nt2 <- ntaxa(ps)
message("Taxa must appear at least ", abun_co, " times in at least ", ceiling(prev_co * ns1)," samples to be retained. ", nt1 - nt2, " taxa were removed, and ", nt2, " remain.")

# Compute prevalence of each ASV, store as data.frame 
df <- apply(X = otu_table(ps),
                 MARGIN = ifelse(taxa_are_rows(ps), yes = 1, no = 2),
                 FUN = function(x){sum(x > 0)})
# Add taxonomy and total read counts to this data.frame
tt <- data.frame(Prevalence = df,
                      TotalAbundance = taxa_sums(ps),
                      tax_table(ps)@.Data)

tt_Phylum <- aggregate(tt[, "Prevalence"], list(tt$Phylum), max)
n_Families <- table(tt$Phylum)
n_Families <- n_Families[n_Families > 0]
tt_Phylum$n_Families <- n_Families
tt_Phylum <- tt_Phylum[with(tt_Phylum, order(-x)), ]
tt_Phylum$Phylum_Rank <- 1:length(tt_Phylum$x)
tt$Phylum_Rank <- tt_Phylum$Phylum_Rank[match(unlist(tt$Phylum), tt_Phylum$Group.1)]
tt$Phylum_Colors <- tt_Phylum$Phylum_Colors[match(unlist(tt$Phylum), tt_Phylum$Group.1)]

tt_Family <- aggregate(tt[, "Prevalence"], list(tt$Family), max)
tt_Family <- tt_Family[with(tt_Family, order(-x)), ]
tt_Family$Family_Rank <- 1:length(tt_Family$x)
tt$Family_Rank <- tt_Family$Family_Rank[match(unlist(tt$Family), tt_Family$Group.1)]

tt <- tt[with(tt, order(Phylum_Rank, Family_Rank, -Prevalence)), ]
tt <- tt[!duplicated(tt[,"Family"]), ]
tt$Family_Color <- NA

tt_Phylum
orange <- c("orange", "orange3", "sienna1", "salmon2", "peru", "tan1") # Proteobacteria 6
blue <- c("blue", "blue3", "dodgerblue", "turquoise4", "royalblue4", "skyblue4", "lightsteelblue2",
          "navyblue", "mediumblue", "turquoise4", "royalblue1", "steelblue2", "paleturquoise3", "cornflowerblue", "turquoise", "steelblue", "mediumaquamarine", "midnightblue", "lightslateblue") #Firmicutes 19
red <- c("red", "red3", "firebrick", "tomato", "violetred3", "orangered1", "indianred3" ) # Bacteroidetes 7
green <- c("green2", "limegreen", "lawngreen", "lightseagreen", "mediumspringgreen", "olivedrab3", "seagreen", "palegreen1") # Actinobacteria 8
purple <- c("maroon1") # Euryarchaeota 1 
yellow <- c("goldenrod") # Spirochaetes 1
pink <- c("plum1", "rosybrown2") # Fusobacteria 2
teal <- c("wheat3") # Verrucomicrobia 1
tan <- c("tan") # Epsilonbacteraeota 1
brown <- c("brown") # Elusimicrobia 1

color_list <- c(orange, blue, red, green, purple, yellow, pink, teal, tan, brown)

df <- data.frame(tt$Phylum, tt$Family, color_list)

names(color_list) <- tt$Family

Taxa_Family_pal <- color_list

add_ons <- c("navajowhite3", "blueviolet", "darkred", "deepskyblue3", "darkorange2")
names(add_ons) <- c("Mollicutes_RF39", "Clostridiales", "Bacteroidales", "Selenomonadales", "Proteobacteria")
Taxa_Family_pal <- c(Taxa_Family_pal, add_ons)


# Define prevalence threshold as 1% of samples 
  Prevalence_Threshold <- nsamples(ps) * 0.01

# Define abundance threshold as 1e-05 times the sequencing depth
  Abundance_Threshold <- sum(taxa_sums(ps)) * 1e-05

tt$Phylum <- factor(tt$Phylum, levels = tt_Phylum$Group.1)
tt$Family <- factor(tt$Family, levels = tt_Family$Group.1)


```

# Figure 6 --------------

# Fig. 6a

```{r Fig. 6a}

age_group_var <- "Adult"
body_site_var <- "Feces"

# subset data object
ps <- Tsimane_ps
ps <- subset_samples(ps, Study_Code == "Sprockett_etal")
ps <- subset_samples(ps, Age_Class %in% age_group_var)
ps <- subset_samples(ps, Sample_Type %in% body_site_var)
ps <- prune_taxa(taxa_sums(ps) > 0, ps)

# Remove taxa not seen more than 10 times in at least 20% of samples. 
nt1 <- ntaxa(ps)
ns1 <- nsamples(ps)
prev_co <- 0.20
abun_co <- 10
ps <- filter_taxa(ps, function(x) sum(x > abun_co) > (prev_co*length(x)), TRUE)
nt2 <- ntaxa(ps)
message("Taxa must appear at least ", abun_co, " times in at least ", ceiling(prev_co * ns1)," samples to be retained. ", nt1 - nt2, " taxa were removed, and ", nt2, " remain.")

filtered_ps <- ps

ps <- filtered_ps

# set parameters
pargs <- list(rep.num=100, ncores=6, seed=8675309)

# meinshausen-buhlmann's neighborhood selection method performed the best using synthetic datasets in the spiec.easi manuscript
start_time <- Sys.time()
res <- spiec.easi(ps, method='mb', verbose = TRUE,
                   lambda.min.ratio=1e-4, nlambda=100, 
                   sel.criterion='bstars', pulsar.select=TRUE,
                   pulsar.params=pargs)
end_time <- Sys.time()
time <- round(end_time - start_time, 2)
message(paste0("The SPIEC-EASI pipeline took ", time, " ", attr(end_time - start_time, "units")," to build a network from ", ntaxa(ps), " ASVs from ", nsamples(ps), " samples."))

optbeta <- as.matrix(symBeta(getOptBeta(res)))
edge_cols <-  ifelse(optbeta > 0, 'positive', 'negative')[upper.tri(optbeta) & optbeta!=0]
beta_val <- optbeta[upper.tri(optbeta) & optbeta!=0]
g <- adj2igraph(getRefit(res),  rmEmptyNodes=TRUE,
                                    vertex.attr=list(name=taxa_names(ps)),
                                    edge.attr=list(association= edge_cols, beta_val = beta_val))

Bolivia_ig <- g


g <- Bolivia_ig
physeq <- ps
seed_var <- 7 

layout.method <- layout.fruchterman.reingold

set.seed(seed_var)
vertDF <- layout.method(g)
colnames(vertDF) <- c("x", "y")
vertDF <- data.frame(value = vertex_attr(g, "name"), vertDF)

taxtable <- data.frame(tax_table(ps)@.Data)
taxtable$value <- rownames(taxtable)
vertDFtax <- merge(vertDF, taxtable, by = "value")

edgeDF <- data.frame(get.edgelist(g))
edgeDF$id <- 1:length(edgeDF[, 1])
edgeDF$association <- edge_attr(g ,"association")
edgeDF$beta_val <- edge_attr(g ,"beta_val")
edgeDF[] <- lapply(edgeDF, as.character)
edgeDFm <-reshape2::melt(edgeDF, id = c("id", "association", "beta_val"))
graphDF <- merge(edgeDFm, vertDFtax, by = "value")
graphDF$association <- factor(graphDF$association, levels = c("positive", "negative"))
graphDF$beta_val <- as.numeric(as.character(graphDF$beta_val))

# Community Strucutre: 
comm <- cluster_louvain(g)

vertDFtax$ASV <- as.numeric(as.character(sapply(strsplit(as.character(vertDFtax$value), "_"), `[`, 2)))
vertDFtax <- vertDFtax[with(vertDFtax, order(ASV)), ]

node_df <- data.frame("degree" = degree(g))
node_df$value <- rownames(node_df)
vertDFtax <- merge(vertDFtax, node_df, by = "value")

mem_df <- data.frame("ASV" = names(membership(comm)), "Cluster" = as.character(membership(comm)))
mem_df <- mem_df[with(mem_df, order(Cluster)), ]
mem_df$Cluster <- as.character(mem_df$Cluster)
membership_df <- mem_df[mem_df$Cluster %in% names(which(table(mem_df$Cluster) > 1)),]
sort(table(membership_df$Cluster), decreasing = TRUE)

cluster_names <- unique(membership_df$Cluster)
v <- vector("list", length = length(cluster_names))
names(v) <- cluster_names

sl <- rep(list(v),4)
names(sl) <- c("names", "ps", "pt", "cooc_plot")

vertDFtax$Cluster <- mem_df$Cluster[match(unlist(vertDFtax$value), mem_df$ASV)]
vertDFtax$Cluster <- factor(vertDFtax$Cluster, levels = c(unique(sort(as.numeric(as.character(vertDFtax$Cluster)))), NA))
vertDFtax$Cluster[vertDFtax$Cluster %in% names(communities(comm)[sizes(comm) <= 1])] <- NA

library("wesanderson")

graphDF$x2 <- graphDF$x * 10
graphDF$y2 <- graphDF$y * 10
vertDFtax$x2 <- vertDFtax$x * 10
vertDFtax$y2 <- vertDFtax$y * 10

Country_var <- "Bolivia"

assign(paste0(Country_var, "_cluster_number"), communities(comm))

clusters <- paste0(Country_var, "_", membership(comm)) 
names(clusters) <- names(membership(comm))
assign(paste0(Country_var, "_clusters"), clusters)

# remove unconnected nodes
vertDFtax <- vertDFtax[vertDFtax$degree != 0,]

vertDFtax$ASV_degree <- vertDFtax$ASV
vertDFtax$ASV_degree[vertDFtax$degree < 14] <- NA

p <- ggplot()
p <- p + geom_line(data = graphDF, aes(x = x, y = y, group = id, color = association))
p <- p + scale_color_manual(name = "Association", values = c("positive" = "darkgrey", "negative" = "firebrick"), guide = FALSE)
p <- p + geom_point(data = vertDFtax, aes(x = x, y = y, fill = degree, size = degree), shape = 21)
p <- p + geom_text(data = vertDFtax, aes(x = x, y = y, label = ASV_degree), size = 1.5, color = "black", check_overlap = TRUE)
p <- p + scale_fill_gradientn(name ="Degree", colours = wes_palette("Zissou1", 21, type = "continuous"), breaks = c(min(vertDFtax$degree), ceiling((max(vertDFtax$degree) - min(vertDFtax$degree))/2), max(vertDFtax$degree)))
p <- p + scale_size_continuous(range = c(1, 6), guide = FALSE)
p <- p + theme_bw() 
p <- p + theme(legend.justification = c(0, 1), legend.position = c(0, 1))
p <- p + theme(panel.grid.major = element_blank(), 
        panel.grid.minor = element_blank(), axis.text.x = element_blank(), 
        axis.text.y = element_blank(), axis.title.x = element_blank(), 
        axis.title.y = element_blank(), axis.ticks = element_blank(), 
        panel.border = element_blank(),
        panel.background = element_rect(fill = "transparent",colour = NA),
        plot.background = element_rect(fill = "transparent",colour = NA),
        legend.background = element_rect(fill = "transparent",colour = NA),
        legend.key = element_rect(fill = "transparent",colour = NA))
p


file_name <- paste0("Fig_6a")

pdf(paste0(SavePath,file_name, ".pdf"), width = 8, height = 6)
p + theme(legend.position="none")
invisible(dev.off())

full_ig <- p

library(cowplot)
p_legend <- ggdraw(plot_grid(get_legend(p)))

pdf(paste0(SavePath,file_name, "_legend", ".pdf"), width=2, height = 3)
p_legend
invisible(dev.off())

vertDFtax[vertDFtax$degree == max(vertDFtax$degree),]

neighbors(Bolivia_ig, v=which(V(Bolivia_ig)$name=="ASV_12_Methanobrevibacter"))
cv <- Bolivia_clusters["ASV_12_Methanobrevibacter"]
cluster_tax <- as.character(unlist(Bolivia_cluster_number[strsplit(cv, "_")[[1]][2]]))
Bolivia_cluster_number[strsplit(cv, "_")[[1]][2]]


Bolivia_ig_cv <- induced_subgraph(Bolivia_ig, as.character(unlist(Bolivia_cluster_number[strsplit(cv, "_")[[1]][2]])))
neighbors(Bolivia_ig_cv, v=which(V(Bolivia_ig_cv)$name=="ASV_12_Methanobrevibacter"))
g <- Bolivia_ig_cv


layout.method <- layout.fruchterman.reingold
set.seed(3) 
vertDF <- layout.method(g)
colnames(vertDF) <- c("x", "y")
vertDF <- data.frame(value = get.vertex.attribute(g, "name"), vertDF)
taxtable <- data.frame(tax_table(ps)@.Data)
taxtable$value <- rownames(taxtable)
vertDFtax <- merge(vertDF, taxtable, by = "value", all.x = TRUE)
vertDFtax$ASV <- as.numeric(as.character(sapply(strsplit(as.character(vertDFtax$value), "_"), `[`, 2)))
vertDFtax <- vertDFtax[with(vertDFtax, order(ASV)), ]
node_df <- data.frame("degree" = degree(g))
node_df$value <- rownames(node_df)
vertDFtax <- merge(vertDFtax, node_df, by = "value")


edgeDF <- data.frame(get.edgelist(g))
edgeDF$id <- 1:length(edgeDF[, 1])
edgeDF$association <- edge_attr(g ,"association")
edgeDF[] <- lapply(edgeDF, as.character)
edgeDFm <-reshape2::melt(edgeDF, id = c("id", "association"))
graphDF <- merge(edgeDFm, vertDFtax, by = "value")
graphDF$association <- factor(graphDF$association, levels = c("positive", "negative"))

vertDFtax$Family <- factor(vertDFtax$Family, levels =  c("Methanobacteriaceae", "Christensenellaceae", "Clostridiaceae_1", "Family_XIII", "Lachnospiraceae", "Peptococcaceae", "Peptostreptococcaceae", "Ruminococcaceae", "Erysipelotrichaceae", "Lactobacillaceae", "Acidaminococcaceae", "Veillonellaceae", "Coriobacteriaceae", "Eggerthellaceae", "Bacteroidaceae", "Muribaculaceae", "Prevotellaceae", "Rikenellaceae", "Tannerellaceae", "Succinivibrionaceae", "Burkholderiaceae", "Desulfovibrionaceae", "Enterobacteriaceae", "Spirochaetaceae"))

p <- ggplot()
p <- p + geom_line(data = graphDF, aes(x = x, y = y, group = id, color = association))
p <- p + scale_color_manual(name = "Association", values = c("positive" = "darkgrey", "negative" = "firebrick"))
p <- p + geom_point(data = vertDFtax, aes(x = x, y = y, fill = Family, size = degree), shape = 21)
p <- p + scale_fill_manual(values = Taxa_Family_pal, na.value = "darkgray")
p <- p + scale_size(name = "Degree", range = c(8, 16), breaks = c(min(vertDFtax$degree), ceiling((max(vertDFtax$degree) - min(vertDFtax$degree))/2), max(vertDFtax$degree)), guide = FALSE)
p <- p + geom_text(data = vertDFtax, aes(x = x, y = y, label = ASV),size = 2.5, color = "white")
p <- p + theme_bw() 
p <- p + guides(fill=guide_legend(ncol=1))
p <- p + theme(panel.grid.major = element_blank(), 
        panel.grid.minor = element_blank(), axis.text.x = element_blank(), 
        axis.text.y = element_blank(), axis.title.x = element_blank(), 
        axis.title.y = element_blank(), axis.ticks = element_blank(), 
        panel.border = element_blank(),
        panel.background = element_rect(fill = "transparent",colour = NA),
        plot.background = element_rect(fill = "transparent",colour = NA),
        legend.background = element_rect(fill = "transparent",colour = NA),
        legend.key = element_rect(fill = "transparent",colour = NA))
p <- p +  guides(fill = guide_legend(override.aes=list(size = c(5))))
p

subgraph_ig <- p

file_name <- paste0("Fig_6a_inset")

library(cowplot)
p_legend <- ggdraw(get_legend(p))

pdf(paste0(SavePath, file_name, "_legend",".pdf"), width=3, height = 7)
p_legend
invisible(dev.off())

pdf(paste0(SavePath, file_name,".pdf"), width=8, height = 6)
p + theme(legend.position="none")
invisible(dev.off())

```

```{r subnetwork and BMI}

age_group_var <- "Adult"
body_site_var <- "Feces"

# subset data object
ps <- Tsimane_ps
ps <- subset_samples(ps, Study_Code == "Sprockett_etal")
ps <- subset_samples(ps, Age_Class %in% age_group_var)
ps <- subset_samples(ps, Sample_Type %in% body_site_var)
ps <- subset_samples(ps, Mom_BMI != "N/A")
ps <- rarefy_even_depth(ps,sample.size =20000, rngseed=8675309)

ps@sam_data$Mom_BMI <- as.numeric(as.character(ps@sam_data$Mom_BMI))
cluster_ps <- prune_taxa(cluster_tax, ps)
noncluster_ps <- prune_taxa(!taxa_names(ps) %in% cluster_tax, ps)
df <- data.frame(
  x = ps@sam_data$Mom_BMI,
  y = 100 * (sample_sums(cluster_ps) / sample_sums(ps))
)

lm_eqn <- function(df){
    m <- lm(y ~ x, df);
    eq <- substitute(italic(y) == a + b %.% italic(x)*","~~italic(r)^2~"="~r2, 
         list(a = format(unname(coef(m)[1]), digits = 2),
              b = format(unname(coef(m)[2]), digits = 2),
             r2 = format(summary(m)$r.squared, digits = 3)))
    as.character(as.expression(eq));
}

p <- ggplot(df)
p <- p + geom_point(aes(x = x, y = y))
p <- p + xlab("BMI")
p <- p + ylab("Relative Abundance")
p <- p + ylim(0, 80)
p <- p + geom_text(x = 25, y = 70, label = lm_eqn(df), parse = TRUE)
p

```

# Fig. 6b

```{r Fig. 6b}

age_group_var <- "Adult"
body_site_var <- "Feces"

# subset data object
ps <- Tsimane_ps
ps <- subset_samples(ps, Study_Code == "Sprockett_etal")
ps <- subset_samples(ps, Age_Class %in% age_group_var)
ps <- subset_samples(ps, Sample_Type %in% body_site_var)
ps <- prune_taxa(taxa_sums(ps) > 0, ps)

ps <- rarefy_even_depth(ps,sample.size =20000, rngseed=8675309)

require("nlme"); packageVersion("nlme")
require("lme4")

x_var <- taxa_names(ps)[grepl( "ASV_12_", taxa_names(ps))]
y_var <- taxa_names(ps)[grepl( "ASV_5359_", taxa_names(ps))]

df <- cbind(data.frame(otu_table(ps)@.Data), data.frame(sample_data(ps)))

df[,x_var] <- as.numeric(as.character(df[,x_var]))
df[,x_var] <- log10(df[,x_var] + 1)
df[,y_var] <- as.numeric(as.character(df[,y_var]))
df[,y_var] <- log10(df[,y_var] + 1)
df[,"Subject_ID"] <- as.character(sample_names(ps))


new_df <- data.frame(seq(min(df[,x_var]), max(df[,x_var]), by = 0.01))
colnames(new_df) <- x_var
mlef <- formula(paste(y_var, "~", x_var))
model <- lme(mlef, data=df, random = ~1|Subject_ID, na.action=na.omit)

new_df$prediction <- predict(model, newdata=new_df,level=0)
Designmat <- model.matrix(eval(eval(model$call$fixed)[-2]), new_df[-ncol(new_df)])

#compute standard error for predictions
predvar <- diag(Designmat %*% model$varFix %*% t(Designmat))
new_df$SE <- sqrt(predvar)
new_df$hi2SE <- new_df$pred + 2*new_df$SE
new_df$lo2SE <- new_df$pred - 2*new_df$SE

# Extract p-value
pval <- summary(model)$tTable[x_var, "p-value"]
pval_save <- pval
if(pval < 0.001){
lab_pval <- paste("p < ", 0.001)
} else {
lab_pval <- paste("p == ", round(pval, 3))
}

require(piecewiseSEM)
# Pseudo-R-squared for Generalized Mixed-Effect models
# marginal R2 and describes the proportion of variance explained by the fixed factor(s) alone
m_rsq <- rsquared(model)[,"Marginal"]
lab_m_rsq <- paste("R^2 == ", round(m_rsq, 3))

# conditional R2, which describes the proportion of variance explained by both the fixed and random factors
c_rsq <- rsquared(model)[,"Conditional"]
lab_c_rsq <- paste0("R^2 == ", round(c_rsq, 3))

# Build ggplot with confidence interval
p <- ggplot(new_df,aes_string(x=x_var,y="prediction")) 
p <- p + geom_point(data=df,aes_string(y=y_var, shape = "Community_Subtype", fill = "Community_Alias"), color="black", size =2.5, alpha=0.75) 
p <- p +  scale_fill_manual(name = "Village", values = Community_Alias_pal)
p <- p +  guides(fill = guide_legend(override.aes=list(shape=c(21, 21, 24,24,24,24,22,22,22))))
p <- p +  scale_shape_manual(name = "Community Subtype", values = c(21, 24, 22), guide = FALSE)
p <- p + geom_line(color="firebrick") 
p <- p + geom_ribbon(aes(ymin=lo2SE,ymax=hi2SE),alpha=0.2,fill="firebrick") 
p <- p + xlab("log10(ASV 12 Abundance + 1)\nMethanobrevibacter sp.")
p <- p + ylab("log10(ASV 5359 Abundance + 1)\nPrevotella copri")
p <- p + theme(axis.title = element_text(size=8))
p <- p + theme(
  panel.background = element_rect(fill = "transparent",colour = NA),
  plot.background = element_rect(fill = "transparent",colour = NA),
  legend.background = element_rect(fill = "transparent",colour = NA),
  panel.grid.major = element_blank(), 
  panel.grid.minor = element_blank(),
  legend.key = element_rect(fill = "transparent",colour = NA))
p <- p + annotate("text", x = 3, y = 3.5, label = lab_pval, size = 2.5, parse=TRUE)
p <- p + annotate("text", x = 3, y = 3.2, label = lab_m_rsq, size = 2.5, parse=TRUE)
p

file_name <- "Fig_6b"

pdf(paste0(SavePath,file_name, ".pdf"), height = 3, width=4)
p + theme(legend.position="none")
invisible(dev.off())

```

# Fig. 6c

```{r Fig. 6c}

age_group_var <- "Adult"
body_site_var <- "Feces"

# subset data object
ps <- Tsimane_ps
ps <- subset_samples(ps, Study_Code == "Sprockett_etal")
ps <- subset_samples(ps, Sample_Type %in% body_site_var)
ps <- prune_taxa(taxa_sums(ps) > 0, ps)

ps <- rarefy_even_depth(ps, sample.size = 20000, rngseed=8675309, verbose = TRUE)

ps <- prune_taxa(c("ASV_12_Methanobrevibacter", "ASV_5359_Prevotella_9_copri"), ps)
psm <- psmelt(ps)
psm$Age_Class2 <- ifelse(psm$Age_Class == "Adult", "Adult", "Infant/Child")
psm$Age_Months <- as.numeric(as.character(psm$Age_Months))

psm$Age_Months_log10 <- log10(psm$Age_Months + 1)
psm$Abundance_log10 <- log10(psm$Abundance + 1)
psm$asinh_Abundance <- asinh(psm$Abundance)
psm$names <- ifelse(psm$OTU == "ASV_12_Methanobrevibacter", "ASV 12\nMethanobrevibacter", "ASV 5359\nPrevotella copri")

years <- c(1,2,3,4,5,10,20,30,40, 50, 60)
years_df <- data.frame(years = years)
years_df$years_log10 <- log10((years * 12) + 1)

p <- ggplot(data = psm, aes(x = Age_Months_log10, y = Abundance_log10))
p <- p + geom_vline(xintercept = years_df$years_log10, color = "gray", linetype = "dashed")
p <- p + geom_text(data = years_df, aes(x = years_log10 + 0.04, y = -.3, label = years), size = 2.5)
p <- p + geom_text(data = years_df, aes(x = 1, y = -.3, label = "Years"), size = 2.5)

p <- p + geom_point(aes(fill = Community_Alias, shape = Community_Subtype), color="black", size =2.5, alpha=0.75)
p <- p +  scale_shape_manual(name = "Community Subtype", values = c(21, 24, 22), guide = FALSE)
p <- p +  scale_fill_manual(name = "Village", values = Community_Alias_pal)
p <- p +  guides(fill = guide_legend(override.aes=list(shape=c(21, 21, 24,24,24,24, 22,22,22))))
p <- p + xlab("log10(Age (Months) + 1)")
p <- p + ylab("log10(Abundance + 1)")
p <- p + facet_grid(names~., scales = "free")
p <- p + theme(
  panel.background = element_rect(fill = "transparent",colour = NA),
  plot.background = element_rect(fill = "transparent",colour = NA),
  legend.background = element_rect(fill = "transparent",colour = NA),
  panel.grid.major = element_blank(), 
  panel.grid.minor = element_blank(),
  legend.key = element_rect(fill = "transparent",colour = NA))
p

d <- p + theme(legend.position="none")
g <- ggplot_gtable(ggplot_build(d))

#To color in just the right strips
strip_r <- which(grepl('strip-r', g$layout$name))

fills <- c("Methanobacteriaceae", "Prevotellaceae")
fills <- Taxa_Family_pal[fills]
k <- 1

for (i in strip_r) {
j <- which(grepl('rect', g$grobs[[i]]$grobs[[1]]$childrenOrder))
g$grobs[[i]]$grobs[[1]]$children[[j]]$gp$fill <- fills[k]
k <- k+1
}
grid.draw(g)
invisible(dev.off())

file_name <- "Fig_6c"
pdf(paste0(SavePath, file_name, ".pdf"), width=5.5, height = 4.5)
grid.draw(g)
invisible(dev.off())

```
