# Supplementary material for: Microbiota assembly, structure, and dynamics among Tsimane horticulturalists of the Bolivian Amazon
Source: Nat Commun. 2020 Jul 29;11:3772. doi: 10.1038/s41467-020-17541-6 (PMC7391733; doi:10.1038/s41467-020-17541-6)
Supplement: Supplementary file 6 — Source Data [file 41467_2020_17541_MOESM6_ESM.zip › Source Data/Tsimane_Infant_Diet_Data.txt]

SampleLabel	Dyad	MomSubjectID	InfSubID	Chicha_Day_Prior	Chicha_Manioc_Or_Corn	Total_Liquid_Types_Day_Prior	Liquids_Given_By_Mouth	Meals_Snacks_Day_Prior	Mom_Premasticated_Food_Day_Prior	FoodGroup_Basic	FoodGroup_Legumes	FoodGroup_Dairy	FoodGroup_Flesh_Meats	FoodGroup_Egg	FoodGroup_Vitmin_A	FoodGroup_Fruit_Veg	Total_Diet_Diversity	Total_Market_Foods
BF152A	1	15094	T1516	Yes	Yes	2	No	2	Yes	Yes	No	No	Yes	No	No	No	2	0
BF28A	1	15094	T1516	Yes	No	2	No	4	Yes	Yes	No	No	Yes	Yes	No	Yes	4	1
BF156A	1	15094	T1516	Yes	Yes	3	No	4	Yes	Yes	No	Yes	Yes	No	Yes	No	4	1
BS46	1	15094	T1516	Yes	Yes	3	No	4	Yes	Yes	No	Yes	Yes	No	Yes	No	4	1
BF68A	1	15094	T1516	NA	NA	NA	NA	NA	NA	NA	NA	NA	NA	NA	NA	NA	NA	NA
BS19	1	15094	T1516	NA	NA	NA	NA	NA	NA	NA	NA	NA	NA	NA	NA	NA	NA	NA
BF43A	2	15850	T1518	Yes	Yes	3	No	6	Yes	Yes	No	No	Yes	Yes	No	Yes	4	4
BF110A	3	15129	915048	No	No	2	No	5	Yes	Yes	No	No	Yes	No	Yes	No	3	3
BF147A	3	15129	915048	No	No	1	No	5	Yes	Yes	No	No	Yes	No	Yes	No	3	1
BF157A	3	15129	915048	No	No	1	No	3	Yes	Yes	No	No	Yes	No	No	No	2	0
BS49	3	15129	915048	No	No	1	No	3	Yes	Yes	No	No	Yes	No	No	No	2	0
BF16A	3	15129	915048	Yes	No	4	No	4	Yes	Yes	No	No	Yes	No	No	No	2	4
BF130A	3	15129	915048	NA	NA	NA	NA	NA	NA	NA	NA	NA	NA	NA	NA	NA	NA	NA
BF69A	3	15129	915048	NA	NA	NA	NA	NA	NA	NA	NA	NA	NA	NA	NA	NA	NA	NA
BS18	3	15129	915048	NA	NA	NA	NA	NA	NA	NA	NA	NA	NA	NA	NA	NA	NA	NA
BF113A	4	15097	T1519	Yes	No	3	Yes	5	Yes	Yes	No	No	Yes	No	Yes	No	3	4
BF150A	4	15097	T1519	Yes	Yes	3	No	5	Yes	Yes	No	No	Yes	No	No	Yes	3	5
BF44A	4	15097	T1519	Yes	Yes	2	Yes	4	Yes	Yes	No	No	Yes	No	No	No	2	3
BF155A	4	15097	T1519	Yes	Yes	3	No	3	Yes	Yes	No	No	Yes	No	No	No	2	1
BS44	4	15097	T1519	Yes	Yes	3	No	3	Yes	Yes	No	No	Yes	No	No	No	2	1
BF129A	4	15097	T1519	NA	NA	NA	NA	NA	NA	NA	NA	NA	NA	NA	NA	NA	NA	NA
BF65A	4	15097	T1519	NA	NA	NA	NA	NA	NA	NA	NA	NA	NA	NA	NA	NA	NA	NA
BS23	4	15097	T1519	NA	NA	NA	NA	NA	NA	NA	NA	NA	NA	NA	NA	NA	NA	NA
BF21A	5	200058	T2026	No	No	0	No	0	No	No	No	No	No	No	No	No	0	0
BF76A	5	200058	T2026	NA	NA	NA	NA	NA	NA	NA	NA	NA	NA	NA	NA	NA	NA	NA
BS28	5	200058	T2026	NA	NA	NA	NA	NA	NA	NA	NA	NA	NA	NA	NA	NA	NA	NA
BF104A	6	9200012	T2039	No	No	0	No	0	No	No	No	No	No	No	No	No	0	0
BF79A	6	9200012	T2039	NA	NA	NA	NA	NA	NA	NA	NA	NA	NA	NA	NA	NA	NA	NA
BS33	6	9200012	T2039	NA	NA	NA	NA	NA	NA	NA	NA	NA	NA	NA	NA	NA	NA	NA
BF22A	7	200133	9200048	Yes	Yes	3	No	5	Yes	Yes	No	Yes	Yes	No	Yes	Yes	5	1
BF103A	7	200133	9200048	Yes	Yes	4	No	6	Yes	Yes	No	No	Yes	No	Yes	Yes	4	0
BF78A	7	200133	9200048	NA	NA	NA	NA	NA	NA	NA	NA	NA	NA	NA	NA	NA	NA	NA
BS32	7	200133	9200048	NA	NA	NA	NA	NA	NA	NA	NA	NA	NA	NA	NA	NA	NA	NA
BS43	8	200036	T2041	Yes	Yes	3	No	5	Yes	Yes	No	No	Yes	Yes	Yes	No	4	0
BF24A	9	200034	9200061	No	No	3	No	6	Yes	Yes	No	Yes	Yes	No	Yes	No	4	3
BF99A	9	200034	9200061	Yes	Yes	2	No	5	Yes	Yes	No	No	Yes	No	Yes	No	3	1
BS40	9	200034	9200061	Yes	Yes	2	No	5	Yes	Yes	No	No	Yes	No	Yes	No	3	1
BF105A	11	200082	T2027	No	No	0	No	0	No	No	No	No	No	No	No	No	0	0
BS41	11	200082	T2027	No	No	0	No	0	No	No	No	No	No	No	No	No	0	0
BF101A	12	200084	9200062	No	No	1	No	7	No	Yes	No	No	Yes	No	Yes	Yes	4	1
BF74A	12	200084	9200062	NA	NA	NA	NA	NA	NA	NA	NA	NA	NA	NA	NA	NA	NA	NA
BS29	12	200084	9200062	NA	NA	NA	NA	NA	NA	NA	NA	NA	NA	NA	NA	NA	NA	NA
BF49A	13	200044	T2034	No	No	0	No	0	No	No	No	No	No	No	No	No	0	0
BS42	13	200044	T2034	No	No	0	No	0	No	No	No	No	No	No	No	No	0	0
BF100A	14	200852	9200053	Yes	Yes	2	No	5	Yes	Yes	No	No	Yes	No	Yes	Yes	4	1
BF75A	14	200852	9200053	NA	NA	NA	NA	NA	NA	NA	NA	NA	NA	NA	NA	NA	NA	NA
BS31	14	200852	9200053	NA	NA	NA	NA	NA	NA	NA	NA	NA	NA	NA	NA	NA	NA	NA
BF102A	15	200103	T2035	No	No	0	No	0	No	No	No	No	No	No	No	No	0	0
BF77A	15	200103	T2035	No	No	0	No	0	No	No	No	No	No	No	No	No	0	0
BS26	15	200103	T2035	No	No	0	No	0	No	No	No	No	No	No	No	No	0	0
BF73A	16	200143	T2038	No	No	0	No	0	No	No	No	No	No	No	No	No	0	0
BS30	16	200143	T2038	No	No	0	No	0	No	No	No	No	No	No	No	No	0	0
BF165A	17	22113	922044	No	No	3	No	5	Yes	Yes	No	Yes	Yes	No	No	Yes	4	3
BF3	17	22113	922044	No	No	1	No	1	No	Yes	No	No	No	No	No	Yes	2	2
BF34A	17	22113	922044	No	No	0	No	1	No	Yes	No	No	Yes	No	No	No	2	0
BF87A	17	22113	922044	No	No	1	No	3	No	Yes	No	No	Yes	No	No	No	2	1
BS58	17	22113	922044	No	No	3	No	5	Yes	Yes	No	Yes	Yes	No	No	Yes	4	3
BF139A	17	22113	922044	Yes	Yes	5	No	3	Yes	Yes	No	Yes	Yes	No	No	No	3	4
BF114A	17	22113	922044	NA	NA	NA	NA	NA	NA	NA	NA	NA	NA	NA	NA	NA	NA	NA
BF23A	17	22113	922044	NA	NA	NA	NA	NA	NA	NA	NA	NA	NA	NA	NA	NA	NA	NA
BF52A	17	22113	922044	NA	NA	NA	NA	NA	NA	NA	NA	NA	NA	NA	NA	NA	NA	NA
BS3	17	22113	922044	NA	NA	NA	NA	NA	NA	NA	NA	NA	NA	NA	NA	NA	NA	NA
BF136A	18	22075	T2202	No	No	0	No	2	Yes	Yes	No	No	Yes	No	No	No	2	0
BF19A	18	22075	T2202	No	No	1	No	0	No	No	No	Yes	No	No	No	No	1	1
BF37A	18	22075	T2202	No	No	0	No	0	No	No	No	No	No	No	No	No	0	0
BF56A	18	22075	T2202	No	No	1	No	0	No	No	No	No	No	No	No	No	0	1
BS8	18	22075	T2202	No	No	1	No	0	No	No	No	No	No	No	No	No	0	1
BF159A	18	22075	T2202	Yes	Yes	3	No	3	Yes	Yes	No	No	Yes	No	No	No	2	2
BF82A	18	22075	T2202	Yes	Yes	1	No	2	Yes	Yes	No	No	Yes	No	No	No	2	1
BS55	18	22075	T2202	Yes	Yes	3	No	3	Yes	Yes	No	No	Yes	No	No	No	2	2
BF123A	18	22075	T2202	NA	NA	NA	NA	NA	NA	NA	NA	NA	NA	NA	NA	NA	NA	NA
BF140A	19	22098	922032	No	No	1	No	0	No	No	No	No	No	No	No	No	0	0
BF166A	19	22098	922032	No	No	1	No	2	No	Yes	No	No	Yes	No	No	No	2	0
BF83A	19	22098	922032	No	No	1	No	2	Yes	Yes	No	No	Yes	No	No	No	2	0
BS59	19	22098	922032	No	No	1	No	2	No	Yes	No	No	Yes	No	No	No	2	0
BF1	19	22098	922032	Yes	Yes	2	No	4	Yes	Yes	No	No	Yes	Yes	No	Yes	4	1
BF36A	19	22098	922032	Yes	No	3	No	4	No	Yes	No	No	Yes	No	No	Yes	3	2
BF128A	19	22098	922032	NA	NA	NA	NA	NA	NA	NA	NA	NA	NA	NA	NA	NA	NA	NA
BF53A	19	22098	922032	NA	NA	NA	NA	NA	NA	NA	NA	NA	NA	NA	NA	NA	NA	NA
BF9A	19	22098	922032	NA	NA	NA	NA	NA	NA	NA	NA	NA	NA	NA	NA	NA	NA	NA
BS7	19	22098	922032	NA	NA	NA	NA	NA	NA	NA	NA	NA	NA	NA	NA	NA	NA	NA
BF162A	20	22047	922042	No	No	3	No	3	Yes	Yes	No	No	Yes	No	No	No	2	2
BF6A	20	22047	922042	No	No	2	No	2	Yes	Yes	No	No	Yes	No	No	No	2	2
BS56	20	22047	922042	No	No	3	No	3	Yes	Yes	No	No	Yes	No	No	No	2	2
BF145A	20	22047	922042	Yes	No	5	No	3	Yes	Yes	No	Yes	Yes	No	No	No	3	4
BF33A	20	22047	922042	Yes	Yes	3	No	5	Yes	Yes	No	No	Yes	No	No	Yes	3	2
BF124A	20	22047	922042	NA	NA	NA	NA	NA	NA	NA	NA	NA	NA	NA	NA	NA	NA	NA
BS36	20	22047	922042	NA	NA	NA	NA	NA	NA	NA	NA	NA	NA	NA	NA	NA	NA	NA
BF116A	21	22011	T2032	No	No	0	No	0	No	No	No	No	No	No	No	No	0	0
BF164A	21	22011	T2032	No	No	0	No	0	No	No	No	No	No	No	No	No	0	0
BF55A	21	22011	T2032	No	No	0	No	0	No	No	No	No	No	No	No	No	0	0
BF86A	21	22011	T2032	No	No	0	No	0	No	No	No	No	No	No	No	No	0	0
BS54	21	22011	T2032	No	No	0	No	0	No	No	No	No	No	No	No	No	0	0
BS6	21	22011	T2032	No	No	0	No	0	No	No	No	No	No	No	No	No	0	0
BF20A	22	922015	T2201	No	No	0	No	0	No	No	No	No	No	No	No	No	0	0
BF32A	22	922015	T2201	No	No	0	No	0	No	No	No	No	No	No	No	No	0	0
BF85A	22	922015	T2201	No	No	0	No	0	No	No	No	No	No	No	No	No	0	0
BF160A	22	922015	T2201	Yes	No	1	No	3	Yes	Yes	No	No	No	No	No	No	1	1
BS52	22	922015	T2201	Yes	No	1	No	3	Yes	Yes	No	No	No	No	No	No	1	1
BF137A	22	922015	T2201	Yes	Yes	3	No	4	Yes	Yes	No	No	Yes	No	No	No	2	0
BF127A	22	922015	T2201	NA	NA	NA	NA	NA	NA	NA	NA	NA	NA	NA	NA	NA	NA	NA
BF51A	22	922015	T2201	NA	NA	NA	NA	NA	NA	NA	NA	NA	NA	NA	NA	NA	NA	NA
BS1	22	922015	T2201	NA	NA	NA	NA	NA	NA	NA	NA	NA	NA	NA	NA	NA	NA	NA
BF11A	23	22072	T2203	No	No	1	No	0	No	No	No	Yes	No	No	No	No	1	1
BF138A	23	22072	T2203	Yes	Yes	5	No	4	No	Yes	No	Yes	Yes	No	No	No	3	9
BF163A	23	22072	T2203	Yes	Yes	4	No	4	Yes	Yes	No	Yes	No	No	No	No	2	4
BS51	23	22072	T2203	Yes	Yes	4	No	4	Yes	Yes	No	Yes	No	No	No	No	2	4
BF84A	23	22072	T2203	Yes	No	1	No	4	Yes	Yes	No	No	Yes	No	No	No	2	2
BF122A	23	22072	T2203	NA	NA	NA	NA	NA	NA	NA	NA	NA	NA	NA	NA	NA	NA	NA
BF58A	23	22072	T2203	NA	NA	NA	NA	NA	NA	NA	NA	NA	NA	NA	NA	NA	NA	NA
BS4	23	22072	T2203	NA	NA	NA	NA	NA	NA	NA	NA	NA	NA	NA	NA	NA	NA	NA
BF161A	24	22107	922036	No	No	1	No	5	Yes	Yes	No	No	Yes	No	No	Yes	3	0
BS53	24	22107	922036	No	No	1	No	5	Yes	Yes	No	No	Yes	No	No	Yes	3	0
BF2	24	22107	922036	Yes	No	2	No	4	Yes	Yes	No	No	Yes	No	No	No	2	1
BF81A	24	22107	922036	Yes	No	3	No	6	Yes	Yes	No	No	Yes	No	Yes	Yes	4	2
BF50A	24	22107	922036	NA	NA	NA	NA	NA	NA	NA	NA	NA	NA	NA	NA	NA	NA	NA
BS2	24	22107	922036	NA	NA	NA	NA	NA	NA	NA	NA	NA	NA	NA	NA	NA	NA	NA
BF115A	25	22050	T2036	No	No	0	No	0	No	No	No	No	No	No	No	No	0	0
BF146A	25	22050	T2036	No	No	0	No	0	No	No	No	No	No	No	No	No	0	0
BF54A	25	22050	T2036	No	No	0	No	0	No	No	No	No	No	No	No	No	0	0
BF94A	25	22050	T2036	No	No	0	No	0	No	No	No	No	No	No	No	No	0	0
BS5	25	22050	T2036	No	No	0	No	0	No	No	No	No	No	No	No	No	0	0
BS57	25	22050	T2036	No	No	0	No	0	No	No	No	No	No	No	No	No	0	0
BF4A	26	202060	T2013	No	No	0	No	0	No	No	No	No	No	No	No	No	0	0
BF93A	26	202060	T2013	No	No	0	No	0	No	No	No	No	No	No	No	No	0	0
BS37	26	202060	T2013	No	No	0	No	0	No	No	No	No	No	No	No	No	0	0
BF119A	27	202012	T2037	No	No	0	No	0	No	No	No	No	No	No	No	No	0	0
BF92A	27	202012	T2037	No	No	0	No	0	No	No	No	No	No	No	No	No	0	0
BF62A	27	202012	T2037	NA	NA	NA	NA	NA	NA	NA	NA	NA	NA	NA	NA	NA	NA	NA
BS16	27	202012	T2037	NA	NA	NA	NA	NA	NA	NA	NA	NA	NA	NA	NA	NA	NA	NA
BF121A	28	202089	T2030	No	No	1	No	0	No	No	No	Yes	No	No	No	No	1	1
BF40A	28	202089	T2030	No	No	0	No	0	No	No	No	No	No	No	No	No	0	0
BF60A	28	202089	T2030	No	No	0	No	0	No	No	No	No	No	No	No	No	0	0
BF95A	28	202089	T2030	No	No	0	No	0	No	No	No	No	No	No	No	No	0	0
BS13	28	202089	T2030	No	No	0	No	0	No	No	No	No	No	No	No	No	0	0
BF141A	28	202089	T2030	Yes	No	2	Yes	0	No	Yes	No	No	No	No	No	No	1	1
BF26A	28	202089	T2030	NA	NA	NA	NA	NA	NA	NA	NA	NA	NA	NA	NA	NA	NA	NA
BF97A	29	27091	T2007	No	No	1	No	1	Yes	Yes	No	No	No	No	No	No	1	0
BS39	29	27091	T2007	No	No	1	No	1	Yes	Yes	No	No	No	No	No	No	1	0
BF12A	29	27091	T2007	Yes	No	2	No	3	Yes	Yes	No	No	Yes	No	No	No	2	0
BF27A	30	9201009	T2008	No	No	3	Yes	2	No	Yes	No	No	Yes	No	No	No	2	3
BF111A	30	9201009	T2008	Yes	No	2	No	3	Yes	Yes	No	No	Yes	No	No	No	2	1
BF149A	30	9201009	T2008	Yes	Yes	3	No	3	No	Yes	No	No	Yes	No	No	No	2	4
BF45A	30	9201009	T2008	Yes	No	3	Yes	4	Yes	Yes	No	No	Yes	No	No	No	2	1
BS45	30	9201009	T2008	Yes	Yes	2	No	5	Yes	Yes	No	No	Yes	Yes	Yes	No	4	2
BS25	30	9201009	T2008	NA	NA	NA	NA	NA	NA	NA	NA	NA	NA	NA	NA	NA	NA	NA
BF39A	32	15186	T2012	No	No	1	No	4	No	Yes	No	No	Yes	No	No	Yes	3	1
BS38	32	15186	T2012	No	No	2	No	6	Yes	Yes	No	No	Yes	No	Yes	Yes	4	4
BF14A	32	15186	T2012	Yes	No	1	No	1	No	Yes	No	No	No	No	No	No	1	1
BF118A	33	T202003	T2033	NA	NA	NA	NA	NA	NA	NA	NA	NA	NA	NA	NA	NA	NA	NA
BF61A	33	T202003	T2033	NA	NA	NA	NA	NA	NA	NA	NA	NA	NA	NA	NA	NA	NA	NA
BS11	33	T202003	T2033	NA	NA	NA	NA	NA	NA	NA	NA	NA	NA	NA	NA	NA	NA	NA
BF42A	34	202090	T2010	No	No	1	Yes	3	Yes	Yes	No	No	Yes	No	No	No	2	0
BF96A	34	202090	T2010	No	No	3	Yes	3	Yes	Yes	No	No	Yes	No	Yes	No	3	0
BF120A	34	202090	T2010	NA	NA	NA	NA	NA	NA	NA	NA	NA	NA	NA	NA	NA	NA	NA
BF59A	34	202090	T2010	NA	NA	NA	NA	NA	NA	NA	NA	NA	NA	NA	NA	NA	NA	NA
BS12	34	202090	T2010	NA	NA	NA	NA	NA	NA	NA	NA	NA	NA	NA	NA	NA	NA	NA
BF64A	35	202072	T2031	No	No	4	No	1	Yes	No	No	No	No	No	No	No	0	3
BS17	35	202072	T2031	No	No	4	No	1	Yes	No	No	No	No	No	No	No	0	3
BF41A	35	202072	T2031	Yes	Yes	3	No	1	Yes	Yes	No	No	No	No	No	No	1	1
BF25A	35	202072	T2031	NA	NA	NA	NA	NA	NA	NA	NA	NA	NA	NA	NA	NA	NA	NA
BF112A	36	T920001	T2009	Yes	No	2	No	4	Yes	Yes	No	No	Yes	No	No	No	2	1
BS35	36	T920001	T2009	NA	NA	NA	NA	NA	NA	NA	NA	NA	NA	NA	NA	NA	NA	NA
BF98A	37	202011	T2014	Yes	Yes	4	No	8	Yes	Yes	No	No	Yes	No	Yes	Yes	4	4
BF142A	37	202011	T2014	Yes	No	3	No	0	No	Yes	No	No	No	No	No	No	1	1
BF38A	37	202011	T2014	Yes	Yes	4	No	4	Yes	Yes	No	Yes	Yes	No	No	Yes	4	3
BF117A	37	202011	T2014	NA	NA	NA	NA	NA	NA	NA	NA	NA	NA	NA	NA	NA	NA	NA
BF63A	37	202011	T2014	NA	NA	NA	NA	NA	NA	NA	NA	NA	NA	NA	NA	NA	NA	NA
BS15	37	202011	T2014	NA	NA	NA	NA	NA	NA	NA	NA	NA	NA	NA	NA	NA	NA	NA
BF8A	38	201033	T2006	No	No	0	No	0	No	No	No	No	No	No	No	No	0	0
BF91A	38	201033	T2006	No	No	0	No	0	No	No	No	No	No	No	No	No	0	0
BS14	38	201033	T2006	No	No	0	No	0	No	No	No	No	No	No	No	No	0	0
BF125A	38	201033	T2006	Yes	No	1	Yes	0	No	Yes	No	No	No	No	No	No	1	0
BF90A	39	201089	T2040	NA	NA	NA	NA	NA	NA	NA	NA	NA	NA	NA	NA	NA	NA	NA
BF88A	40	201026	T2005	No	No	1	Yes	3	Yes	Yes	No	No	Yes	No	No	No	2	0
BF10A	40	201026	T2005	Yes	No	1	Yes	3	Yes	Yes	No	No	Yes	No	No	No	2	0
BF144A	40	201026	T2005	Yes	No	1	No	3	Yes	Yes	No	No	Yes	No	No	No	2	0
BF126A	40	201026	T2005	NA	NA	NA	NA	NA	NA	NA	NA	NA	NA	NA	NA	NA	NA	NA
BF57A	40	201026	T2005	NA	NA	NA	NA	NA	NA	NA	NA	NA	NA	NA	NA	NA	NA	NA
BS9	40	201026	T2005	NA	NA	NA	NA	NA	NA	NA	NA	NA	NA	NA	NA	NA	NA	NA
BF48A	41	201067	9201024	No	No	1	No	4	Yes	Yes	No	No	Yes	No	No	Yes	3	0
BF106A	41	201067	9201024	Yes	No	3	No	5	Yes	Yes	No	No	Yes	No	Yes	No	3	1
BF13A	41	201067	9201024	Yes	No	2	No	3	Yes	Yes	No	No	Yes	No	No	No	2	0
BS27	41	201067	9201024	NA	NA	NA	NA	NA	NA	NA	NA	NA	NA	NA	NA	NA	NA	NA
BF143A	42	201045	9201028	No	No	1	No	7	Yes	Yes	No	No	Yes	No	Yes	Yes	4	0
BF35A	42	201045	9201028	Yes	No	4	Yes	4	Yes	Yes	No	No	No	No	No	No	1	0
BF89A	42	201045	9201028	Yes	No	3	No	6	Yes	Yes	No	No	Yes	No	Yes	Yes	4	0
BS10	42	201045	9201028	Yes	No	4	Yes	4	Yes	Yes	No	No	No	No	No	No	1	0
BF108A	43	1024	91044	No	No	1	No	5	No	Yes	No	No	Yes	No	Yes	Yes	4	0
BF30A	43	1024	91044	No	No	2	No	2	Yes	Yes	No	No	Yes	No	No	No	2	3
BF71A	43	1024	91044	NA	NA	NA	NA	NA	NA	NA	NA	NA	NA	NA	NA	NA	NA	NA
BS24	43	1024	91044	NA	NA	NA	NA	NA	NA	NA	NA	NA	NA	NA	NA	NA	NA	NA
BF131A	44	22066	T2043	No	No	0	No	0	No	No	No	No	No	No	No	No	0	0
BF153A	44	22066	T2043	No	No	0	No	0	No	No	No	No	No	No	No	No	0	0
BF154A	45	1114	T1120	No	No	0	No	7	Yes	Yes	No	No	Yes	No	Yes	Yes	4	3
BF17A	45	1114	T1120	No	No	0	No	0	No	No	No	No	No	No	No	No	0	0
BS48	45	1114	T1120	Yes	Yes	3	No	4	Yes	Yes	No	Yes	No	No	Yes	No	3	3
BF109A	45	1114	T1120	Yes	No	2	No	5	Yes	Yes	No	Yes	Yes	No	Yes	No	4	4
BF134A	45	1114	T1120	NA	NA	NA	NA	NA	NA	NA	NA	NA	NA	NA	NA	NA	NA	NA
BF70A	45	1114	T1120	NA	NA	NA	NA	NA	NA	NA	NA	NA	NA	NA	NA	NA	NA	NA
BF151A	46	1107	91051	No	No	1	No	4	Yes	Yes	No	No	Yes	No	Yes	No	3	1
BF18A	46	1107	91051	No	No	1	No	4	No	Yes	No	No	Yes	No	Yes	Yes	4	1
BS47	46	1107	91051	Yes	Yes	5	No	8	Yes	Yes	No	Yes	Yes	Yes	Yes	Yes	6	4
BF46A	46	1107	91051	Yes	No	3	No	6	Yes	Yes	No	Yes	Yes	No	No	Yes	4	1
BF132A	46	1107	91051	NA	NA	NA	NA	NA	NA	NA	NA	NA	NA	NA	NA	NA	NA	NA
BF66A	46	1107	91051	NA	NA	NA	NA	NA	NA	NA	NA	NA	NA	NA	NA	NA	NA	NA
BS22	46	1107	91051	NA	NA	NA	NA	NA	NA	NA	NA	NA	NA	NA	NA	NA	NA	NA
BF107A	47	1036	T1021	No	No	0	No	9	No	Yes	No	No	Yes	Yes	Yes	Yes	5	3
BF148A	47	1036	T1021	No	No	3	No	6	No	Yes	No	Yes	Yes	No	No	Yes	4	6
BF158A	47	1036	T1021	Yes	Yes	2	No	4	No	Yes	No	No	Yes	No	Yes	Yes	4	2
BF47A	47	1036	T1021	Yes	Yes	2	No	3	No	Yes	No	No	Yes	Yes	No	Yes	4	1
BS50	47	1036	T1021	Yes	Yes	2	No	4	No	Yes	No	No	Yes	No	Yes	Yes	4	2
BF133A	47	1036	T1021	NA	NA	NA	NA	NA	NA	NA	NA	NA	NA	NA	NA	NA	NA	NA
BF72A	47	1036	T1021	NA	NA	NA	NA	NA	NA	NA	NA	NA	NA	NA	NA	NA	NA	NA
BS21	47	1036	T1021	NA	NA	NA	NA	NA	NA	NA	NA	NA	NA	NA	NA	NA	NA	NA
BF67A	48	1911	T1022	NA	NA	NA	NA	NA	NA	NA	NA	NA	NA	NA	NA	NA	NA	NA
BS20	48	1911	T1022	NA	NA	NA	NA	NA	NA	NA	NA	NA	NA	NA	NA	NA	NA	NA
BF15A	91	15010	915054	Yes	No	4	No	11	Yes	Yes	Yes	No	Yes	Yes	Yes	Yes	6	3
BF5A	118	T202002	T2029	Yes	No	3	No	6	No	Yes	No	No	Yes	No	No	Yes	3	3
BF7A	123	201056	9201025	Yes	Yes	2	No	4	Yes	Yes	No	No	Yes	No	Yes	No	3	1
BF29A	NA	15094	915008	NA	NA	NA	NA	NA	NA	NA	NA	NA	NA	NA	NA	NA	NA	NA
BF31A	NA	22972	922043	NA	NA	NA	NA	NA	NA	NA	NA	NA	NA	NA	NA	NA	NA	NA
