# Supplementary material for: Microbiota assembly, structure, and dynamics among Tsimane horticulturalists of the Bolivian Amazon
Source: Nat Commun. 2020 Jul 29;11:3772. doi: 10.1038/s41467-020-17541-6 (PMC7391733; doi:10.1038/s41467-020-17541-6)
Supplement: Supplementary file 6 — Source Data [file 41467_2020_17541_MOESM6_ESM.zip › Source Data/Sprockett_Tsimane.5.Rmd]

---
title: "`r substr(knitr::current_input(), 1, nchar(knitr::current_input())-4)`"
author: "Daniel Sprockett"
date: "June 8, 2020"
output: 
  html_document:
    toc: true
    toc_float: true
    code_folding: hide
    theme: lumen
editor_options: 
  chunk_output_type: console
---

last updated: `r format(Sys.Date(), format="%B %d %Y")`

***

<p style="text-align:center;font-size:300%;"> The Tsimane Microbiome Project </p>

***
### Manuscript Title:

#### Microbiota Assembly, Structure, and Dynamics Among Tsimane Horticulturalists of the Bolivian Amazon

***
### Authors

Daniel Sprockett^1^, Melanie Martin^2,3^, Elizabeth Costello^4^, Adam Burns^4^, Susan Holmes^5^, Michael Gurven^3,6^, and David A. Relman^1,4,7* ^

1. Department of Microbiology & Immunology, Stanford University School of Medicine, Stanford, CA 94305, USA
2. Department of Anthropology, University of Washington, Seattle, WA 98195, USA.
3. Department of Anthropology, University of California Santa Barbara, Santa Barbara, CA 93106, USA.
4. Department of Medicine, Stanford University School of Medicine, Stanford, CA 94305, USA 
5. Department of Statistics, Stanford University, Stanford, CA 94305, USA 
6. Broom Center for Demography, University of California Santa Barbara, Santa Barbara , CA 93106, USA.
7. Veterans Affairs Palo Alto Health Care System, Palo Alto, CA 94304, USA

^* ^ Corresponding Author

***

ABSTRACT
Selective and neutral forces shape human microbiota assembly in early life. The Tsimane are an indigenous Bolivian population with infant care-associated behaviors predicted to increase mother-infant microbial dispersal. Here, we characterize microbial community assembly in 47 infant-mother pairs from six Tsimane villages, using 16S rRNA gene amplicon sequencing of longitudinal stool and tongue swab samples. We find that infant consumption of dairy products, vegetables, and chicha (a fermented drink inoculated with oral microbes) is associated with stool microbiota composition. In stool and tongue samples, microbes shared between mothers and infants are more abundant than non-shared microbes. Using a neutral model of community assembly, we find that neutral processes alone explain the prevalence of 79% of infant-colonizing microbes, but explain microbial prevalence less well in adults from river villages with more regular access to markets. Our results underscore the importance of neutral forces during microbiota assembly, and we hypothesize that changing lifestyle factors may alter traditional modes of microbiota assembly by decreasing the role of neutral processes.

***

Set Paths and Establish Directory Structure

```{r setup env, message=FALSE, warning=FALSE}

# Remove the variables in the working environment
rm(list=ls())

# set to appropriate location
setwd("/Users/daniel/Documents/Relman_Lab/projects/VA01_Tsimane/Stanford_Digital_Repository/")

# set paths
if(interactive()){
  try(file_name <- tail(strsplit(rstudioapi::getSourceEditorContext()$path, "/")[[1]], 1))
} else {
  file_name <- knitr::current_input()
}
file_name <- substr(file_name, 1, nchar(file_name)-4)

# all figures will be output to a sub-folder with this file name appended with "_Output"
SavePath <- paste0(getwd(), "/", file_name, "_Output/")
dir.create(file.path(SavePath), showWarnings = FALSE)

```

Install and Load R packages

```{r load packages, message=FALSE, warning=FALSE}

# set seed
set.seed(8675309)

# list pacakges
packages <- c("ggplot2", 
              "ape", 
              "caret", 
              "plyr", 
              "scales", 
              "ggdendro", 
              "grid", 
              "reshape2", 
              "gridExtra", 
              "cowplot", 
              "vegan",
              "dplyr",
              "ggrepel",
              "magrittr",
              "RColorBrewer",
              "xml2",
              "doParallel",
              "foreach",
              "vegan",
              "Biostrings",
              "devtools",
              "phyloseq",
              "DESeq2",
              "kableExtra",
              "UpSetR",
              "picante",
              "ggpubr",
              "treeDA",
              "igraph")

# install packages from bioconductor
BiocManager::install(setdiff(packages,installed.packages()), update=FALSE)

# list packages from github
git_packages <- c("danielsprockett/tyRa",
                  "gavinsimpson/ggvegan", 
                  "zdk123/SpiecEasi")

# install packages from github
library(devtools)
git_package_names <- as.character(sapply(git_packages,function(x){strsplit(x,"/")[[1]][[2]]}))
install_github(git_packages[which(git_package_names == setdiff(git_package_names,installed.packages()))])

# load packages
all_packages <- c(packages, git_package_names)

n <- length(all_packages) - sum(sapply(all_packages,require,character.only=TRUE))

# print if packages loaded properly
if(n == 0){
  print("All necessary R packages loaded properly")
} else {
  print(paste0(n, " R packages did not load properly"))
}

```

Set up the graphics device and graphing theme

```{r graphics, message=FALSE, warning=FALSE}

# set the current graphic device off
if(dev.cur()>1){
  invisible(dev.off())
}

# set the plotting theme 
theme_set(theme_bw())

```

```{r import_micro, warning = FALSE, message = FALSE}

Tsimane_ps <- readRDS(paste0(getwd(), "/","Sprockett_Tsimane_ps.rds"))

```


```{r rename}

# ps <- Tsimane_ps
# ps <- subset_samples(ps, Country %in% c("Bolivia", "Finland", "Bangladesh"))
# ps <- prune_taxa(taxa_sums(ps) > 0, ps)
# ps
# 
# sd <- data.frame(sample_data(ps))
# colnames(sd)
# x <- c("Sample_ID", "Sample_Type", "Subject_ID", "Sex", "Country", "Age_Days", "Age_Months", "Age_Years", "Days_After_Birth", "Months_After_Birth", "Age_Group", "Age_Class", "Feeding_Status_Corrected", "Study_Code", "AgeGroup_By_SampleType", "Dyad", "Delivery_Mode", "Community", "Community_Type", "Community_Subtype", "Sample_Label", "Cohort", "Sample_Collection_Date")
# sd <- sd[, x]
# levels(sd$Sex) <- c("Female", "Male")
# levels(sd$Delivery_Mode) <- c("Caesarean", "Vaginal")
# levels(sd$Feeding_Status_Corrected) <- c("Exclusively_Breastfed", "Complementary_Foods")
# 
# sd$Community_Alias <- sd$Community
# 
# levels(sd$Community) <- c("River_1", "River_2", "River_3", "River_4", "River_5", "River_6", "Forest_1", "Forest_2", "Forest_3", "Bangladesh")
# 
# levels(sd$Community_Alias) <- c("Proximal_River_1", "Proximal_River_2", "Distal_River_1", "Distal_River_2", "Distal_River_3", "Distal_River_4", "Forest_1", "Forest_2", "Forest_3", "Bangladesh")
# 
# sd$Community <- as.character(sd$Community)
# sd$Community[which(sd$Country == "Finland")] <- "Finland"
# sd$Community <- factor(sd$Community, levels = c("River_1", "River_2", "River_3", "River_4", "River_5", "River_6", "Forest_1", "Forest_2", "Forest_3", "Bangladesh", "Finland"))
# 
# sd$Community_Alias <- as.character(sd$Community_Alias)
# sd$Community_Alias[which(sd$Country == "Finland")] <- "Finland"
# sd$Community_Alias <- factor(sd$Community_Alias, levels = c("Proximal_River_1", "Proximal_River_2", "Distal_River_1", "Distal_River_2", "Distal_River_3", "Distal_River_4", "Forest_1", "Forest_2", "Forest_3", "Bangladesh", "Finland"))
# 
# levels(sd$Community) <- c("River_1", "River_2", "River_3", "River_4", "River_5", "River_6", "Forest_1", "Forest_2", "Forest_3", "Bangladesh", "Finland")
# levels(sd$Community_Subtype) <- c("Proximal_River", "Distal_River", "Forest")
# 
# #levels(sd$Study_Code) <- c("Sprockett_etal", "Subramanian_2014", "Vatanen_2016")
# # sd$Dyad <- as.character(sd$Dyad)
# # sd$Dyad[which(sd$Dyad == "none")] <- NA
# # sd$Dyad[!is.na(sd$Dyad)] <- paste0("Dyad_", sd$Dyad[!is.na(sd$Dyad)])
# # sd$Dyad <- as.factor(sd$Dyad)
# sd$Age_Days[which(sd$Age_Days == "N/A")] <- NA
# sd$Age_Days <- as.numeric(as.character(sd$Age_Days))
# sd$Age_Months <- as.numeric(as.character(sd$Age_Months))
# 
# # levels(df$Community_Alias) <- c("Proximal River 1", "Proximal River 2", "Distal River 1", "Distal River 2", "Distal River 3", "Distal River 4", "Forest 1", "Forest 2", "Forest 3")
# 
# head(sd)
# 
# # Diet_df <- read.table(paste0(getwd(),"/Tsimane_Infant_Diet_Data.txt"), header = TRUE, row.names = 1, stringsAsFactors = FALSE, check.names=FALSE, sep = "\t")
# # Diet_df <- Diet_df[, !colnames(Diet_df) %in% c("Dyad", "MomSubjectID", "RecallDate", "DateSample", "InfSubID")]
# #
# # sd <- merge(x = sd, y = Diet_df, by.x = "Sample_Label", by.y = 0, all.x = TRUE)
# # rownames(sd) <- sd$Sample_ID
# #
# # Neopterin_df <- read.table("/Users/daniel/Documents/Relman_Lab/projects/VA01_Tsimane/VA01_a27_190208/Tsimane_Neopterin.txt", row.names = 1, header = TRUE, stringsAsFactors = FALSE, check.names=FALSE, sep = "\t")
# # Neopterin_df <- Neopterin_df[, c("Mean", "NEOngml")]
# # colnames(Neopterin_df) <- c("Neopterin_Mean", "Neopterin_NEOngml")
# #
# # row.names(Neopterin_df)[grep("B$", row.names(Neopterin_df))] <- substr(row.names(Neopterin_df)[grep("B$", row.names(Neopterin_df))],1,nchar(row.names(Neopterin_df)[grep("B$", row.names(Neopterin_df))])-1)
# #
# # row.names(sd) <- sd$Sample_Label
# # row.names(sd)[grep("A$", row.names(sd))] <- substr(row.names(sd)[grep("A$", row.names(sd))],1,nchar(row.names(sd)[grep("A$", row.names(sd))])-1)
# #
# # sd <- merge(x = sd, y = Neopterin_df, by = 0, all.x = TRUE)
# # rownames(sd) <- sd$Sample_ID
# # sd <- sd[, colnames(sd) != "Row.names"]
# 
# # head(sd)
# #View(sd)
# sample_data(ps) <- sd
# 
# # write.table(sd, file.path(SavePath, "Supplementary_Table_2.txt"), sep ="\t", col.names = TRUE, row.names = FALSE, quote = FALSE)
# 
# saveRDS(ps, file.path(getwd(), "VA01_Tsimane_a34b_ps.rds"))

```

Create standard feature palettes for consisent plots.

Palettes for samples

```{r plot sample palettes, warning=FALSE, message=FALSE}

Age_Class_pal <- c("#99C2A2", "#5B725A", "#F2CA65")
names(Age_Class_pal) <- c("Infant", "Child", "Adult")

Sample_Type_pal <- c("Feces" = "red3",  "Saliva" = "blue3")

Community_pal <- c("#EAEDF2", "#F13030", "#841B1B", "#35C1C4", "#1D6A6B", "#1E3D72", "#11223F", "#FFB15F","#FF9523", "#8C5214", "#e8aa43")
names(Community_pal) <- c("Market Town", "Proximal River 1", "Proximal River 2", "Distal River 1", "Distal River 2", "Distal River 3", "Distal River 4", "Forest 1", "Forest 2", "Forest 3", "Bangladesh")

Community_Alias_pal <- c("#EAEDF2", "#F13030", "#841B1B", "#35C1C4", "#1D6A6B", "#1E3D72", "#11223F", "#FFB15F","#FF9523", "#8C5214")
names(Community_Alias_pal) <- c("Market_Town", "Proximal_River_1", "Proximal_River_2", "Distal_River_1", "Distal_River_2", "Distal_River_3", "Distal_River_4", "Forest_1", "Forest_2", "Forest_3")

Community_Subtype_pal <- c("Proximal_River" = "darkred",  
                           "Distal_River" = "darkblue",  
                           "Forest" = "goldenrod")

Sample_Type_By_Age_Class_Shape_pal <- c(
  "Infant_Feces" = 21,
  "Adult_Feces" =  22,
  "Infant_Saliva" = 24,
  "Adult_Saliva" = 25)

```

Palettes for taxa

```{r plot taxa palettes, warning=FALSE, message=FALSE}

ps <- Tsimane_ps
ps <- subset_samples(ps, Country == "Bolivia")
ps <- prune_taxa(taxa_sums(ps) > 0, ps)
# Remove taxa not seen more than 10 times in at least 5% of samples. 
nt1 <- ntaxa(ps)
ns1 <- nsamples(ps)
prev_co <- 0.05
abun_co <- 10
ps <- filter_taxa(ps, function(x) sum(x > abun_co) > (prev_co*length(x)), TRUE)
nt2 <- ntaxa(ps)
message("Taxa must appear at least ", abun_co, " times in at least ", ceiling(prev_co * ns1)," samples to be retained. ", nt1 - nt2, " taxa were removed, and ", nt2, " remain.")

# Compute prevalence of each ASV, store as data.frame 
df <- apply(X = otu_table(ps),
                 MARGIN = ifelse(taxa_are_rows(ps), yes = 1, no = 2),
                 FUN = function(x){sum(x > 0)})
# Add taxonomy and total read counts to this data.frame
tt <- data.frame(Prevalence = df,
                      TotalAbundance = taxa_sums(ps),
                      tax_table(ps)@.Data)

tt_Phylum <- aggregate(tt[, "Prevalence"], list(tt$Phylum), max)
n_Families <- table(tt$Phylum)
n_Families <- n_Families[n_Families > 0]
tt_Phylum$n_Families <- n_Families
tt_Phylum <- tt_Phylum[with(tt_Phylum, order(-x)), ]
tt_Phylum$Phylum_Rank <- 1:length(tt_Phylum$x)
tt$Phylum_Rank <- tt_Phylum$Phylum_Rank[match(unlist(tt$Phylum), tt_Phylum$Group.1)]
tt$Phylum_Colors <- tt_Phylum$Phylum_Colors[match(unlist(tt$Phylum), tt_Phylum$Group.1)]

tt_Family <- aggregate(tt[, "Prevalence"], list(tt$Family), max)
tt_Family <- tt_Family[with(tt_Family, order(-x)), ]
tt_Family$Family_Rank <- 1:length(tt_Family$x)
tt$Family_Rank <- tt_Family$Family_Rank[match(unlist(tt$Family), tt_Family$Group.1)]

tt <- tt[with(tt, order(Phylum_Rank, Family_Rank, -Prevalence)), ]
tt <- tt[!duplicated(tt[,"Family"]), ]
tt$Family_Color <- NA

tt_Phylum
orange <- c("orange", "orange3", "sienna1", "salmon2", "peru", "tan1") # Proteobacteria 6
blue <- c("blue", "blue3", "dodgerblue", "turquoise4", "royalblue4", "skyblue4", "lightsteelblue2",
          "navyblue", "mediumblue", "turquoise4", "royalblue1", "steelblue2", "paleturquoise3", "cornflowerblue", "turquoise", "steelblue", "mediumaquamarine", "midnightblue", "lightslateblue") #Firmicutes 19
red <- c("red", "red3", "firebrick", "tomato", "violetred3", "orangered1", "indianred3" ) # Bacteroidetes 7
green <- c("green2", "limegreen", "lawngreen", "lightseagreen", "mediumspringgreen", "olivedrab3", "seagreen", "palegreen1") # Actinobacteria 8
purple <- c("maroon1") # Euryarchaeota 1 
yellow <- c("goldenrod") # Spirochaetes 1
pink <- c("plum1", "rosybrown2") # Fusobacteria 2
teal <- c("wheat3") # Verrucomicrobia 1
tan <- c("tan") # Epsilonbacteraeota 1
brown <- c("brown") # Elusimicrobia 1

color_list <- c(orange, blue, red, green, purple, yellow, pink, teal, tan, brown)

df <- data.frame(tt$Phylum, tt$Family, color_list)

names(color_list) <- tt$Family

Taxa_Family_pal <- color_list

add_ons <- c("navajowhite3", "blueviolet", "darkred", "deepskyblue3", "darkorange2")
names(add_ons) <- c("Mollicutes_RF39", "Clostridiales", "Bacteroidales", "Selenomonadales", "Proteobacteria")
Taxa_Family_pal <- c(Taxa_Family_pal, add_ons)


# Define prevalence threshold as 1% of samples 
  Prevalence_Threshold <- nsamples(ps) * 0.01

# Define abundance threshold as 1e-05 times the sequencing depth
  Abundance_Threshold <- sum(taxa_sums(ps)) * 1e-05

tt$Phylum <- factor(tt$Phylum, levels = tt_Phylum$Group.1)
tt$Family <- factor(tt$Family, levels = tt_Family$Group.1)


```

```{r complete dyads}

ps <- Tsimane_ps
ps <- subset_samples(ps, Study_Code =="Sprockett_etal")

# Number of infant stool samples
hist(ps@sam_data$Sample_Collection_Date, breaks = c("months"))
ps0 <- subset_samples(ps, Sample_Collection_Date > as.Date("2011-01-01"))
ips0 <- subset_samples(ps0, Age_Class =="Infant")
length(unique(ips0@sam_data$Subject_ID))
ifps0 <- subset_samples(ips0, Sample_Type =="Feces")
isps0 <- subset_samples(ips0, Sample_Type =="Saliva")

aps0 <- subset_samples(ps0, Age_Class =="Adult")
length(unique(aps0@sam_data$Subject_ID))
afps0 <- subset_samples(aps0, Sample_Type =="Feces")
asps0 <- subset_samples(aps0, Sample_Type =="Saliva")


# retreive only samples that are from a Dyad (mother/baby pair)
ps <- subset_samples(ps, !Dyad %in% "none") 
ps <- subset_samples(ps, Days_After_Birth != "N/A") 

ps@sam_data$Dyad <- paste0("Dyad_", ps@sam_data$Dyad)
ips <- subset_samples(ps, Age_Class =="Infant")
it <- data.frame(table(ips@sam_data$Dyad))

aps <- subset_samples(ps, Age_Class =="Adult")
at <- data.frame(table(aps@sam_data$Dyad))

df <- merge(it, at, by = "Var1")
df$Total <- df$Freq.x + df$Freq.y
colnames(df) <- c("Dyad", "Infant", "Adult", "Total")
df <- df[with(df, order(-Total)), ]
dyad_df <- df
dim(dyad_df)

```

# Figure 5 --------------

# Fig. 5a

```{r Fig. 5a inset_bolivia_map, message = FALSE, warning = FALSE}

require("ggmap"); #packageVersion("ggmap")

# Download map of Bolivia
# Bolivia_Map <- get_googlemap(center = "Bolivia", zoom = 6, style = c(
#  "feature:road|element:all|visibility:off",
#  "feature:administrative.province|element:labels|visibility:off"
#  ))

# google maps API gets cranky if you make too many request, so do this once and then save the map locally. 
#saveRDS(Bolivia_Map,paste0(SavePath,"Map_Bolivia.rds"))

Bolivia_Map <- readRDS(paste0(getwd(), "/Map_Bolivia.rds"))

p <- ggmap(Bolivia_Map)
p <- p + geom_rect(mapping=aes(xmin=-67.035, xmax=-66.17, ymin=-15.3445, ymax=-14.56, fill = T), color="red", inherit.aes = FALSE, alpha = .01, size =1)
p <- p + scale_x_continuous(limits = c(-70, -60), expand = c(0, 0)) 
p <- p + scale_y_continuous(limits = c(-22, -10), expand = c(0, 0))
p <- p + theme(legend.position="none")
p <- p + xlab("")
p <- p + ylab("")
p <- p + annotate("text", x = -64, y = -15, label = "Bolivia", size = 8)
p <- p + annotate("text", x = -69.4, y = -12.5, label = "Peru", size = 4)
p <- p + annotate("text", x = -63, y = -11, label = "Brazil", size = 4)
p <- p + annotate("text", x = -61.7, y = -21, label = "Paraguay", size = 4)
p <- p + annotate("text", x = -69.4, y = -21, label = "Chile", size = 4)
p <-p + theme(panel.background = element_rect(fill = "transparent",colour = NA),
   plot.background = element_rect(fill = "transparent",colour = NA),
    legend.background = element_rect(fill = "transparent",colour = NA),
    legend.key = element_rect(fill = "transparent",colour = NA),
    axis.text.x = element_blank(),
    axis.text.y = element_blank(),
    axis.ticks = element_blank(),
    rect = element_blank())

p_Bolivia_Map <- p

```

Samples were collected from 6 river villages and 3 forest villages. 

```{r village_summary, warning=FALSE, message=FALSE}

library("plyr")

ps <- Tsimane_ps
ps <- subset_samples(ps, Study_Code =="Sprockett_etal")

df<-ddply(sample_data(ps), .(Community_Alias), summarise,
      All_Samples=length(Community_Alias),
      Adult_Feces=sum(AgeGroup_By_SampleType=="Adult_Feces"),
      Child_Feces=sum(AgeGroup_By_SampleType=="Child_Feces"),
      Infant_Feces=sum(AgeGroup_By_SampleType=="Infant_Feces"),
      Adult_Saliva=sum(AgeGroup_By_SampleType=="Adult_Saliva"),
      Child_Saliva=sum(AgeGroup_By_SampleType=="Child_Saliva"),
      Infant_Saliva=sum(AgeGroup_By_SampleType=="Infant_Saliva")
      )

# add Market Town
df$Community_Alias <- factor(df$Community_Alias, levels = c(levels(df$Community_Alias), "Market_Town"))
df <- rbind(df,c("Market_Town", 0,0,0,0,0,0,0))

df$Latitude <-ifelse(df$Community_Alias == "Proximal_River_1", -14.8127,
              ifelse(df$Community_Alias == "Proximal_River_2", -14.78545, 
              ifelse(df$Community_Alias == "Distal_River_1", -14.73552,
              ifelse(df$Community_Alias == "Distal_River_2", -14.7292,
              ifelse(df$Community_Alias == "Distal_River_3", -14.70695,
              ifelse(df$Community_Alias == "Distal_River_4", -14.67886,
              ifelse(df$Community_Alias == "Forest_1", -15.15868,
              ifelse(df$Community_Alias == "Forest_2", -15.22661,
              ifelse(df$Community_Alias == "Forest_3", -15.26722,
              ifelse(df$Community_Alias == "Market_Town", -14.875,
              "N/A"))))))))))

df$Longitude <-ifelse(df$Community_Alias == "Proximal_River_1", -66.66437,
              ifelse(df$Community_Alias == "Proximal_River_2", -66.64765, 
              ifelse(df$Community_Alias == "Distal_River_1", -66.609,
              ifelse(df$Community_Alias == "Distal_River_2", -66.57936,
              ifelse(df$Community_Alias == "Distal_River_3", -66.56098,
              ifelse(df$Community_Alias == "Distal_River_4", -66.53252,
              ifelse(df$Community_Alias == "Forest_1", -66.70525,
              ifelse(df$Community_Alias == "Forest_2", -66.57693,
              ifelse(df$Community_Alias == "Forest_3", -66.53838,
              ifelse(df$Community_Alias == "Market_Town", -66.75,
              "N/A"))))))))))

df$Village_Type <- NA
df$Village_Type[grepl("Proximal_River", df$Community_Alias)] <- "Proximal_River"
df$Village_Type[grepl("Distal_River", df$Community_Alias)] <- "Distal_River"
df$Village_Type[grepl("Forest", df$Community_Alias)] <- "Forest"
df$Village_Type[grepl("Town", df$Community_Alias)] <- "Market_Town"

df[,2:10] <- as.numeric(as.character(unlist(df[,2:10])))

df$Community_Alias <- factor(df$Community_Alias, levels = names(Community_Alias_pal))
df$Village_Type <- factor(df$Village_Type, levels = c("Market_Town", "Proximal_River", "Distal_River", "Forest"))

Village_df <- df

require("ggmap")

# Again, google maps API gets cranky if you make too many request, so do this once and then save the map locally.
# Village_SatMap <- get_map(location = c(lon = -66.6, lat = -14.95), zoom = 10, maptype = c("satellite"))
# saveRDS(Village_SatMap,paste0(SavePath,"Map_Villages.rds"))

Village_SatMap <- readRDS(paste0(getwd(), "/Map_Villages.rds"))

p <- ggmap(Village_SatMap) 
p <- p + geom_point(data = Village_df, aes(x = Longitude, y = Latitude, fill = Community_Alias ,shape = Village_Type), size = 6, color = "black") 
p <- p + scale_fill_manual(name = "Village", values=Community_Alias_pal, labels = c("Market Town","Proximal River 1", "Proximal River 2", "Distal River 1", "Distal River 2", "Distal River 3", "Distal River 4", "Forest 1", "Forest 2", "Forest 3"))
p <- p + scale_shape_manual(name = "Community Subtype", values = c(23, 21, 24, 22), guide = FALSE)
p <- p + guides(fill = guide_legend(override.aes=list(shape=c(23, 21, 21, 24,24,24,24,22,22,22))))
p <- p + scale_x_continuous(limits = c(-67.035, -66.17), expand = c(0, 0)) 
p <- p + scale_y_continuous(limits = c(-15.3445, -14.56), expand = c(0, 0))
p <- p + xlab("Longitude")
p <- p + ylab("Latitude")
p <- p + geom_rect(mapping=aes(xmin=-67.035, xmax=-66.17, ymin=-15.3445, ymax=-14.56), color="red", inherit.aes = FALSE, alpha = .01, size =4)
p <-p + theme(panel.background = element_rect(fill = "transparent",colour = NA),
   plot.background = element_rect(fill = "transparent",colour = NA),
    legend.background = element_rect(fill = "transparent",colour = NA),
    legend.key = element_rect(fill = "transparent",colour = NA))
print(p)

library(cowplot)
p_legend <- ggdraw(plot_grid(get_legend(p)))

pdf(paste0(SavePath,"Fig_5a", "_legend",".pdf"), width=2, height = 3)
p_legend
invisible(dev.off())

pm <- p + theme(legend.position="none")
p_Community_Map <- pm

```

# Fig. 5a

```{r Fig. 5a, warning=FALSE, message=FALSE, fig.width=10, fig.height=6}

require("grid")

vp2 <- viewport(width = .4, 
                height = .7, 
                x = .75,
                y = .4)

print(p_Community_Map)
print(p_Bolivia_Map, vp = vp2)

pdf(paste0(SavePath,"Fig_5a.pdf"), width=10,height=6)
print(p_Community_Map)
print(p_Bolivia_Map, vp = vp2)
invisible(dev.off())

```

# Supp Fig. 10a-d

```{r Supp Fig. 10a-d, message=FALSE, warning=FALSE}

Age_Group_var <- "Adult"
Sample_Type_var <- "Feces"

# subset data object
ps <- Tsimane_ps
ps <- subset_samples(ps, Country == "Bolivia")
ps <- subset_samples(ps, Age_Class %in% Age_Group_var)
ps <- subset_samples(ps, Age_Years >= 14)
ps <- subset_samples(ps, Sample_Type %in% Sample_Type_var)
ps <- prune_samples(sample_sums(ps) > 20000, ps)
ps <- prune_taxa(taxa_sums(ps) > 0, ps)

# rarefy_even_depth() for alpha diversity calculations
ps0 <- rarefy_even_depth(ps, sample.size = 20000, rngseed=8675309, verbose = TRUE)

# add Alpha Diversity
sample_data(ps)[,c("Observed", "Chao1", "ACE", "Shannon", "Simpson", "InvSimpson", "Fisher", "se.chao1", "se.ACE")] <- NULL
sample_data(ps) <- cbind(sample_data(ps), estimate_richness(ps0))
ps@sam_data$Faiths_PD <- pd(otu_table(ps0)@.Data, phy_tree(ps0), include.root=TRUE)$PD

# centered log ratio transformation
clr_ps <- ps
otu_table(clr_ps) <- otu_table(t(apply(log10(otu_table(clr_ps) + 1), 1, function(x) x - mean(x))), taxa_are_rows = FALSE)
otu_table(clr_ps)[otu_table(clr_ps) < 0] <- 0

# Calculate Distance Matrix and Ordinate
ps <- clr_ps

# Supp. Fig 10a - weighted unifrac
ps_ord <- phyloseq::distance(ps, method = "wunifrac", normalized=TRUE)
ord_PCoA <- ordinate(ps, "PCoA", distance = ps_ord)

PC1 <- round(ord_PCoA$values$Relative_eig[1]*100, 1)
PC2 <- round(ord_PCoA$values$Relative_eig[2]*100, 1)
df <- cbind(ord_PCoA$vectors, sample_data(ps))

p <- ggplot(df, aes(x = -Axis.1, y = Axis.2))
p <- p + geom_point(aes(fill = Community_Alias, shape = Community_Subtype), color="black", size =2.5, alpha=0.75)
p <- p + scale_fill_manual(name = "Village", values = Community_Alias_pal)
p <- p + guides(fill = guide_legend(override.aes=list(shape=c(21, 21, 24,24,24,24,22,22,22))))
p <- p + scale_shape_manual(name = "Community Subtype", values = c(21, 24, 22), guide = FALSE)
p <- p + ylim(min(df$Axis.2) - 0.01, max(df$Axis.2))
p <- p + scale_color_manual(name = "Village", values = Community_pal)
p <- p + xlab(paste0("PC1 (", PC1, "%)"))
p <- p + ylab(paste0("PC2 (", PC2, "%)"))
p <- p + theme(
  panel.background = element_rect(fill = "transparent",colour = NA),
  plot.background = element_rect(fill = "transparent",colour = NA),
  legend.background = element_rect(fill = "transparent",colour = NA),
  panel.grid.major = element_blank(), 
  panel.grid.minor = element_blank(),
  legend.key = element_rect(fill = "transparent",colour = NA))
p

file_name <- paste0("Supp_Fig_10a")

library(cowplot)
p_legend <- ggdraw(plot_grid(get_legend(p)))
pdf(paste0(SavePath,file_name, "_legend", ".pdf"), height = 3, width = 2)
p_legend
invisible(dev.off())

pdf(paste0(SavePath,file_name, ".pdf"), height = 2.5, width=3.7)
p + theme(legend.position="none")
invisible(dev.off())

# Supp. Fig 10b - unweighted unifrac
ps_ord <- phyloseq::distance(ps, method = "unifrac", normalized=TRUE)
ord_PCoA <- ordinate(ps, "PCoA", distance = ps_ord)

PC1 <- round(ord_PCoA$values$Relative_eig[1]*100, 1)
PC2 <- round(ord_PCoA$values$Relative_eig[2]*100, 1)
df <- cbind(ord_PCoA$vectors, sample_data(ps))

p <- ggplot(df, aes(x = -Axis.1, y = Axis.2))
p <- p + geom_point(aes(fill = Community_Alias, shape = Community_Subtype), color="black", size =2.5, alpha=0.75)
p <- p + scale_fill_manual(name = "Village", values = Community_Alias_pal)
p <- p + guides(fill = guide_legend(override.aes=list(shape=c(21, 21, 24,24,24,24,22,22,22))))
p <- p + scale_shape_manual(name = "Community Subtype", values = c(21, 24, 22), guide = FALSE)
p <- p + ylim(min(df$Axis.2) - 0.01, max(df$Axis.2))
p <- p + scale_color_manual(name = "Village", values = Community_pal)
p <- p + xlab(paste0("PC1 (", PC1, "%)"))
p <- p + ylab(paste0("PC2 (", PC2, "%)"))
p <- p + theme(
  panel.background = element_rect(fill = "transparent",colour = NA),
  plot.background = element_rect(fill = "transparent",colour = NA),
  legend.background = element_rect(fill = "transparent",colour = NA),
  panel.grid.major = element_blank(), 
  panel.grid.minor = element_blank(),
  legend.key = element_rect(fill = "transparent",colour = NA))
p

file_name <- paste0("Supp_Fig_10b")
pdf(paste0(SavePath,file_name, ".pdf"), height = 2.5, width=3.7)
p + theme(legend.position="none")
invisible(dev.off())

# Supp. Fig 10c - jaccard
ps_ord <- phyloseq::distance(ps, method = "jaccard", normalized=TRUE, binary = TRUE)
ord_PCoA <- ordinate(ps, "PCoA", distance = ps_ord)

PC1 <- round(ord_PCoA$values$Relative_eig[1]*100, 1)
PC2 <- round(ord_PCoA$values$Relative_eig[2]*100, 1)
df <- cbind(ord_PCoA$vectors, sample_data(ps))

p <- ggplot(df, aes(x = -Axis.1, y = Axis.2))
p <- p + geom_point(aes(fill = Community_Alias, shape = Community_Subtype), color="black", size =2.5, alpha=0.75)
p <- p + scale_fill_manual(name = "Village", values = Community_Alias_pal, labels = names(Community_pal[2:10]))
p <- p + guides(fill = guide_legend(override.aes=list(shape=c(21, 21, 24,24,24,24,22,22,22))))
p <- p + scale_shape_manual(name = "Community Subtype", values = c(21, 24, 22), guide = FALSE)
p <- p + ylim(min(df$Axis.2) - 0.01, max(df$Axis.2))
p <- p + scale_color_manual(name = "Village", values = Community_pal)
p <- p + xlab(paste0("PC1 (", PC1, "%)"))
p <- p + ylab(paste0("PC2 (", PC2, "%)"))
p <- p + theme(
  panel.background = element_rect(fill = "transparent",colour = NA),
  plot.background = element_rect(fill = "transparent",colour = NA),
  legend.background = element_rect(fill = "transparent",colour = NA),
  panel.grid.major = element_blank(), 
  panel.grid.minor = element_blank(),
  legend.key = element_rect(fill = "transparent",colour = NA))
p

file_name <- paste0("Supp_Fig_10c")
pdf(paste0(SavePath,file_name, ".pdf"), height = 2.5, width=3.7)
p + theme(legend.position="none")
invisible(dev.off())

# Supp. Fig 10d - bray
ps_ord <- phyloseq::distance(ps, method = "bray", normalized=TRUE)
ord_PCoA <- ordinate(ps, "PCoA", distance = ps_ord)

PC1 <- round(ord_PCoA$values$Relative_eig[1]*100, 1)
PC2 <- round(ord_PCoA$values$Relative_eig[2]*100, 1)
df <- cbind(ord_PCoA$vectors, sample_data(ps))

p <- ggplot(df, aes(x = -Axis.1, y = Axis.2))
p <- p + geom_point(aes(fill = Community_Alias, shape = Community_Subtype), color="black", size =2.5, alpha=0.75)
p <- p + scale_fill_manual(name = "Village", values = Community_Alias_pal)
p <- p + guides(fill = guide_legend(override.aes=list(shape=c(21, 21, 24,24,24,24,22,22,22))))
p <- p + scale_shape_manual(name = "Community Subtype", values = c(21, 24, 22), guide = FALSE)
p <- p + ylim(min(df$Axis.2) - 0.01, max(df$Axis.2))
p <- p + scale_color_manual(name = "Village", values = Community_pal)
p <- p + xlab(paste0("PC1 (", PC1, "%)"))
p <- p + ylab(paste0("PC2 (", PC2, "%)"))
p <- p + theme(
  panel.background = element_rect(fill = "transparent",colour = NA),
  plot.background = element_rect(fill = "transparent",colour = NA),
  legend.background = element_rect(fill = "transparent",colour = NA),
  panel.grid.major = element_blank(), 
  panel.grid.minor = element_blank(),
  legend.key = element_rect(fill = "transparent",colour = NA))
p

file_name <- paste0("Supp_Fig_10d")
pdf(paste0(SavePath,file_name, ".pdf"), height = 2.5, width=3.7)
p + theme(legend.position="none")
invisible(dev.off())

```


# Fig. 5b

```{r Fig. 5b, message=FALSE, warning=FALSE}

Age_Group_var <- "Adult"
Sample_Type_var <- "Feces"

# subset data object
ps <- Tsimane_ps
ps <- subset_samples(ps, Country == "Bolivia")
ps <- subset_samples(ps, Age_Class %in% Age_Group_var)
ps <- subset_samples(ps, Age_Years >= 14)
ps <- subset_samples(ps, Sample_Type %in% Sample_Type_var)
ps <- prune_samples(sample_sums(ps) > 20000, ps)
ps <- prune_taxa(taxa_sums(ps) > 0, ps)

#rarefy_even_depth() for alpha diversity calculations
ps0 <- rarefy_even_depth(ps, sample.size = 20000, rngseed=8675309, verbose = TRUE)

# add Alpha Diversity
sample_data(ps)[,c("Observed", "Chao1", "ACE", "Shannon", "Simpson", "InvSimpson", "Fisher", "se.chao1", "se.ACE")] <- NULL
sample_data(ps) <- cbind(sample_data(ps), estimate_richness(ps0))
ps@sam_data$Faiths_PD <- pd(otu_table(ps0)@.Data, phy_tree(ps0), include.root=TRUE)$PD

# centered log ratio transformation
clr_ps <- ps
otu_table(clr_ps) <- otu_table(t(apply(log10(otu_table(clr_ps) + 1), 1, function(x) x - mean(x))), taxa_are_rows = FALSE)
otu_table(clr_ps)[otu_table(clr_ps) < 0] <- 0

# Calculate Distance Matrix and Ordinate
ps <- clr_ps
ps_ord <- phyloseq::distance(ps, method = "wunifrac", normalized=TRUE)

ord_PCoA <- ordinate(ps, "PCoA", distance = ps_ord)

PC1 <- round(ord_PCoA$values$Relative_eig[1]*100, 1)
PC2 <- round(ord_PCoA$values$Relative_eig[2]*100, 1)
PC3 <- round(ord_PCoA$values$Relative_eig[3]*100, 1)
PC4 <- round(ord_PCoA$values$Relative_eig[4]*100, 1)
pcVar <- PC1 + PC2 + PC3 + PC4
print(paste0("Top 4 dimentions explain ",pcVar,"% of the variance."))

df <- cbind(ord_PCoA$vectors, sample_data(ps))
Feces_PC_df <- df
require("nlme"); packageVersion("nlme")
require("lme4")

df <- Feces_PC_df

alpha_div_var <- "Shannon"
var <- "Axis.1"

df[,alpha_div_var] <- as.numeric(as.character(df[,alpha_div_var]))
df[,var] <- as.numeric(as.character(df[,var]))

# reverse Axis.1 to keep consistent with PCoA plot
df[,var] <- -df[,var]

# LME modeling - Alpha Diversity
new_df <- data.frame(seq(min(df[,var]), max(df[,var]), by = 0.001))
colnames(new_df) <- var
mlef <- formula(paste(alpha_div_var, "~", var))
model <- lme(mlef, data=df, random = ~1|Subject_ID, na.action=na.omit)
new_df$prediction <- predict(model, newdata=new_df,level=0)
Designmat <- model.matrix(eval(eval(model$call$fixed)[-2]), new_df[-ncol(new_df)])

# compute standard error for predictions
predvar <- diag(Designmat %*% model$varFix %*% t(Designmat))
new_df$SE <- sqrt(predvar)
new_df$hi2SE <- new_df$pred + 2*new_df$SE
new_df$lo2SE <- new_df$pred - 2*new_df$SE

# Extract p-value
pval <- summary(model)$tTable[var, "p-value"]
if(pval < 0.001){
lab_pval <- paste("p < ", 0.001)
} else {
lab_pval <- paste("p == ", round(pval, 3))
}

require(piecewiseSEM)
# Pseudo-R-squared for Generalized Mixed-Effect models
# marginal R2 and describes the proportion of variance explained by the fixed factor(s) alone
m_rsq <- rsquared(model)[,"Marginal"]
lab_m_rsq <- paste("R^2 == ", round(m_rsq, 3))

# conditional R2, which describes the proportion of variance explained by both the fixed and random factors
c_rsq <- rsquared(model)[,"Conditional"]
lab_c_rsq <- paste0("R^2 == ", round(c_rsq, 3))
lab_c_rsq <- paste0("R^2 == ", round(c_rsq, 3))

# Build ggplot with confidence interval
p <- ggplot(new_df,aes_string(x=var,y="prediction")) 
p <- p + geom_point(data=df,aes_string(y=alpha_div_var, shape = "Community_Subtype", fill = "Community_Alias"), color="black", size =2.5, alpha=0.75) 
p <- p +  scale_fill_manual(name = "Village", values = Community_Alias_pal, labels = names(Community_pal[2:10]))
p <- p +  guides(fill = guide_legend(override.aes=list(shape=c(21, 21, 24,24,24,24,22,22,22))))
p <- p +  scale_shape_manual(name = "Community Subtype", values = c(21, 24, 22), guide = FALSE)
p <- p + geom_line(color="#F13030") 
p <- p + geom_ribbon(aes(ymin=lo2SE,ymax=hi2SE),alpha=0.2,fill="#F13030") 
p <- p + xlab(paste0("PC1 (", PC1, "%)"))
p <- p + ylab("Shannon Diversity Index") 
p <- p + theme(axis.title.y = element_text(size=8))
p <- p + theme(
  panel.background = element_rect(fill = "transparent",colour = NA),
  plot.background = element_rect(fill = "transparent",colour = NA),
  legend.background = element_rect(fill = "transparent",colour = NA),
  panel.grid.major = element_blank(), 
  panel.grid.minor = element_blank(),
  legend.key = element_rect(fill = "transparent",colour = NA))
p <- p + theme(axis.text.y = element_text(size=10))
p <- p + annotate("text", x =  0.1, y = 2, label = lab_pval, size = 2, parse=TRUE)
p <- p + annotate("text", x = 0.1, y = 1.8, label = lab_c_rsq, size = 2, parse=TRUE)
p

file_name <- paste0("Fig_5b")

library(cowplot)
p_legend <- ggdraw(plot_grid(get_legend(p)))

pdf(paste0(SavePath,file_name, "_legend", ".pdf"), height = 3, width = 2)
p_legend
invisible(dev.off())

pdf(paste0(SavePath,file_name, ".pdf"), height = 2.5, width=3.7)
p + theme(legend.position="none")
invisible(dev.off())

```

# Fig. 5c

Discriminatory Taxa Sequentially - Feces TreeDA

In order to find taxa that discriminate between these three groups of villages, I will use the `treeDA` package with 10-fold cross validation. 

"Sparse discriminant analysis, a method for performing linear discriminant analysis with a sparseness criterion imposed such that classification and feature selection are performed simultaneously. Sparse discriminant analysis is based on the optimal scoring interpretation of linear discriminant analysis, and can be extended to perform sparse discrimination via mixtures of Gaussians if boundaries between classes are nonlinear or if subgroups are present within each class."

```{r Fig. 5c - feces treeDAcv 2, message=FALSE, warning=FALSE}

age_group_var <- "Adult"
body_site_var <- "Feces"

# subset data object
ps <- Tsimane_ps
ps <- subset_samples(ps, Study_Code == "Sprockett_etal")
ps <- subset_samples(ps, Age_Class %in% age_group_var)
ps <- subset_samples(ps, Sample_Type %in% body_site_var)
ps <- prune_taxa(taxa_sums(ps) > 0, ps)

# Remove taxa not seen more than 10 times in at least 20% of samples. 
nt1 <- ntaxa(ps)
ns1 <- nsamples(ps)
prev_co <- 0.20
abun_co <- 10
ps <- filter_taxa(ps, function(x) sum(x > abun_co) > (prev_co*length(x)), TRUE)
nt2 <- ntaxa(ps)
message("Taxa must appear at least ", abun_co, " times in at least ", ceiling(prev_co * ns1)," samples to be retained. ", nt1 - nt2, " taxa were removed, and ", nt2, " remain.")

filtered_ps <- ps

# inverse hyperbolic sine transformation
asinh_ps <- ps
otu_table(asinh_ps) <- otu_table(asinh(otu_table(asinh_ps)), taxa_are_rows = FALSE)
ps <- asinh_ps

treeda_ps <- ps
forest_river_ps <- treeda_ps

ps <- treeda_ps

set.seed(8675309)
out.treedacv = treedacv(response = sample_data(ps)$Community_Type,
                        predictors = otu_table(ps),
                        tree = phy_tree(ps), folds = 10, pvec = 3:50)
out.treedacv
plot(out.treedacv)

forest_river <- out.treedacv

ps <- treeda_ps
out.treedacv <- forest_river

set.seed(8675309)

out.treeda <- treeda(response = sample_data(ps)$Community_Type,
                     predictors = otu_table(ps),
                     p = out.treedacv$p.1se,
                     tree = phy_tree(ps),
                     class.names = levels(sample_data(ps)$Community_Type))
out.treeda

plot_coefficients(out.treeda)

forest_river <- out.treeda

ps <- treeda_ps
out.treeda <- forest_river

df <- data.frame(sample_data(ps), projection = out.treeda$projections[,1], score = "Axis.1")

# reverse Axis.1 score
df$projection[df$score == "Axis.1"] <- -df$projection[df$score == "Axis.1"]


df$Subject_ID <- factor(df$Subject_ID , levels=unique(df[order(df$Community),]$Subject_ID), ordered=TRUE)
df$Subject_ID_labels <- df$Subject_ID
levels(df$Subject_ID_labels) <- paste0("Subject ", 1:length(levels(df$Subject_ID_labels)))

p <- ggplot(df)
p <- p + geom_hline(yintercept=.3, color = "gray", linetype = "dashed")
p <- p + geom_point(aes(x = Subject_ID_labels, y = projection, fill = Community_Alias, shape = Community_Subtype), color="black", size =2, alpha=0.75)
p <- p +  scale_fill_manual(name = "Community", values = Community_Alias_pal)
p <- p +  scale_shape_manual(name = "Community Subtype", values = c(21, 24, 22), guide = FALSE)
p <- p +  guides(fill = guide_legend(override.aes=list(shape=c(21, 21, 24,24,24,24,22,22,22))))
p <- p + xlab("Subject ID")
p <- p + ylab("LDA Score")
p <- p + theme(axis.text.x = element_text(angle = 90, hjust = 1))
p <- p + theme(
  panel.background = element_rect(fill = "transparent",colour = NA),
  plot.background = element_rect(fill = "transparent",colour = NA),
  legend.background = element_rect(fill = "transparent"),
  legend.key = element_rect(fill = "transparent",colour = NA),
  panel.grid.major = element_blank(), 
  panel.grid.minor = element_blank(),
  axis.ticks = element_blank(), axis.text.y = element_text(size=8), 
  axis.text.x = element_text(size=2, angle=45, hjust=1)
  )
p <- p + scale_x_discrete(expand=c(0.02, 0))
p

pdf(paste0(SavePath,"Supp_Fig_11b.pdf"), width=5,height=3)
p + theme(legend.position="none")
invisible(dev.off())

tt <- data.frame(tax_table(ps)@.Data)
tt$taxa <- rownames(tt)
ladderize = TRUE
tree.height = 2
tax_rank <- "Family"

tr = out.treeda$input$tree
tr$edge.length = rep(1, length(tr$edge.length))
tree.plot = plot_tree(tr, ladderize = ladderize) + coord_flip() + scale_x_reverse()
leaf.position = get_leaf_position(out.treeda$input$tree, ladderize = ladderize)$otu.pos
coef = as(out.treeda$leafCoefficients$beta, "matrix")
colnames(coef) = paste0("Axis.", 1:ncol(coef))
df <- data.frame(coef, leaf.position, "taxa" = out.treeda$input$tree$tip.label)
df <- merge(df, tt, by = "taxa")
df$Group <- NA

# fix NAs
df$taxa_rank <- as.character(df$Family)
df$taxa_rank[is.na(df$taxa_rank)] <- as.character(df$Order[is.na(df$taxa_rank)])
df$taxa_rank[is.na(df$taxa_rank)] <- as.character(df$Class[is.na(df$taxa_rank)])
df$taxa_rank[is.na(df$taxa_rank)] <- as.character(df$Phylum[is.na(df$taxa_rank)])
df$taxa_rank[is.na(df$taxa_rank)] <- as.character(df$Kingdom[is.na(df$taxa_rank)])

# flip Axis.1
df$Axis.1 <- -df$Axis.1

# don't color taxa that aren't discrimatory
df$taxa_rank[df$Axis.1 == 0] <- NA

df_river <- df[df$Axis.1 < 0, ]
df_river <- df_river[with(df_river, order(-Axis.1)), ]
sort(table(df_river$taxa_rank), decreasing = TRUE)

df_forest <- df[df$Axis.1 > 0, ]
df_forest <- df_forest[with(df_forest, order(-Axis.1)), ]
sort(table(df_forest$taxa_rank), decreasing = TRUE)

age_group_var <- "Adult"
body_site_var <- "Feces"

# subset data object
ps <- Tsimane_ps
ps <- subset_samples(ps, Study_Code == "Sprockett_etal")
ps <- subset_samples(ps, Age_Class %in% age_group_var)
ps <- subset_samples(ps, Sample_Type %in% body_site_var)
ps <- subset_samples(ps, Community_Type %in% c("River"))
ps <- prune_taxa(taxa_sums(ps) > 0, ps)

# Remove taxa not seen more than 10 times in at least 5% of samples. 
nt1 <- ntaxa(ps)
ns1 <- nsamples(ps)
prev_co <- 0.05
abun_co <- 10
ps <- filter_taxa(ps, function(x) sum(x > abun_co) > (prev_co*length(x)), TRUE)
nt2 <- ntaxa(ps)
message("Taxa must appear at least ", abun_co, " times in at least ", ceiling(prev_co * ns1)," samples to be retained. ", nt1 - nt2, " taxa were removed, and ", nt2, " remain.")

# inverse hyperbolic sine transformation
asinh_ps <- ps
otu_table(asinh_ps) <- otu_table(asinh(otu_table(asinh_ps)), taxa_are_rows = FALSE)
ps <- asinh_ps

treeda_ps <- ps
proximal_distal_ps <- treeda_ps

ps <- treeda_ps

set.seed(8675309)
out.treedacv = treedacv(response = sample_data(ps)$Community_Subtype,
                        predictors = otu_table(ps),
                        tree = phy_tree(ps), folds = 10, pvec = 3:50)
out.treedacv
plot(out.treedacv)

proximal_distal <- out.treedacv

ps <- treeda_ps
ps <- subset_samples(ps, Community_Type %in% c("River"))
ps <- prune_taxa(taxa_sums(ps) > 0, ps)

out.treedacv <- proximal_distal

set.seed(8675309)

out.treeda <- treeda(response = sample_data(ps)$Community_Subtype,
                     predictors = otu_table(ps),
                     p = out.treedacv$p.1se,
                     tree = phy_tree(ps),
                     class.names = levels(sample_data(ps)$Community_Subtype))
out.treeda

plot_coefficients(out.treeda)

proximal_distal <- out.treeda

ps <- treeda_ps
ps <- subset_samples(ps, Community_Type %in% c("River"))
ps <- prune_taxa(taxa_sums(ps) > 0, ps)

out.treeda <- proximal_distal

df <- data.frame(sample_data(ps), projection = out.treeda$projections[,1], score = "Axis.1")

# reverse Axis.1 score
df$projection[df$score == "Axis.1"] <- -df$projection[df$score == "Axis.1"]

df$Subject_ID <- factor(df$Subject_ID , levels=unique(df[order(df$Community),]$Subject_ID), ordered=TRUE)
df$Subject_ID_labels <- df$Subject_ID
levels(df$Subject_ID_labels) <- paste0("Subject ", 1:length(levels(df$Subject_ID_labels)))

p <- ggplot(df)
p <- p + geom_hline(yintercept=.115, color = "gray", linetype = "dashed")
p <- p + geom_point(aes(x = Subject_ID_labels, y = projection, fill = Community_Alias, shape = Community_Subtype), color="black", size =2, alpha=0.75)
p <- p +  scale_fill_manual(name = "Community", values = Community_Alias_pal)
p <- p +  scale_shape_manual(name = "Community Subtype", values = c(21, 24, 22), guide = FALSE)
p <- p +  guides(fill = guide_legend(override.aes=list(shape=c(21, 21, 24,24,24,24))))
p <- p + xlab("Subject ID")
p <- p + ylab("LDA Score")
p <- p + theme(axis.text.x = element_text(angle = 90, hjust = 1))
p <- p + theme(
  panel.background = element_rect(fill = "transparent",colour = NA),
  plot.background = element_rect(fill = "transparent",colour = NA),
  legend.background = element_rect(fill = "transparent"),
  legend.key = element_rect(fill = "transparent",colour = NA),
  panel.grid.major = element_blank(), 
  panel.grid.minor = element_blank(),
  axis.ticks = element_blank(), axis.text.y = element_text(size=8), 
  axis.text.x = element_text(size=2, angle=45, hjust=1)
  )
p <- p + scale_x_discrete(expand=c(0.02, 0))
p

pdf(paste0(SavePath,"Supp_Fig_11a.pdf"), width=5,height=3)
p + theme(legend.position="none")
invisible(dev.off())

tt <- data.frame(tax_table(ps)@.Data)
tt$taxa <- rownames(tt)
ladderize = TRUE
tree.height = 2
tax_rank <- "Family"

tr = out.treeda$input$tree
tr$edge.length = rep(1, length(tr$edge.length))
tree.plot = plot_tree(tr, ladderize = ladderize) + coord_flip() + scale_x_reverse()
leaf.position = get_leaf_position(out.treeda$input$tree, ladderize = ladderize)$otu.pos
coef = as(out.treeda$leafCoefficients$beta, "matrix")
colnames(coef) = paste0("Axis.", 1:ncol(coef))
df <- data.frame(coef, leaf.position, "taxa" = out.treeda$input$tree$tip.label)
df <- merge(df, tt, by = "taxa")
df$Group <- NA

# fix NAs
df$taxa_rank <- as.character(df$Family)
df$taxa_rank[is.na(df$taxa_rank)] <- as.character(df$Order[is.na(df$taxa_rank)])
df$taxa_rank[is.na(df$taxa_rank)] <- as.character(df$Class[is.na(df$taxa_rank)])
df$taxa_rank[is.na(df$taxa_rank)] <- as.character(df$Phylum[is.na(df$taxa_rank)])
df$taxa_rank[is.na(df$taxa_rank)] <- as.character(df$Kingdom[is.na(df$taxa_rank)])

# flip Axis.1
df$Axis.1 <- -df$Axis.1

# don't color taxa that aren't discrimatory
df$taxa_rank[df$Axis.1 == 0] <- NA

suppressMessages(require(ggtree, warn.conflicts=FALSE, quietly = TRUE))
options(getClass.msg=FALSE)
package.version("ggtree")

tt <- data.frame(tax_table(forest_river_ps)@.Data)
tt$taxa <- rownames(tt)
ladderize = TRUE
tree.height = 2
tax_rank <- "Family"
out.treeda <-  forest_river
tr = out.treeda$input$tree
tr$edge.length = rep(1, length(tr$edge.length))
leaf.position = get_leaf_position(out.treeda$input$tree, ladderize = ladderize)$otu.pos
coef = as(out.treeda$leafCoefficients$beta, "matrix")
colnames(coef) <- "coef"
df <- data.frame(coef, leaf.position, "taxa" = out.treeda$input$tree$tip.label)
df <- merge(df, tt, by = "taxa")
df$coef[df$coef == 0] <- NA

forest_river_tr <- tr
forest_river_df <- df

tt <- data.frame(tax_table(proximal_distal_ps)@.Data)
tt$taxa <- rownames(tt)
ladderize = TRUE
tree.height = 2
tax_rank <- "Family"
out.treeda <-  proximal_distal
tr = out.treeda$input$tree
tr$edge.length = rep(1, length(tr$edge.length))
leaf.position = get_leaf_position(out.treeda$input$tree, ladderize = ladderize)$otu.pos
coef = as(out.treeda$leafCoefficients$beta, "matrix")
colnames(coef) <- "coef"
df <- data.frame(coef, leaf.position, "taxa" = out.treeda$input$tree$tip.label)
df <- merge(df, tt, by = "taxa")
df$coef[df$coef == 0] <- NA

proximal_distal_tr <- tr
proximal_distal_df <- df
forest_river_taxa <- as.character(forest_river_df$taxa)

proximal_distal_taxa <- as.character(proximal_distal_df$taxa[!is.na(proximal_distal_df$coef)])
disc_taxa <-unique(c(forest_river_taxa, proximal_distal_taxa))

ps <- Tsimane_ps
ps <- subset_samples(ps, Study_Code == "Sprockett_etal")
ps <- subset_samples(ps, Age_Class %in% age_group_var)
ps <- subset_samples(ps, Sample_Type %in% body_site_var)
ps <- prune_taxa(taxa_sums(ps) > 0, ps)

ps <- prune_taxa(disc_taxa, ps)
tt <- data.frame(tax_table(ps)@.Data)
tt$taxa <- rownames(tt)
ladderize = TRUE
tree.height = 2
tax_rank <- "Family"
tr = phy_tree(ps)
tr$edge.length = rep(1, length(tr$edge.length))
leaf.position = get_leaf_position(tr, ladderize = ladderize)$otu.pos

proximal_distal_df2 <- proximal_distal_df[!is.na(proximal_distal_df$coef), ]
proximal_distal_df2$plot_loc <- 3
forest_river_df2 <- forest_river_df[!as.character(forest_river_df$taxa) %in% as.character(proximal_distal_df2$taxa), ]
forest_river_df2$plot_loc <- 1

coef_df <- rbind(forest_river_df2, proximal_distal_df2)
coef_df$size_var <- 3
coef_df$size_var[is.na(coef_df$coef)] <- NA
coef_df$ASV <- paste(sapply(strsplit(as.character(coef_df$taxa), "_"), `[`, 2))
coef_df$ASV[is.na(coef_df$coef)] <- NA

# function for coloring trees
taxa_list <- function(ps, rank){
  tt <- tax_table(ps)@.Data
  if(!rank %in% rank_names(ps)){
    message(paste0(rank, " not found in rank_names(ps)"))
  }
  x <- unique(tt[,rank])
  tl <- vector("list", length = length(x))
  names(tl) <- x
  for(i in x){
    j <- as.numeric(which(tt[,rank] == i))
    tl[[i]] <- taxa_names(ps)[j]
  }
  return(tl)
}

tl <- taxa_list(ps, "Family")
tl_phylum <- taxa_list(ps, "Phylum")
tl_order <- taxa_list(ps, "Order")

tree2 <- groupOTU(tr, tl)
attr(tree2, "group")[which(attr(tree2, "group") == 0)] <- NA
names(attributes(tree2))[names(attributes(tree2)) == "group"] <- "Family2"

tree3 <- groupOTU(tr, tl_phylum)
attr(tree3, "group")[which(attr(tree3, "group") == 0)] <- NA
names(attributes(tree3))[names(attributes(tree3)) == "group"] <- "Phylum"

tree4 <- groupOTU(tr, tl_order)
attr(tree4, "group")[which(attr(tree4, "group") == 0)] <- NA
names(attributes(tree4))[names(attributes(tree4)) == "group"] <- "Order"

attributes(tree2)$Phylum <- attributes(tree3)$Phylum
attributes(tree2)$Order <- attributes(tree4)$Order

tree2$tip.label <- sapply(strsplit(as.character(tree2$tip.label), "_"), `[`, 2)
tree2$tip.label[tree2$tip.label %in% coef_df$taxa[is.na(coef_df$coef)]] <- NA
coef_df$taxa <- sapply(strsplit(as.character(coef_df$taxa), "_"), `[`, 2)

x <- data.frame(attributes(tree2)$Phylum, attributes(tree2)$Order, attributes(tree2)$Family2)

attributes(tree2)$Family2 <- as.character(attributes(tree2)$Family2)
attributes(tree2)$Family2[is.na(attributes(tree2)$Family2) & attributes(tree2)$Order == "Mollicutes_RF39"] <- "Mollicutes_RF39"
attributes(tree2)$Family2[is.na(attributes(tree2)$Family2) & attributes(tree2)$Order == "Clostridiales"] <- "Clostridiales"
attributes(tree2)$Family2[is.na(attributes(tree2)$Family2) & attributes(tree2)$Order == "Bacteroidales"] <- "Bacteroidales"
attributes(tree2)$Family2[is.na(attributes(tree2)$Family2) & attributes(tree2)$Order == "Selenomonadales"] <- "Selenomonadales"
attributes(tree2)$Family2[is.na(attributes(tree2)$Family2) & is.na(attributes(tree2)$Order) & attributes(tree2)$Phylum == "Proteobacteria"] <- "Proteobacteria"

x <- data.frame(attributes(tree2)$Phylum, attributes(tree2)$Order, attributes(tree2)$Family2)
x[is.na(x$attributes.tree2..Family2),]
colnames(x) <- c("Phylum", "Order", "Family")
x <- x[with(x, order(Phylum, Order, Family)), ]
x <- unique(x)
y <- x[x$Family == "Methanobacteriaceae",]
x <- x[x$Family != "Methanobacteriaceae",]
x <- rbind(y, x)
attributes(tree2)$Family2 <- factor(attributes(tree2)$Family2, levels = x$Family)

p <- ggtree(tree2, aes(color=Family2), layout="circular", branch.length="none", size = 2)
p <- p + theme(legend.position = "right")
p <- p + guides(color=guide_legend(ncol=1))
p <- p + scale_color_manual(name = "Family", values = Taxa_Family_pal, na.translate = TRUE, na.value = "gray")
p <- p + theme(
  panel.background = element_rect(fill = "transparent",colour = NA),
  plot.background = element_rect(fill = "transparent",colour = NA),
  legend.background = element_rect(fill = "transparent",colour = NA),
  panel.grid.major = element_blank(), 
  panel.grid.minor = element_blank(),
  legend.key = element_rect(fill = "transparent",colour = NA))
p

p <- p %<+% coef_df
p <- p + geom_point(aes(x= plot_loc + 23, fill=coef, size=size_var, shape = factor(plot_loc)), color = "black", alpha=0.75)
p <- p + geom_text(aes(x= plot_loc + 25, label = ASV, angle=ifelse(103 < angle & angle < 280 ,angle + 180, angle )), color = "black", alpha=0.75, size = 4.5)
p <- p + scale_shape_manual(name = "Discrimatory Taxa", values = c(21, 22), na.translate = FALSE, labels = c("River vs. Forest", "Proximal vs. Distal River"))
p <- p + scale_fill_gradient2(name = "LDA Coefficient", low = "blue3", mid = "gray", high = "red3", midpoint = 0,  guide = "colourbar", limits=c(-max(abs(df$coef), na.rm = TRUE), max(abs(df$coef), na.rm = TRUE)))
p <- p + scale_size(guide = "none")
p <- p + guides(shape = guide_legend(override.aes = list(size=4))) 
p <- p + theme(
  panel.background = element_rect(fill = "transparent",colour = NA),
  plot.background = element_rect(fill = "transparent",colour = NA),
  legend.background = element_rect(fill = "transparent",colour = NA),
  panel.grid.major = element_blank(), 
  panel.grid.minor = element_blank(),
  legend.key = element_rect(fill = "transparent",colour = NA))
p

file_name <- paste0("Fig_5c")

library(cowplot)
p_legend <- ggdraw(plot_grid(get_legend(p)))

pdf(paste0(SavePath,file_name, "_legend", ".pdf"), height = 15, width = 6)
p_legend
invisible(dev.off())

pdf(paste0(SavePath,file_name,  ".pdf"), height = 14, width = 14)
p + theme(legend.position="none")
invisible(dev.off())

```
