# Supplementary material for: Microbiota assembly, structure, and dynamics among Tsimane horticulturalists of the Bolivian Amazon
Source: Nat Commun. 2020 Jul 29;11:3772. doi: 10.1038/s41467-020-17541-6 (PMC7391733; doi:10.1038/s41467-020-17541-6)
Supplement: Supplementary file 6 — Source Data [file 41467_2020_17541_MOESM6_ESM.zip › Source Data/Sprockett_Tsimane.4.Rmd]

---
title: "`r substr(knitr::current_input(), 1, nchar(knitr::current_input())-4)`"
author: "Daniel Sprockett"
date: "June 8, 2020"
output: 
  html_document:
    toc: true
    toc_float: true
    code_folding: hide
    theme: lumen
editor_options: 
  chunk_output_type: console
---

last updated: `r format(Sys.Date(), format="%B %d %Y")`

***

<p style="text-align:center;font-size:300%;"> The Tsimane Microbiome Project </p>

***
### Manuscript Title:

#### Microbiota Assembly, Structure, and Dynamics Among Tsimane Horticulturalists of the Bolivian Amazon

***
### Authors

Daniel Sprockett^1^, Melanie Martin^2,3^, Elizabeth Costello^4^, Adam Burns^4^, Susan Holmes^5^, Michael Gurven^3,6^, and David A. Relman^1,4,7* ^

1. Department of Microbiology & Immunology, Stanford University School of Medicine, Stanford, CA 94305, USA
2. Department of Anthropology, University of Washington, Seattle, WA 98195, USA.
3. Department of Anthropology, University of California Santa Barbara, Santa Barbara, CA 93106, USA.
4. Department of Medicine, Stanford University School of Medicine, Stanford, CA 94305, USA 
5. Department of Statistics, Stanford University, Stanford, CA 94305, USA 
6. Broom Center for Demography, University of California Santa Barbara, Santa Barbara , CA 93106, USA.
7. Veterans Affairs Palo Alto Health Care System, Palo Alto, CA 94304, USA

^* ^ Corresponding Author

***

ABSTRACT
Selective and neutral forces shape human microbiota assembly in early life. The Tsimane are an indigenous Bolivian population with infant care-associated behaviors predicted to increase mother-infant microbial dispersal. Here, we characterize microbial community assembly in 47 infant-mother pairs from six Tsimane villages, using 16S rRNA gene amplicon sequencing of longitudinal stool and tongue swab samples. We find that infant consumption of dairy products, vegetables, and chicha (a fermented drink inoculated with oral microbes) is associated with stool microbiota composition. In stool and tongue samples, microbes shared between mothers and infants are more abundant than non-shared microbes. Using a neutral model of community assembly, we find that neutral processes alone explain the prevalence of 79% of infant-colonizing microbes, but explain microbial prevalence less well in adults from river villages with more regular access to markets. Our results underscore the importance of neutral forces during microbiota assembly, and we hypothesize that changing lifestyle factors may alter traditional modes of microbiota assembly by decreasing the role of neutral processes.

***

Set Paths and Establish Directory Structure

```{r setup env, message=FALSE, warning=FALSE}

# Remove the variables in the working environment
rm(list=ls())

# set to appropriate location
setwd("/Users/daniel/Documents/Relman_Lab/projects/VA01_Tsimane/Stanford_Digital_Repository/")

# set paths
if(interactive()){
  try(file_name <- tail(strsplit(rstudioapi::getSourceEditorContext()$path, "/")[[1]], 1))
} else {
  file_name <- knitr::current_input()
}
file_name <- substr(file_name, 1, nchar(file_name)-4)

# all figures will be output to a sub-folder with this file name appended with "_Output"
SavePath <- paste0(getwd(), "/", file_name, "_Output/")
dir.create(file.path(SavePath), showWarnings = FALSE)

```

Install and Load R packages

```{r load packages, message=FALSE, warning=FALSE}

# set seed
set.seed(8675309)

# list pacakges
packages <- c("ggplot2", 
              "ape", 
              "caret", 
              "plyr", 
              "scales", 
              "ggdendro", 
              "grid", 
              "reshape2", 
              "gridExtra", 
              "cowplot", 
              "vegan",
              "dplyr",
              "ggrepel",
              "magrittr",
              "RColorBrewer",
              "xml2",
              "doParallel",
              "foreach",
              "vegan",
              "Biostrings",
              "devtools",
              "phyloseq",
              "DESeq2",
              "kableExtra",
              "UpSetR",
              "picante",
              "ggpubr",
              "treeDA",
              "igraph")

# install packages from bioconductor
BiocManager::install(setdiff(packages,installed.packages()), update=FALSE)

# list packages from github
git_packages <- c("danielsprockett/tyRa",
                  "gavinsimpson/ggvegan", 
                  "zdk123/SpiecEasi")

# install packages from github
library(devtools)
git_package_names <- as.character(sapply(git_packages,function(x){strsplit(x,"/")[[1]][[2]]}))
install_github(git_packages[which(git_package_names == setdiff(git_package_names,installed.packages()))])

# load packages
all_packages <- c(packages, git_package_names)

n <- length(all_packages) - sum(sapply(all_packages,require,character.only=TRUE))

# print if packages loaded properly
if(n == 0){
  print("All necessary R packages loaded properly")
} else {
  print(paste0(n, " R packages did not load properly"))
}

```

Set up the graphics device and graphing theme

```{r graphics, message=FALSE, warning=FALSE}

# set the current graphic device off
if(dev.cur()>1){
  invisible(dev.off())
}

# set the plotting theme 
theme_set(theme_bw())

```

```{r import_micro, warning = FALSE, message = FALSE}

Tsimane_ps <- readRDS(paste0(getwd(), "/","Sprockett_Tsimane_ps.rds"))

```

Create standard feature palettes for consisent plots.

Palettes for samples

```{r plot sample palettes, warning=FALSE, message=FALSE}

Country_shape_pal <- c(21, 24, 22)
names(Country_shape_pal) <- c("Bolivia", "Bangladesh", "Finland")

Age_Class_pal <- c("#99C2A2", "#5B725A", "#F2CA65")
names(Age_Class_pal) <- c("Infant", "Child", "Adult")

Country_pal <- c("#ef5b5b", "#3784D2", "#e8aa43",  "gray")
names(Country_pal) <- c("Bolivia", "Finland", "Bangladesh", "ASVs")

Community_Alias_pal <- c("#EAEDF2", "#F13030", "#841B1B", "#35C1C4", "#1D6A6B", "#1E3D72", "#11223F", "#FFB15F","#FF9523", "#8C5214")
names(Community_Alias_pal) <- c("Market_Town", "Proximal_River_1", "Proximal_River_2", "Distal_River_1", "Distal_River_2", "Distal_River_3", "Distal_River_4", "Forest_1", "Forest_2", "Forest_3")

Sample_Type_pal <- c("Feces" = "red3",  "Saliva" = "blue3")

Prediction_pal <- c("#FFC857",  "#073B4C", "#05B083", "#FFC857",  "#073B4C", "#05B083")
names(Prediction_pal) <- c("Above_Prediction", "As_Predicted","Below_Prediction", "Above prediction", "As predicted","Below prediction")

Sample_Type_By_Age_Class_Shape_pal <- c(
  "Infant_Feces" = 21,
  "Adult_Feces" =  22,
  "Infant_Saliva" = 24,
  "Adult_Saliva" = 25)

```

```{r complete dyads}

ps <- Tsimane_ps
ps <- subset_samples(ps, Study_Code =="Sprockett_etal")

# retreive only samples that are from a Dyad (mother/baby pair)
ps <- subset_samples(ps, !Dyad %in% "none") 
ps <- subset_samples(ps, Days_After_Birth != "N/A") 

ps@sam_data$Dyad <- paste0("Dyad_", ps@sam_data$Dyad)
ips <- subset_samples(ps, Age_Class =="Infant")
it <- data.frame(table(ips@sam_data$Dyad))

aps <- subset_samples(ps, Age_Class =="Adult")
at <- data.frame(table(aps@sam_data$Dyad))

df <- merge(it, at, by = "Var1")
df$Total <- df$Freq.x + df$Freq.y
colnames(df) <- c("Dyad", "Infant", "Adult", "Total")
df <- df[with(df, order(-Total)), ]
dyad_df <- df
dim(dyad_df)

```

# Figure 4 --------------

```{r Fig. 4a - grab color fills}

# make a dummy plot to grab the colors for consistent coloring across plots
ps <- Tsimane_ps
ps <- subset_samples(ps, Sample_Type %in% c("Feces"))

ps <- subset_samples(ps, Country %in% c("Bolivia", "Bangladesh", "Finland"))
ps <- subset_samples(ps, Cohort %in% c("Tsimane", "Healthy_Twins_Triplets", "Finland"))
ps <- prune_taxa(taxa_sums(ps) > 0, ps)

sd <- data.frame(sample_data(ps))
sd$Age_Months <- as.numeric(as.character(sd$Age_Months))
sd$Age_Months_color <- sd$Age_Months
sd$Age_Months_color[sd$Age_Class %in% c("Adult", "Child")] <- max(sd$Age_Months[sd$Age_Class== "Infant"])

# Finland
Finland_sd <- sd[sd$Country == "Finland",]
Finland_sd$y_plot <- 1:length(Finland_sd$Sample_ID)
colfunc <- colorRampPalette(c("white", "#3784D2"))
colorends <- colfunc(4)

p <- ggplot(Finland_sd)
p <- p + geom_point(aes(x = Age_Months, y = y_plot, fill = Age_Months_color, shape = Country), color="black", size =2)
p <- p + scale_shape_manual(name = "Country", values = Country_shape_pal)
p <- p + scale_fill_gradientn(name = "Age (months)", colors = colorends)
p <- p + theme(
  panel.background = element_rect(fill = "transparent",colour = NA),
  plot.background = element_rect(fill = "transparent",colour = NA),
  legend.background = element_rect(fill = "transparent",colour = NA),
  panel.grid.major = element_blank(), 
  panel.grid.minor = element_blank(),
  legend.key = element_rect(fill = "transparent",colour = NA))
Finland_p <- p

g <- ggplot_build(Finland_p)
Finland_fills <- data.frame(g$data[[1]]["fill"],
                          g$data[[1]]["x"],
                          g$data[[1]]["y"])
Finland_fills$merge_var <- paste0(Finland_fills$x, "_", Finland_fills$y)
colnames(Finland_fills) <- c("fill_var", "x", "y", "merge_var")
Finland_sd$merge_var <- paste0(Finland_sd$Age_Months, "_", Finland_sd$y_plot)
Finland_fills <- merge(Finland_fills, Finland_sd, by = "merge_var")

# Bolivia 
Bolivia_sd <- sd[sd$Country == "Bolivia",]
Bolivia_sd$y_plot <- 1:length(Bolivia_sd$Sample_ID)
colfunc <- colorRampPalette(c("white", "#ef5b5b"))
colorends <- colfunc(4)

p <- ggplot(Bolivia_sd)
p <- p + geom_point(aes(x = Age_Months, y = y_plot, fill = Age_Months_color, shape = Country), color="black", size =2)
p <- p + scale_shape_manual(name = "Country", values = Country_shape_pal)
p <- p + scale_fill_gradientn(name = "Age (months)", colors = colorends)
p <- p + theme(
  panel.background = element_rect(fill = "transparent",colour = NA),
  plot.background = element_rect(fill = "transparent",colour = NA),
  legend.background = element_rect(fill = "transparent",colour = NA),
  panel.grid.major = element_blank(), 
  panel.grid.minor = element_blank(),
  legend.key = element_rect(fill = "transparent",colour = NA))
Bolivia_p <- p

g <- ggplot_build(Bolivia_p)
Bolivia_fills <- data.frame(g$data[[1]]["fill"],
                          g$data[[1]]["x"],
                          g$data[[1]]["y"])
Bolivia_fills$merge_var <- paste0(Bolivia_fills$x, "_", Bolivia_fills$y)
colnames(Bolivia_fills) <- c("fill_var", "x", "y", "merge_var")
Bolivia_sd$merge_var <- paste0(Bolivia_sd$Age_Months, "_", Bolivia_sd$y_plot)
Bolivia_fills <- merge(Bolivia_fills, Bolivia_sd, by = "merge_var")

# Bangladesh
Bangladesh_sd <- sd[sd$Country == "Bangladesh",]
Bangladesh_sd$y_plot <- 1:length(Bangladesh_sd$Sample_ID)
colfunc <- colorRampPalette(c("white", "#e8aa43"))
colorends <- colfunc(4)

p <- ggplot(Bangladesh_sd)
p <- p + geom_point(aes(x = Age_Months, y = y_plot, fill = Age_Months_color, shape = Country), color="black", size =2)
p <- p + scale_shape_manual(name = "Country", values = Country_shape_pal)
p <- p + scale_fill_gradientn(name = "Age (months)", colors = colorends)
p <- p + theme(
  panel.background = element_rect(fill = "transparent",colour = NA),
  plot.background = element_rect(fill = "transparent",colour = NA),
  legend.background = element_rect(fill = "transparent",colour = NA),
  panel.grid.major = element_blank(), 
  panel.grid.minor = element_blank(),
  legend.key = element_rect(fill = "transparent",colour = NA))
Bangladesh_p <- p

g <- ggplot_build(Bangladesh_p)
Bangladesh_fills <- data.frame(g$data[[1]]["fill"],
                          g$data[[1]]["x"],
                          g$data[[1]]["y"])
Bangladesh_fills$merge_var <- paste0(Bangladesh_fills$x, "_", Bangladesh_fills$y)
colnames(Bangladesh_fills) <- c("fill_var", "x", "y", "merge_var")
Bangladesh_sd$merge_var <- paste0(Bangladesh_sd$Age_Months, "_", Bangladesh_sd$y_plot)
Bangladesh_fills <- merge(Bangladesh_fills, Bangladesh_sd, by = "merge_var")

fills <- rbind(Finland_fills, Bolivia_fills, Bangladesh_fills)
rownames(fills) <- fills$Sample_ID

```


```{r Fig. 4a - calculate distances}

# Weighted Unifrac

# set up data object
ps <- Tsimane_ps
ps <- subset_samples(ps, Sample_Type %in% c("Feces"))
ps <- subset_samples(ps, Country %in% c("Bolivia", "Bangladesh", "Finland"))
ps <- subset_samples(ps, Cohort %in% c("Tsimane", "Healthy_Twins_Triplets", "Finland"))
ps <- prune_taxa(taxa_sums(ps) > 0, ps)

# centered log ratio transformation
clr_ps <- ps
otu_table(clr_ps) <- otu_table(t(apply(log10(otu_table(clr_ps) + 1), 1, function(x) x - mean(x))), taxa_are_rows = FALSE)
otu_table(clr_ps)[otu_table(clr_ps) < 0] <- 0
ps <- clr_ps

ps_ord <- phyloseq::distance(ps, method = "wunifrac", normalized=TRUE)
ps_ord_wunifrac <- ps_ord
ord_PCoA <- ordinate(ps, "PCoA", distance = ps_ord)

PC1 <- round(ord_PCoA$values$Relative_eig[1]*100, 1)
PC2 <- round(ord_PCoA$values$Relative_eig[2]*100, 1)
PC3 <- round(ord_PCoA$values$Relative_eig[3]*100, 1)
PC4 <- round(ord_PCoA$values$Relative_eig[4]*100, 1)
pcVar <- PC1 + PC2 + PC3 + PC4
print(paste0("Top 4 dimentions explain ",pcVar,"% of the variance."))

df <- cbind(ord_PCoA$vectors, sample_data(ps))
df$Age_Months <- as.numeric(as.character(df$Age_Months))
plot_df <- df

df <- merge(df, fills, by = 0)
fill_pal <- unique(df$fill_var)
names(fill_pal) <- unique(df$fill_var)

df$Country.x <- factor(df$Country.x, levels = c("Finland", "Bolivia", "Bangladesh"))

p <- ggplot(df)
p <- p + xlab(paste0("PC1 (", PC1, "%)"))
p <- p + ylab(paste0("PC2 (", PC2, "%)"))
p <- p + scale_shape_manual(name = "Country", values = Country_shape_pal)
p <- p +  guides(shape = guide_legend(override.aes=list(fill=c("#3784D2", "#ef5b5b", "#e8aa43"))))
p <- p + geom_point(aes(x = -Axis.1, y = Axis.2, fill=fill_var, shape = Country.x), color="black", size =2)
p <- p +  scale_fill_identity()
p <- p + theme(
  panel.background = element_rect(fill = "transparent",colour = NA),
  plot.background = element_rect(fill = "transparent",colour = NA),
  legend.background = element_rect(fill = "transparent",colour = NA),
  panel.grid.major = element_blank(), 
  panel.grid.minor = element_blank(),
  legend.key = element_rect(fill = "transparent",colour = NA))
p

file_name <- paste0("Supp_Fig_8")

library(cowplot)
p_legend <- ggdraw(plot_grid(get_legend(p)))

pdf(paste0(SavePath, file_name, "_legend", ".pdf"), width=2, height = 3)
print(p_legend)
invisible(dev.off())

file_name <- paste0("Supp_Fig_8d")

pdf(paste0(SavePath,file_name, ".pdf"), width=4.5, height = 3)
p + theme(legend.position="none")
invisible(dev.off())

# Unweighted Unifrac

ps <- Tsimane_ps
ps <- subset_samples(ps, Sample_Type %in% c("Feces"))
ps <- subset_samples(ps, Country %in% c("Bolivia", "Bangladesh", "Finland"))
ps <- subset_samples(ps, Cohort %in% c("Tsimane", "Healthy_Twins_Triplets", "Finland"))
ps <- prune_taxa(taxa_sums(ps) > 0, ps)

# centered log ratio transformation
clr_ps <- ps
otu_table(clr_ps) <- otu_table(t(apply(log10(otu_table(clr_ps) + 1), 1, function(x) x - mean(x))), taxa_are_rows = FALSE)
otu_table(clr_ps)[otu_table(clr_ps) < 0] <- 0
ps <- clr_ps

ps_ord <- phyloseq::distance(ps, method = "unifrac", normalized=TRUE)
ps_ord_unifrac <- ps_ord
ord_PCoA <- ordinate(ps, "PCoA", distance = ps_ord)

PC1 <- round(ord_PCoA$values$Relative_eig[1]*100, 1)
PC2 <- round(ord_PCoA$values$Relative_eig[2]*100, 1)
PC3 <- round(ord_PCoA$values$Relative_eig[3]*100, 1)
PC4 <- round(ord_PCoA$values$Relative_eig[4]*100, 1)
pcVar <- PC1 + PC2 + PC3 + PC4
print(paste0("Top 4 dimentions explain ",pcVar,"% of the variance."))

df <- cbind(ord_PCoA$vectors, sample_data(ps))
df$Age_Months <- as.numeric(as.character(df$Age_Months))

df$Country_Groups <- df$Country
df$Country_Groups <- as.character(df$Country_Groups)

df$Country_Groups[df$Country %in% c("Finland", "England")] <- "European"
plot_df <- df

df <- merge(df, fills, by = 0)
fill_pal <- unique(df$fill_var)
names(fill_pal) <- unique(df$fill_var)

df$Country.x <- factor(df$Country.x, levels = c("Finland",  "England", "Bolivia", "Bangladesh"))

p <- ggplot(df)
p <- p + xlab(paste0("PC1 (", PC1, "%)"))
p <- p + ylab(paste0("PC2 (", PC2, "%)"))
p <- p + scale_shape_manual(name = "Country", values = Country_shape_pal)
p <- p +  guides(shape = guide_legend(override.aes=list(fill=c("#3784D2", "#ef5b5b", "#e8aa43"))))
p <- p + geom_point(aes(x = -Axis.1, y = Axis.2, fill=fill_var, shape = Country.x), color="black", size =2)
p <- p +  scale_fill_identity()
p <- p + theme(
  panel.background = element_rect(fill = "transparent",colour = NA),
  plot.background = element_rect(fill = "transparent",colour = NA),
  legend.background = element_rect(fill = "transparent",colour = NA),
  panel.grid.major = element_blank(), 
  panel.grid.minor = element_blank(),
  legend.key = element_rect(fill = "transparent",colour = NA))
p

file_name <- paste0("Supp_Fig_8c")

pdf(paste0(SavePath, file_name, ".pdf"), width=4.5, height = 3)
p + theme(legend.position="none")
invisible(dev.off())


# Bray-Curtis

ps <- Tsimane_ps
ps <- subset_samples(ps, Sample_Type %in% c("Feces"))

ps <- subset_samples(ps, Country %in% c("Bolivia", "Bangladesh", "Finland"))
ps <- subset_samples(ps, Cohort %in% c("Tsimane", "Healthy_Twins_Triplets", "Finland"))
ps <- prune_taxa(taxa_sums(ps) > 0, ps)

# centered log ratio transformation
clr_ps <- ps
otu_table(clr_ps) <- otu_table(t(apply(log10(otu_table(clr_ps) + 1), 1, function(x) x - mean(x))), taxa_are_rows = FALSE)
otu_table(clr_ps)[otu_table(clr_ps) < 0] <- 0
ps <- clr_ps

ps_ord <- phyloseq::distance(ps, method = "bray", normalized=TRUE)
ps_ord_bray <- ps_ord
ord_PCoA <- ordinate(ps, "PCoA", distance = ps_ord)

PC1 <- round(ord_PCoA$values$Relative_eig[1]*100, 1)
PC2 <- round(ord_PCoA$values$Relative_eig[2]*100, 1)
PC3 <- round(ord_PCoA$values$Relative_eig[3]*100, 1)
PC4 <- round(ord_PCoA$values$Relative_eig[4]*100, 1)
pcVar <- PC1 + PC2 + PC3 + PC4
print(paste0("Top 4 dimentions explain ",pcVar,"% of the variance."))

df <- cbind(ord_PCoA$vectors, sample_data(ps))
df$Age_Months <- as.numeric(as.character(df$Age_Months))

df$Country_Groups <- df$Country
df$Country_Groups <- as.character(df$Country_Groups)

df$Country_Groups[df$Country %in% c("Finland", "England")] <- "European"
plot_df <- df

df <- merge(df, fills, by = 0)
fill_pal <- unique(df$fill_var)
names(fill_pal) <- unique(df$fill_var)

df$Country.x <- factor(df$Country.x, levels = c("Finland",  "England", "Bolivia", "Bangladesh"))

p <- ggplot(df)
p <- p + xlab(paste0("PC1 (", PC1, "%)"))
p <- p + ylab(paste0("PC2 (", PC2, "%)"))
p <- p + scale_shape_manual(name = "Country", values = Country_shape_pal)
p <- p +  guides(shape = guide_legend(override.aes=list(fill=c("#3784D2", "#ef5b5b", "#e8aa43"))))
p <- p + geom_point(aes(x = -Axis.1, y = Axis.2, fill=fill_var, shape = Country.x), color="black", size =2)
p <- p +  scale_fill_identity()
p <- p + theme(
  panel.background = element_rect(fill = "transparent",colour = NA),
  plot.background = element_rect(fill = "transparent",colour = NA),
  legend.background = element_rect(fill = "transparent",colour = NA),
  panel.grid.major = element_blank(), 
  panel.grid.minor = element_blank(),
  legend.key = element_rect(fill = "transparent",colour = NA))
p

file_name <- paste0("Supp_Fig_8b")

pdf(paste0(SavePath,file_name, ".pdf"), width=4.5, height = 3)
p + theme(legend.position="none")
invisible(dev.off())


# Jaccard Index

ps <- Tsimane_ps
ps <- subset_samples(ps, Sample_Type %in% c("Feces"))
ps <- subset_samples(ps, Country %in% c("Bolivia", "Bangladesh", "Finland"))
ps <- subset_samples(ps, Cohort %in% c("Tsimane", "Healthy_Twins_Triplets", "Finland"))
ps <- prune_taxa(taxa_sums(ps) > 0, ps)

# centered log ratio transformation
clr_ps <- ps
otu_table(clr_ps) <- otu_table(t(apply(log10(otu_table(clr_ps) + 1), 1, function(x) x - mean(x))), taxa_are_rows = FALSE)
otu_table(clr_ps)[otu_table(clr_ps) < 0] <- 0
ps <- clr_ps

ps_ord <- phyloseq::distance(ps, method = "jaccard", normalized=TRUE, binary = TRUE)
ps_ord_jaccard <- ps_ord
ord_PCoA <- ordinate(ps, "PCoA", distance = ps_ord)

PC1 <- round(ord_PCoA$values$Relative_eig[1]*100, 1)
PC2 <- round(ord_PCoA$values$Relative_eig[2]*100, 1)
PC3 <- round(ord_PCoA$values$Relative_eig[3]*100, 1)
PC4 <- round(ord_PCoA$values$Relative_eig[4]*100, 1)
pcVar <- PC1 + PC2 + PC3 + PC4
print(paste0("Top 4 dimentions explain ",pcVar,"% of the variance."))

df <- cbind(ord_PCoA$vectors, sample_data(ps))
df$Age_Months <- as.numeric(as.character(df$Age_Months))

df$Country_Groups <- df$Country
df$Country_Groups <- as.character(df$Country_Groups)

df$Country_Groups[df$Country %in% c("Finland", "England")] <- "European"
plot_df <- df

df <- merge(df, fills, by = 0)
fill_pal <- unique(df$fill_var)
names(fill_pal) <- unique(df$fill_var)

df$Country.x <- factor(df$Country.x, levels = c("Finland",  "England", "Bolivia", "Bangladesh"))

p <- ggplot(df)
p <- p + xlab(paste0("PC1 (", PC1, "%)"))
p <- p + ylab(paste0("PC2 (", PC2, "%)"))
p <- p + scale_shape_manual(name = "Country", values = Country_shape_pal)
p <- p +  guides(shape = guide_legend(override.aes=list(fill=c("#3784D2", "#ef5b5b", "#e8aa43"))))
p <- p + geom_point(aes(x = -Axis.1, y = Axis.2, fill=fill_var, shape = Country.x), color="black", size =2)
p <- p +  scale_fill_identity()
p <- p + theme(
  panel.background = element_rect(fill = "transparent",colour = NA),
  plot.background = element_rect(fill = "transparent",colour = NA),
  legend.background = element_rect(fill = "transparent",colour = NA),
  panel.grid.major = element_blank(), 
  panel.grid.minor = element_blank(),
  legend.key = element_rect(fill = "transparent",colour = NA))
p

file_name <- paste0("Fig_4a")

library(cowplot)
p_legend <- ggdraw(plot_grid(get_legend(p)))

pdf(paste0(SavePath, file_name, "_legend", ".pdf"), width=2, height = 3)
print(p_legend)
invisible(dev.off())

pdf(paste0(SavePath,file_name, ".pdf"), width=7, height = 4.5)
p + theme(legend.position="none")
invisible(dev.off())

file_name <- paste0("Supp_Fig_8a")

pdf(paste0(SavePath,file_name, ".pdf"), width=4.5, height = 3)
p + theme(legend.position="none")
invisible(dev.off())

```

# Supp. Fig. 9

```{r Supp. Fig. 9 sncm fit, message=FALSE, warning=FALSE}

require("minpack.lm")
require("Hmisc")

# set up data object
ps <- Tsimane_ps
ps <- subset_samples(ps, Cohort %in% c("Tsimane", "Healthy_Twins_Triplets", "Finland"))

ps0 <- ps

ps <- rarefy_even_depth(ps, sample.size=1000, rngseed = 8675309)
tt <- data.frame(tax_table(ps)@.Data)
tt$ASV <- taxa_names(ps)
tt <- tax_table(tt)
rownames(tt) <- taxa_names(ps)
colnames(tt) <- c(rank_names(Tsimane_ps), "ASV")
tax_table(ps) <- tt

sample_type_var <- c("Feces")
country_list <- c("Bolivia", "Bangladesh", "Finland")
age_group_list <- c("1_to_3months", "4_to_6months", "7_to_9months", "10_to_12months")
age_group_list_neat <- c("1 - 3 Months", "4 - 6 Months", "7 - 9 Months", "10 - 12 Months")
names(age_group_list_neat) <- age_group_list
ps <- subset_samples(ps, Sample_Type %in% sample_type_var)

fitstats_df <- data.frame(matrix(nrow = length(age_group_list) * length(country_list), ncol = 11))
colnames(fitstats_df) <- c("Above_Prediction", "As_Predicted", "Below_Prediction", "R_Squared", "Migration_Rate", "Migration_Rate_CI", "Richness", "Samples", "Detection_Limit", "Subjects", "RMSE")
fitstats_df$Country <- rep(country_list, each = length(age_group_list))
fitstats_df$Age_Group <- rep(age_group_list, length(country_list))
rownames(fitstats_df) <- paste0(fitstats_df$Country, "_", fitstats_df$Age_Group)

prediction_df <- NULL

for(i in country_list){
  for(j in age_group_list){
    message(paste("Country:", i))
    message(paste("Age Group:", j))
    i_ps <- subset_samples(ps, Country %in% i)
    i_ps <- subset_samples(i_ps, Age_Group %in% j)
    i_ps <- prune_taxa(taxa_sums(i_ps) > 0, i_ps)
    spp <- otu_table(i_ps)@.Data
    spp.out <- fit_sncm(spp = spp, pool=NULL, taxon=data.frame(tax_table(i_ps)))
    
    spp.out$predictions$Country <- i
    spp.out$predictions$Age_Group <- j
    rownames(spp.out$predictions) <- NULL

    prediction_df <- rbind(prediction_df, spp.out$predictions)

      # save phyloseq objects
      x <- which(spp.out$predictions$fit_class == "Above prediction")
      j_ps <- prune_taxa(taxa_names(i_ps) %in% taxa_names(i_ps)[x], i_ps)
      j_ps <- merge_samples(j_ps, "Country")
      j_ps@sam_data$Country <- i
      j_ps@sam_data$Age_Group <- j
      j_ps@sam_data$Prediction <- "Above_Prediction"
      j_ps@sam_data$Original_Name <- sample_names(j_ps)
      sample_names(j_ps) <- paste0(i, "_", j, "_", j_ps@sam_data$Prediction)
      j_ps <- phyloseq(otu_table(j_ps), sample_data(j_ps), tax_table(j_ps))
      assign(paste0(i, "_", j, "_", "Above_Prediction", "_ps"), j_ps)

      x <- which(spp.out$predictions$fit_class == "As predicted")
      j_ps <- prune_taxa(taxa_names(i_ps) %in% taxa_names(i_ps)[x], i_ps)
      j_ps <- merge_samples(j_ps, "Country")
      j_ps@sam_data$Country <- i
      j_ps@sam_data$Age_Group <- j
      j_ps@sam_data$Prediction <- "As_Predicted"
      j_ps@sam_data$Original_Name <- sample_names(j_ps)
      sample_names(j_ps) <- paste0(i, "_", j, "_", j_ps@sam_data$Prediction)
      j_ps <- phyloseq(otu_table(j_ps), sample_data(j_ps), tax_table(j_ps))
      assign(paste0(i, "_", j, "_", "As_Predicted", "_ps"), j_ps)

      x <- which(spp.out$predictions$fit_class == "Below prediction")
      j_ps <- prune_taxa(taxa_names(i_ps) %in% taxa_names(i_ps)[x], i_ps)
      j_ps <- merge_samples(j_ps, "Country")
      j_ps@sam_data$Country <- i
      j_ps@sam_data$Age_Group <- j
      j_ps@sam_data$Prediction <- "Below_Prediction"
      j_ps@sam_data$Original_Name <- sample_names(j_ps)
      sample_names(j_ps) <- paste0(i, "_", j, "_", j_ps@sam_data$Prediction)
      j_ps <- phyloseq(otu_table(j_ps), sample_data(j_ps), tax_table(j_ps))
      assign(paste0(i, "_", j, "_", "Below_Prediction", "_ps"), j_ps)

    df <- data.frame(t(table(spp.out$predictions$fit_class)))
    row_var <- paste0(i, "_", j)
    fitstats_df[row_var, 1] <- df[1,3]
    fitstats_df[row_var, 2] <- df[2,3]
    fitstats_df[row_var, 3] <- df[3,3]
    fitstats_df[row_var, 4] <- spp.out$fitstats$Rsqr
    fitstats_df[row_var, 5] <- spp.out$fitstats$m
    fitstats_df[row_var, 6] <- spp.out$fitstats$m.ci
    fitstats_df[row_var, 7] <- spp.out$fitstats$Richness
    fitstats_df[row_var, 8] <- spp.out$fitstats$Samples
    fitstats_df[row_var, 9] <- spp.out$fitstats$Detect
    fitstats_df[row_var, 10] <- length(unique(i_ps@sam_data$Subject_ID))
    fitstats_df[row_var, 11] <- spp.out$fitstats$RMSE


  }
}

prediction_df$Country <- factor(prediction_df$Country, levels = country_list)
prediction_df$Age_Group <- factor(prediction_df$Age_Group, levels = age_group_list)

fitstats_df$Country <- factor(fitstats_df$Country, levels = country_list)
fitstats_df$Age_Group <- factor(fitstats_df$Age_Group, levels = age_group_list)

p <- ggplot(data = prediction_df)
p <- p + geom_line(aes(x = log(p), y = freq.pred), color = "darkgray")
p <- p + geom_line(aes(x = log(p), y = pred.lwr), color = "darkgray", linetype = "dashed")
p <- p + geom_line(aes(x = log(p), y = pred.upr), color = "darkgray", linetype = "dashed")
p <-p + geom_ribbon(aes(x = log(p), ymin=pred.lwr,ymax=pred.upr), alpha=0.4, fill="darkgray")
p <- p + geom_point(aes(x = log(p), y = freq, fill = fit_class), 
            shape = 21, color = "black", size = 2, alpha = 0.5)
p <- p + scale_fill_manual(name = "Prediction", 
                           values = Prediction_pal, 
                           breaks = c("Above prediction", "As predicted", 
                                      "Below prediction", "NA"))
p <- p + facet_grid(Country ~ Age_Group, labeller = labeller(
        Age_Group = c("1_to_3months" = "1 - 3 Months",
                   "4_to_6months" = "4 - 6 Months",
                   "7_to_9months" = "7 - 9 Months",
                   "10_to_12months" = "10 - 12 Months")))
p <- p + geom_text(data = fitstats_df, aes(x = -8, y = 0.9, label = paste("RMSE ==", round(fitstats_df$RMSE, 2))), parse = TRUE)
p <- p + xlab("log(Mean Relative Abundance)")
p <- p + ylab("Prevalence")
p <- p + theme(
  panel.background = element_rect(fill = "transparent",colour = NA),
  plot.background = element_rect(fill = "transparent",colour = NA),
  legend.background = element_rect(fill = "transparent",colour = NA),
  panel.grid.major = element_blank(), 
  panel.grid.minor = element_blank(),
  legend.key = element_rect(fill = "transparent",colour = NA))

file_name <- paste0("Supp_Fig_9")

library(cowplot)
p_legend <- ggdraw(plot_grid(get_legend(p)))

pdf(paste0(SavePath, file_name, "_legend", ".pdf"), width=2, height = 2)
print(p_legend)
invisible(dev.off())

d <- p + theme(legend.position="none")
g <- ggplot_gtable(ggplot_build(d))

#To color in Both the top and right strips
strip_both <- which(grepl('strip-', g$layout$name))

red_colfunc <- colorRampPalette(c("white", "red3"))

fills <- c("Bolivia", "Bangladesh", "Finland")
fills <- c(red_colfunc(4), Country_pal[fills])
k <- 1

for (i in strip_both) {
j <- which(grepl('rect', g$grobs[[i]]$grobs[[1]]$childrenOrder))
g$grobs[[i]]$grobs[[1]]$children[[j]]$gp$fill <- fills[k]
k <- k+1
}
grid.draw(g)
invisible(dev.off())

pdf(paste0(SavePath, file_name, ".pdf"), width=8, height = 5)
grid.draw(g)
invisible(dev.off())

```

# Fig. 4b

```{r Fig. 4b, message=FALSE, warning=FALSE}

# plot fit stats
fitstats_mdf <- melt(fitstats_df[,c("Above_Prediction","As_Predicted","Below_Prediction","Country","Age_Group")], id.vars = c("Country", "Age_Group"))
fitstats_mdf$Country <- factor(fitstats_mdf$Country, levels = c("Finland", "Bolivia", "Bangladesh"))
fitstats_mdf$Age_Group <- factor(fitstats_mdf$Age_Group, levels = age_group_list)

p <- ggplot(fitstats_mdf)
p <- p + geom_bar(aes(x = Age_Group, y = value, fill = variable), stat = "identity")
p <- p + facet_grid(Country~.)
p <- p + scale_fill_manual(name = "Prediction", 
                           values = Prediction_pal,
                           labels = c("Above Prediction",
                                      "As Predicted", 
                                      "Below Prediction"))
p <- p + scale_x_discrete(labels= c("1-3", "4-6", "7-9", "10-12"))
p <- p + xlab("Age (Months)")
p <- p + ylab("ASVs")
p <- p + theme(
  panel.background = element_rect(fill = "transparent",colour = NA),
  plot.background = element_rect(fill = "transparent",colour = NA),
  legend.background = element_rect(fill = "transparent",colour = NA),
  panel.grid.major = element_blank(), 
  panel.grid.minor = element_blank(),
  legend.key = element_rect(fill = "transparent",colour = NA))

file_name <- paste0("Fig_4b")

library(cowplot)
p_legend <- ggdraw(plot_grid(get_legend(p)))

pdf(paste0(SavePath, file_name, "_legend", ".pdf"), width=2, height = 2)
print(p_legend)
invisible(dev.off())

d <- p + theme(legend.position="none")
g <- ggplot_gtable(ggplot_build(d))

#To color in just the right strips
strip_r <- which(grepl('strip-r', g$layout$name))

fills <- c("Finland", "Bolivia", "Bangladesh")
fills <- c(Country_pal[fills])
k <- 1

for (i in strip_r) {
j <- which(grepl('rect', g$grobs[[i]]$grobs[[1]]$childrenOrder))
g$grobs[[i]]$grobs[[1]]$children[[j]]$gp$fill <- fills[k]
k <- k+1
}
grid.draw(g)
invisible(dev.off())

pdf(paste0(SavePath, file_name, ".pdf"), width=2.5, height = 4.5)
grid.draw(g)
invisible(dev.off())


```

# Fig. 4d

```{r Fig. 4d - migration rate, message=FALSE, warning=FALSE}

fitstats_df$Country <- factor(fitstats_df$Country, levels = c("Finland", "Bolivia", "Bangladesh"))

p <- ggplot(fitstats_df)
p <- p + geom_line(aes(x = Age_Group, y = Migration_Rate, color = Country, group= Country))
p <- p + geom_linerange(aes(x = Age_Group, ymin = Migration_Rate - Migration_Rate_CI, ymax = Migration_Rate + Migration_Rate_CI, color = Country), show.legend = FALSE)
p <- p + geom_point(aes(x = Age_Group, y = Migration_Rate, fill = Country, shape = Country), color = "black", size = 2)
p <- p + scale_shape_manual(name = "Country", values = Country_shape_pal)
p <- p + scale_fill_manual(name = "Country", values = Country_pal)
p <- p + scale_color_manual(name = "Country", values = Country_pal)
p <- p + scale_x_discrete(name = "Age (months)", labels = c("1-3", "4-6", "7-9", "10-12"))
p <- p + xlab("Age (Months)")
p <- p + ylab("Estimated Migration Rate (m)")
p <- p + theme(
  panel.background = element_rect(fill = "transparent",colour = NA),
  plot.background = element_rect(fill = "transparent",colour = NA),
  legend.background = element_rect(fill = "transparent",colour = NA),
  panel.grid.major = element_blank(), 
  panel.grid.minor = element_blank(),
  legend.key = element_rect(fill = "transparent",colour = NA))
p

file_name <- paste0("Fig_4d")

library(cowplot)
p_legend <- ggdraw(plot_grid(get_legend(p)))

pdf(paste0(SavePath, file_name, "_legend", ".pdf"), width=2, height = 3)
print(p_legend)
invisible(dev.off())

p2 <- p + theme(legend.position="none")
pdf(paste0(SavePath, file_name, ".pdf"), width=2.5, height = 2.5)
print(p2)
invisible(dev.off())

```

# Fig. 4c

```{r Fig. 4c partitiion PCA, message=FALSE, warning=FALSE}

# merge datasets 
Model_Fit_groups <- as.list(paste0(rep(rownames(fitstats_df), each = 3), c("_Above_Prediction", "_As_Predicted", "_Below_Prediction"),"_ps"))
sample_set <- vector(mode="list", length=length(Model_Fit_groups))
names(sample_set) <- Model_Fit_groups
sample_set <- lapply(Model_Fit_groups, function(x) eval(as.name(paste(x))))
Model_Fit_ps <- do.call(merge_phyloseq, sample_set)
Model_Fit_ps <- prune_samples(sample_sums(Model_Fit_ps) > 0, Model_Fit_ps)
Model_Fit_ps <- prune_taxa(taxa_sums(Model_Fit_ps) > 0, Model_Fit_ps)
Model_Fit_ps <- merge_phyloseq(Model_Fit_ps, phy_tree(ps0))

ps <- Model_Fit_ps

set.seed(8675309)
ps_ord <- phyloseq::distance(ps, method = "jaccard", normalized=TRUE, binary = TRUE)
ord_PCoA <- ordinate(ps, "PCoA", distance = ps_ord)

PC1 <- round(ord_PCoA$values$Relative_eig[1]*100, 1)
PC2 <- round(ord_PCoA$values$Relative_eig[2]*100, 1)
PC3 <- round(ord_PCoA$values$Relative_eig[3]*100, 1)
PC4 <- round(ord_PCoA$values$Relative_eig[4]*100, 1)
pcVar <- PC1 + PC2 + PC3 + PC4

df <- cbind(ord_PCoA$vectors, sample_data(ps))
df$Age_Group <- factor(df$Age_Group, levels = age_group_list)
df$Country <- factor(df$Country, levels = c("Finland", "Bolivia", "Bangladesh"))

p <- ggplot(df, aes(x = Axis.1, y = Axis.2))
p <- p + geom_point(aes(fill = Prediction, shape = Country, size = Age_Group), color="black", alpha=0.75)
p <- p +  scale_shape_manual(name = "Country", values = Country_shape_pal)
p <- p +  scale_fill_manual(name = "Partition", 
                            values = Prediction_pal,
                            labels = c("Above Prediction", "As Predicted", "Below Prediction"))
p <- p +  scale_size_manual(name = "Age Group", 
                            values = c(2,3,4,5),
                            labels = c("1-3 Months", "4-6 Months", "7-9 Months", "10-12 Months"))
p <- p + xlab(paste0("PC1 (", PC1, "%)"))
p <- p + ylab(paste0("PC2 (", PC2, "%)"))
p <- p + coord_fixed(sqrt(PC2 / PC1))
p <- p + ylim(-0.33, 0.33)
p <- p + theme(
  panel.background = element_rect(fill = "transparent",colour = NA),
  plot.background = element_rect(fill = "transparent",colour = NA),
  legend.background = element_rect(fill = "transparent",colour = NA),
  panel.grid.major = element_blank(), 
  panel.grid.minor = element_blank(),
  legend.key = element_rect(fill = "transparent",colour = NA))
p <- p + guides(
   fill = guide_legend(override.aes=list(shape=c(21), size = c(4)), order=1),
   size = guide_legend(order=3),
   shape = guide_legend(override.aes=list(size = c(4)), order=2)
   )
p

file_name <- paste0("Fig_4c")

library(cowplot)
p_legend <- ggdraw(plot_grid(get_legend(p)))

pdf(paste0(SavePath, file_name, "_legend", ".pdf"), width=3, height = 5)
print(p_legend)
invisible(dev.off())

p2 <- p + theme(legend.position="none")
pdf(paste0(SavePath, file_name, ".pdf"), width=4, height = 4)
print(p2)
invisible(dev.off())

```

# Fig. 4e

```{r Fig. 4e - heatmap}

require("pheatmap")

Tsimane_ps@sam_data$Months_After_Birth <- as.numeric(as.character(Tsimane_ps@sam_data$Days_After_Birth))/30

ps <- Tsimane_ps
ps <- subset_samples(ps, Age_Class %in% c("Infant"))
ps <- subset_samples(ps, Sample_Type %in% c("Feces"))
ps <- subset_samples(ps, Country %in% c("Bolivia", "Finland", "Bangladesh"))
ps <- prune_taxa(taxa_sums(ps) > 0, ps)

ps@sam_data$Days_After_Birth <- as.numeric(as.character(ps@sam_data$Days_After_Birth))
ps@sam_data$Age_Months <- as.numeric(as.character(ps@sam_data$Age_Months))

ps <- subset_samples(ps, Age_Months <= 12)


ps0 <- Model_Fit_ps
ps0 <- subset_samples(ps0, Prediction == "Above_Prediction")
ps0 <- prune_taxa(taxa_sums(ps0) > 0, ps0)
taxa_to_keep <- taxa_names(ps0)
ps <- prune_taxa(taxa_to_keep, ps)

ps <- rarefy_even_depth(ps,sample.size =1000, rngseed=8675309)

table(ps@sam_data$Country)
# randomly sample Finnish and Bangladesh datasets to the number of samples in the Bolivian samples
Bolivia_ps <- subset_samples(ps, Country == "Bolivia")
range(Bolivia_ps@sam_data$Age_Months)
n <- nsamples(Bolivia_ps)
Finland_ps <- subset_samples(ps, Country == "Finland")
set.seed(8675309)
n_Finland <- sample(sample_names(Finland_ps), n, replace = FALSE)
Finland_ps <- subset_samples(Finland_ps, sample_names(Finland_ps) %in% n_Finland)
range(Finland_ps@sam_data$Age_Months)

Bangladesh_ps <- subset_samples(ps, Country == "Bangladesh")
set.seed(8675309)
n_Bangladesh <- sample(sample_names(Bangladesh_ps), n, replace = FALSE)
Bangladesh_ps <- subset_samples(Bangladesh_ps, sample_names(Bangladesh_ps) %in% n_Bangladesh)
range(Bangladesh_ps@sam_data$Age_Months)
ps <- merge_phyloseq(Bolivia_ps, Finland_ps, Bangladesh_ps)
ps <- filter_taxa(ps, function(x) sum(x > 1) > (0.10*length(x)), TRUE)

df <- data.frame(otu_table(ps)@.Data)

sd <- data.frame(sample_data(ps))[,c("Age_Months", "Country")]
sd$Country <- factor(sd$Country, levels = c("Finland", "Bolivia", "Bangladesh"))
sd$Age_Months <- as.numeric(as.character(sd$Age_Months))
sd <- with(sd, sd[order(Country, Age_Months),])
colnames(sd) <- c( "Age (Months)", "Country")
 
df <- df[rownames(sd),]
df <- t(df)

red_colfunc <- colorRampPalette(c("white", "red3"))
colorends <- red_colfunc(10)

annotation_colors <- list(colorends, Country_pal[c(2, 1, 3)])
names(annotation_colors) <- c("Age (Months)", "Country")

tt <- data.frame(tax_table(ps)@.Data)
rownames(df) <- paste("ASV", sapply(strsplit(rownames(tt), "_"), `[`, 2), tt[,"lowest_rank"])
x <- grep("\\+", rownames(df))
rownames(df)[x] <- paste("ASV", sapply(strsplit(rownames(tt)[x], "_"), `[`, 2), tt[x,"Genus"])
rownames(df) <- gsub("_", " ", rownames(df))

p <- pheatmap(
  mat               = log10(df+1),
  treeheight_col    = 0,
  treeheight_row    = 25,
  cluster_cols      = FALSE,
  cluster_rows      = TRUE,
  clustering_method = "ward.D",
  show_colnames     = FALSE,
  show_rownames     = TRUE,
  fontsize_row      = 7,
  annotation_colors = annotation_colors,
  annotation_legend = FALSE,
  drop_levels       = TRUE,
  gaps_col          = unique(cumsum(table(sd$Country))),
  border_color       = FALSE,
  annotation_col    = sd)

file_name <- "Fig_4e"

pdf(paste0(SavePath, file_name, ".pdf"), width=9, height = 3)
p 
invisible(dev.off())

table(sd$Country)

```
